# Supplementary material for: Unique tRNA Fragment Upregulation with SARS-CoV-2 but Not with SARS-CoV Infection
Source: Int J Mol Sci. 2023 Dec 28;25(1):399. doi: 10.3390/ijms25010399 (PMC10779308; doi:10.3390/ijms25010399)
Supplement: Supplementary file 1 [file ijms-25-00399-s001.zip]

Archive with 1 entries (1 files):
- ijms-2674860-supplementary.xlsx
