# Supplementary material for: Unique tRNA Fragment Upregulation with SARS-CoV-2 but Not with SARS-CoV Infection
Source: Int J Mol Sci. 2023 Dec 28;25(1):399. doi: 10.3390/ijms25010399 (PMC10779308; doi:10.3390/ijms25010399)
Supplement: Supplementary file 1 [file ijms-25-00399-s001.zip › ijms-2674860-supplementary.xlsx]

## Sheet: tRF5-Gln-CTG-2-1
category	term ID	term description	observed gene count	background gene count	strength	false discovery rate	matching proteins in your network
GO Process	GO:0007399	Nervous system development	217	2371	0.15	0.00057	SEMA3F,LRRC7,KIAA2022,PPP2R5B,EFNB1,BLOC1S6,PCDH12,IRF2BPL,NEUROG3,NEUROD4,SOX4,ATXN1,VASP,MEGF8,RARA,KDM6B,CHRM3,DCLK1,GSTM3,EMX1,DAB2IP,SYT1,GALC,ZNF24,NDST1,LOXL3,ADD2,HDAC4,WNT5A,DNMT3A,MAP3K13,NRXN2,ACAT1,SSTR1,CDH11,GAS8,TP53,ERBB2,PRUNE,SRD5A1,CDK16,DLC1,SIGMAR1,GLUD1,SLC1A2,GPM6A,SCLT1,MBNL1,SH3RF1,TIAM1,IGF2BP1,FGF11,SLC4A7,ABI2,CAPRIN2,JAM3,NHLH1,BCR,CTNNA1,ROBO4,LRTOMT,CHRM1,GABRB3,RBF…
GO Process	GO:0010646	Regulation of cell communication	299	3514	0.12	0.00057	LRRC7,DCN,TRIB2,PPP2R5B,GADD45B,CSNK2A1,STUB1,SIPA1L3,P2RX1,CCL13,RHOQ,SOX4,PLAGL2,CCR7,TICAM1,CHRNA10,MEGF8,ARHGEF9,RARA,PTPRE,PDE6A,CSNK1G2,SYNJ2BP,PDGFRA,DAB2IP,RIPK1,ARHGAP29,SYT1,NUAK1,NDST1,INVS,NLRC5,AJUBA,BRD4,LIFR,LOXL3,FNIP2,WNT5A,MAP3K13,UBE2B,PELI2,CDH11,GAS8,TP53,ERBB2,CACNG8,RQCD1,DGKQ,CDK16,DLC1,GLUD1,FER,GRIA4,BMP3,SH3RF1,CASP10,TIAM1,LRRC14,MAML1,IL17RD,GUCY1A3,CAPRIN2,CACNB3,MFF…
GO Process	GO:0023051	Regulation of signaling	302	3553	0.12	0.00057	LRRC7,DCN,TRIB2,PPP2R5B,GADD45B,CSNK2A1,STUB1,SIPA1L3,P2RX1,CCL13,RHOQ,SOX4,PLAGL2,CCR7,TICAM1,CHRNA10,MEGF8,ARHGEF9,RARA,PTPRE,PDE6A,CSNK1G2,SYNJ2BP,PDGFRA,DAB2IP,RIPK1,ARHGAP29,SYT1,NUAK1,NDST1,INVS,NLRC5,AJUBA,BRD4,LIFR,ATP2B3,LOXL3,FNIP2,WNT5A,MAP3K13,UBE2B,PELI2,CDH11,GAS8,TP53,ERBB2,CACNG8,RQCD1,DGKQ,CDK16,DLC1,GLUD1,FER,GRIA4,BMP3,SH3RF1,CASP10,TIAM1,LRRC14,MAML1,IL17RD,GUCY1A3,CAPRIN2,CAC…
GO Process	GO:0032409	Regulation of transporter activity	45	281	0.39	0.00057	LRRC7,CHRM3,CAB39,RIPK1,CACNG8,GRIA4,SLMAP,CACNB3,ALG10B,NETO1,CACNB2,ANO9,PLA2G6,HOMER1,OPRL1,CAV1,SGK2,PDE4D,WNK3,MINK1,WWP2,NOS1AP,GOPC,AHCYL1,PTEN,JPH2,DLG3,PTPN3,FGF14,CACNG7,SCN3B,HECW1,GRIN2A,JPH4,NRXN1,OPRM1,AKAP7,RASGRF1,STIM2,FAM115A,GRIA1,CAPN1,CACNB4,P2RY6,NEFL
GO Process	GO:0032412	Regulation of ion transmembrane transporter activity	44	260	0.42	0.00057	LRRC7,CHRM3,CAB39,RIPK1,CACNG8,GRIA4,SLMAP,CACNB3,ALG10B,NETO1,CACNB2,ANO9,PLA2G6,HOMER1,OPRL1,CAV1,PDE4D,WNK3,MINK1,WWP2,NOS1AP,GOPC,AHCYL1,PTEN,JPH2,DLG3,PTPN3,FGF14,CACNG7,SCN3B,HECW1,GRIN2A,JPH4,NRXN1,OPRM1,AKAP7,RASGRF1,STIM2,FAM115A,GRIA1,CAPN1,CACNB4,P2RY6,NEFL
GO Process	GO:0032879	Regulation of localization	247	2740	0.15	0.00057	SEMA3F,CYP51A1,LRRC7,DCN,KIAA2022,MISP,SMPD3,P2RX1,TMEM59,RHOQ,SOX4,RTN2,CCR7,MCHR1,MEGF8,CHRM3,DCLK1,SARAF,SYNJ2BP,PDGFRA,CAB39,DAB2IP,RIPK1,SYT1,C12orf4,MSR1,AJUBA,HDAC4,WNT5A,KCNH4,NSUN2,B3GAT3,OPRK1,PIK3C2A,MFGE8,GAS8,TP53,ERBB2,CACNG8,DGKQ,CDK16,DLC1,GLUD1,SLC1A2,FER,GRIA4,KCNMA1,TIAM1,ZDHHC5,HK2,MEMO1,SLMAP,JAM3,CACNB3,MFF,LMAN2,BCR,CTNNA1,ROBO4,TUB,CPLX1,STX18,CHRM1,GLUL,LIME1,KLF7,ALG10B,…
GO Process	GO:0034762	Regulation of transmembrane transport	74	560	0.31	0.00057	LRRC7,RHOQ,RTN2,CHRM3,CAB39,RIPK1,KCNH4,CACNG8,SLC1A2,GRIA4,KCNMA1,HK2,SLMAP,CACNB3,LIME1,ALG10B,KCNK10,NETO1,CACNB2,F2R,KCNJ15,ANO9,PLA2G6,HOMER1,OPRL1,AZIN1,SIRT6,CAV1,KCNK7,PDE4D,WNK3,MINK1,ATP2B4,WWP2,NOS1AP,GJC2,PSEN2,GOPC,RAP1A,AHCYL1,PTEN,ABL1,JPH2,DLG3,PTPN3,FGF14,YWHAQ,CACNA2D4,CACNG7,SCN3B,DPP10,HECW1,GRIN2A,GPER1,JPH4,GRB10,NRXN1,OPRM1,AKAP7,RASGRF1,INPP5K,KCNIP1,STIM2,FAM115A,PIK3R1,L…
GO Process	GO:0034765	Regulation of ion transmembrane transport	64	477	0.32	0.00057	LRRC7,CHRM3,CAB39,RIPK1,KCNH4,CACNG8,GRIA4,KCNMA1,SLMAP,CACNB3,LIME1,ALG10B,KCNK10,NETO1,CACNB2,F2R,KCNJ15,ANO9,PLA2G6,HOMER1,OPRL1,CAV1,KCNK7,PDE4D,WNK3,MINK1,ATP2B4,WWP2,NOS1AP,GJC2,PSEN2,GOPC,AHCYL1,PTEN,ABL1,JPH2,DLG3,PTPN3,FGF14,YWHAQ,CACNA2D4,CACNG7,SCN3B,DPP10,HECW1,GRIN2A,GPER1,JPH4,NRXN1,OPRM1,AKAP7,RASGRF1,KCNIP1,STIM2,FAM115A,LYN,GRIA1,CAPN1,CACNB4,ARF1,CD63,KCNJ12,P2RY6,NEFL
GO Process	GO:0051049	Regulation of transport	175	1776	0.18	0.00057	CYP51A1,LRRC7,SMPD3,P2RX1,RHOQ,SOX4,RTN2,MCHR1,CHRM3,SARAF,SYNJ2BP,CAB39,RIPK1,SYT1,C12orf4,WNT5A,KCNH4,NSUN2,B3GAT3,OPRK1,MFGE8,TP53,ERBB2,CACNG8,DGKQ,CDK16,GLUD1,SLC1A2,FER,GRIA4,KCNMA1,TIAM1,HK2,SLMAP,CACNB3,MFF,LMAN2,BCR,TUB,CPLX1,STX18,CHRM1,GLUL,LIME1,KLF7,ALG10B,MLC1,KCNK10,NETO1,ARFGAP1,STX4,SYTL2,CACNB2,LYPLA1,F2R,MKLN1,STXBP6,GSK3B,RPH3AL,KCNJ15,PTCH1,BEST3,ANO9,PLA2G6,NDEL1,HOMER1,TRIM…
GO Process	GO:0065007	Biological regulation	877	12171	0.05	0.00057	SEMA3F,CYP51A1,USP28,SKAP2,LRRC7,DCN,PPP1R3F,KIAA2022,TRIB2,OTUD5,CAMKK1,YTHDC2,FOXJ2,PPP2R5B,ADAM11,EFNB1,CCDC80,CBX5,MISP,GADD45B,ZBED4,PAPOLA,CSNK2A1,SMPD3,STUB1,BLOC1S6,ZNF180,SLC5A5,ERF,SIPA1L3,EPX,P2RX1,CCL13,ASF1A,GPR63,ACOT13,TMEM59,PRDM2,ABCG2,ZFAND5,IRF2BPL,RHOQ,NEUROG3,NEUROD4,PDE1B,GPR83,SOX4,ATXN1,RTN2,VASP,PITHD1,PLAGL2,CCR7,PLEKHG3,TICAM1,MCHR1,FXR2,CHRNA10,ZC3H14,MEGF8,SLC27A1,ZNF…
GO Process	GO:1904062	Regulation of cation transmembrane transport	50	337	0.36	0.00057	LRRC7,CAB39,CACNG8,GRIA4,SLMAP,CACNB3,LIME1,ALG10B,NETO1,CACNB2,F2R,PLA2G6,HOMER1,OPRL1,CAV1,PDE4D,WNK3,MINK1,ATP2B4,WWP2,NOS1AP,GJC2,PSEN2,PTEN,ABL1,JPH2,DLG3,PTPN3,FGF14,CACNG7,SCN3B,DPP10,HECW1,GRIN2A,GPER1,JPH4,NRXN1,OPRM1,AKAP7,RASGRF1,KCNIP1,STIM2,LYN,GRIA1,CAPN1,CACNB4,ARF1,CD63,P2RY6,NEFL
GO Process	GO:0060341	Regulation of cellular localization	109	1027	0.22	0.0011	MISP,P2RX1,TMEM59,RHOQ,CCR7,DCLK1,SYT1,C12orf4,WNT5A,NSUN2,B3GAT3,GAS8,TP53,ERBB2,DGKQ,CDK16,FER,TIAM1,ZDHHC5,CACNB3,MFF,BCR,CPLX1,STX18,CHRM1,GLUL,LIME1,KLF7,MLC1,STX4,CACNB2,LYPLA1,F2R,GSK3B,PLA2G6,NDEL1,TRIM46,RASA3,UBE2G2,CCDC88A,ATAD1,CAV1,PDE4D,E2F1,MTMR2,WNK3,ANO1,UBE2D3,SDCCAG3,ATP2B4,NF1,RHOT1,CPLX2,CD300A,FZD5,NOS1AP,FASLG,GOPC,RAP1A,SUFU,PARD6B,PTEN,ABL1,YWHAB,PKIG,JPH2,ZC3H12A,TP53INP…
GO Process	GO:0050794	Regulation of cellular process	790	10932	0.05	0.0014	SEMA3F,CYP51A1,USP28,SKAP2,LRRC7,DCN,PPP1R3F,KIAA2022,TRIB2,CAMKK1,YTHDC2,FOXJ2,PPP2R5B,ADAM11,EFNB1,CCDC80,CBX5,MISP,GADD45B,ZBED4,PAPOLA,CSNK2A1,SMPD3,STUB1,BLOC1S6,ZNF180,ERF,SIPA1L3,P2RX1,CCL13,ASF1A,GPR63,TMEM59,PRDM2,ZFAND5,IRF2BPL,RHOQ,NEUROG3,NEUROD4,PDE1B,GPR83,SOX4,ATXN1,RTN2,VASP,PITHD1,PLAGL2,CCR7,TICAM1,MCHR1,FXR2,CHRNA10,ZC3H14,MEGF8,SLC27A1,ZNF747,C12orf65,ARHGEF9,RARA,PTPRE,KDM6B,…
GO Process	GO:0022008	Neurogenesis	157	1657	0.17	0.0018	SEMA3F,LRRC7,KIAA2022,PPP2R5B,EFNB1,BLOC1S6,PCDH12,NEUROG3,NEUROD4,SOX4,VASP,MEGF8,RARA,DCLK1,EMX1,DAB2IP,SYT1,WNT5A,DNMT3A,MAP3K13,CDH11,TP53,ERBB2,PRUNE,CDK16,GPM6A,SCLT1,SH3RF1,TIAM1,SLC4A7,ABI2,CAPRIN2,JAM3,CTNNA1,ROBO4,LRTOMT,CHRM1,GABRB3,KLF7,FBXW8,SEZ6,MET,C3orf17,GSK3B,TNFRSF12A,ATAT1,POU3F2,CNTN2,GPR173,SLIT3,PTCH1,FLRT2,BACE2,BSG,NDEL1,ZMIZ1,TRIM46,DCX,RERE,CCDC88A,VWC2,EPB41L3,HMGB1,E2…
GO Process	GO:0035556	Intracellular signal transduction	161	1712	0.16	0.0018	USP28,LRRC7,CAMKK1,SMPD3,RHOQ,SOX4,CCR7,TICAM1,CHRM3,DCLK1,SYNJ2BP,RERG,PDGFRA,CAB39,DAB2IP,RIPK1,ARHGAP29,NUAK1,NLRC5,STK17B,DNAJC10,FNIP2,HDAC4,WNT5A,MAP3K13,PIK3C2A,TP53,ERBB2,RQCD1,DGKQ,CDC42EP2,PPP1R1C,FER,CAMK4,TIAM1,ABI2,IL17RD,GUCY1A3,NFATC3,RGL1,BCR,DRD5,ARHGAP32,ADCY4,TRIB1,ELMO1,ZBTB33,DNMBP,TLK2,MET,TENC1,IFT22,SIAH2,GSK3B,IL3RA,GNAL,PDZD8,RASA3,DCX,PSMF1,SGCD,CCDC88A,ZNF385A,FGFR3,SG…
GO Process	GO:0048699	Generation of neurons	149	1551	0.17	0.0018	SEMA3F,LRRC7,KIAA2022,PPP2R5B,EFNB1,BLOC1S6,PCDH12,NEUROG3,NEUROD4,SOX4,VASP,MEGF8,RARA,DCLK1,EMX1,DAB2IP,SYT1,WNT5A,DNMT3A,MAP3K13,CDH11,TP53,ERBB2,PRUNE,CDK16,GPM6A,SCLT1,SH3RF1,TIAM1,SLC4A7,ABI2,CAPRIN2,JAM3,CTNNA1,ROBO4,LRTOMT,CHRM1,GABRB3,KLF7,FBXW8,SEZ6,MET,C3orf17,GSK3B,TNFRSF12A,ATAT1,POU3F2,CNTN2,GPR173,SLIT3,PTCH1,FLRT2,BSG,NDEL1,ZMIZ1,TRIM46,DCX,RERE,CCDC88A,VWC2,EPB41L3,HMGB1,E2F1,MTM…
GO Process	GO:0050789	Regulation of biological process	823	11475	0.05	0.0018	SEMA3F,CYP51A1,USP28,SKAP2,LRRC7,DCN,PPP1R3F,KIAA2022,TRIB2,OTUD5,CAMKK1,YTHDC2,FOXJ2,PPP2R5B,ADAM11,EFNB1,CCDC80,CBX5,MISP,GADD45B,ZBED4,PAPOLA,CSNK2A1,SMPD3,STUB1,BLOC1S6,ZNF180,ERF,SIPA1L3,EPX,P2RX1,CCL13,ASF1A,GPR63,ACOT13,TMEM59,PRDM2,ZFAND5,IRF2BPL,RHOQ,NEUROG3,NEUROD4,PDE1B,GPR83,SOX4,ATXN1,RTN2,VASP,PITHD1,PLAGL2,CCR7,TICAM1,MCHR1,FXR2,CHRNA10,ZC3H14,MEGF8,SLC27A1,ZNF747,C12orf65,ARHGEF9,…
GO Process	GO:0065009	Regulation of molecular function	392	4913	0.09	0.0018	SEMA3F,LRRC7,PPP1R3F,TRIB2,CAMKK1,FOXJ2,PPP2R5B,GADD45B,ZBED4,CSNK2A1,STUB1,ZNF180,ERF,SIPA1L3,P2RX1,CCL13,PRDM2,IRF2BPL,NEUROG3,NEUROD4,SOX4,PLAGL2,CCR7,PLEKHG3,TICAM1,SLC27A1,ARHGEF9,RARA,CHRM3,PDGFRA,TFCP2,EMX1,CAB39,DAB2IP,RIPK1,DCUN1D5,ARHGAP29,ZNF24,NUAK1,KLF3,NLRC5,AJUBA,SMG6,BRD4,DNAJC10,CCNT2,FNIP2,ADD2,HDAC4,WNT5A,DNMT3A,ADD1,MAP3K13,MED20,CREM,NRXN2,B3GAT3,GAS8,TP53,ERBB2,CACNG8,RQCD1,…
GO Process	GO:2001257	Regulation of cation channel activity	31	177	0.43	0.002	LRRC7,CACNG8,GRIA4,SLMAP,CACNB3,ALG10B,NETO1,CACNB2,PLA2G6,HOMER1,OPRL1,CAV1,PDE4D,MINK1,NOS1AP,JPH2,DLG3,FGF14,CACNG7,GRIN2A,JPH4,NRXN1,OPRM1,AKAP7,RASGRF1,STIM2,GRIA1,CAPN1,CACNB4,P2RY6,NEFL
GO Process	GO:0009966	Regulation of signal transduction	263	3107	0.12	0.0023	LRRC7,DCN,TRIB2,PPP2R5B,GADD45B,CSNK2A1,STUB1,SIPA1L3,CCL13,RHOQ,SOX4,PLAGL2,CCR7,TICAM1,CHRNA10,MEGF8,ARHGEF9,PTPRE,PDE6A,CSNK1G2,SYNJ2BP,PDGFRA,DAB2IP,RIPK1,ARHGAP29,NUAK1,NDST1,INVS,NLRC5,AJUBA,BRD4,LIFR,LOXL3,FNIP2,WNT5A,MAP3K13,UBE2B,PELI2,GAS8,TP53,ERBB2,CACNG8,RQCD1,DGKQ,DLC1,FER,GRIA4,BMP3,SH3RF1,CASP10,TIAM1,LRRC14,MAML1,IL17RD,GUCY1A3,CAPRIN2,CACNB3,MFF,BCR,HIPK3,CTNNA1,TUB,CANT1,LIME1,…
GO Process	GO:0048522	Positive regulation of cellular process	436	5579	0.08	0.0023	SEMA3F,LRRC7,DCN,TRIB2,CAMKK1,YTHDC2,FOXJ2,PPP2R5B,EFNB1,CCDC80,GADD45B,CSNK2A1,SMPD3,STUB1,BLOC1S6,P2RX1,CCL13,ASF1A,TMEM59,PRDM2,IRF2BPL,RHOQ,NEUROG3,NEUROD4,SOX4,VASP,PITHD1,PLAGL2,CCR7,TICAM1,FXR2,MEGF8,SLC27A1,ARHGEF9,RARA,KDM6B,CSNK1G2,PDGFRA,TFCP2,CAB39,DAB2IP,RIPK1,DCUN1D5,SYT1,ZNF24,KLF3,NDST1,MSR1,GLP2R,NLRC5,AJUBA,BRD4,LIFR,STK17B,LOXL3,CCNT2,FNIP2,HDAC4,WNT5A,KLKB1,DNMT3A,ADD1,MAP3K13…
GO Process	GO:0050804	Modulation of chemical synaptic transmission	57	446	0.3	0.0023	P2RX1,RARA,SYT1,CDH11,GRIA4,GUCY1A3,CACNB3,BCR,CPLX1,DRD5,GLUL,NETO1,STX4,CACNB2,F2R,GSK3B,CNTN2,PLA2G6,HOMER1,ATAD1,MTMR2,NF1,CX3CR1,RHOT1,CPLX2,RAP1A,PTEN,ABL1,FGF14,UNC13B,PTPRA,CSPG5,SQSTM1,SYT12,SYNPO,ADNP,GRIN2A,HRH1,GPER1,JPH4,NRXN1,PICK1,NSG1,AKAP7,SLC4A8,RASGRF1,USP46,MME,BTBD9,FAM107A,ZMYND8,GRIA1,HTR2A,PLEKHG5,ARF1,GRM4,SIPA1L1
GO Process	GO:0051179	Localization	433	5591	0.08	0.0052	SEMA3F,LRRC7,APPBP2,TRAM2,SLC13A1,GOLGA3,EFNB1,MISP,SLC25A1,PYGB,SMPD3,BLOC1S6,SLC5A5,EPX,P2RX1,CCL13,PARP11,PLEKHA3,ABCG2,ZFAND5,RHOQ,FAM53C,BBS9,NEUROD4,SLC36A1,SYS1,ATXN1,RTN2,CCR7,CHRNA10,MEGF8,SLC27A1,RARA,EFR3A,CHRM3,DCLK1,SARAF,SYNJ2BP,NARS,PDGFRA,CAB39,MFSD9,TEX2,LRRC8A,DAB2IP,STX17,HAUS2,SYT1,CLCN3,MSR1,WIPI1,TRAM1,AJUBA,SMG6,ATP2B3,OSBPL5,SLC5A7,LOXL3,ADD2,WNT5A,KCNH4,ADD1,SEPT11,SPDL1,…
GO Process	GO:0065008	Regulation of biological quality	325	4042	0.1	0.0072	SEMA3F,USP28,LRRC7,DCN,CBX5,SMPD3,STUB1,BLOC1S6,SLC5A5,P2RX1,CCL13,ACOT13,ABCG2,RHOQ,SOX4,VASP,CCR7,MCHR1,FXR2,CHRNA10,ZC3H14,MEGF8,SLC27A1,RARA,KDM6B,PDE6A,CHRM3,PDGFRA,EMX1,LRRC8A,DAB2IP,SYT1,CLCN3,MSR1,SMG6,ATP2B3,SLC5A7,DNAJC10,ADD2,WNT5A,KCNH4,NSUN2,KLKB1,ADD1,SEPT11,MAP3K13,UBE2B,NRXN2,OPRK1,SNX19,PIK3C2A,POLG,TP53,SLC39A3,CACNG8,DGKQ,ADAMTS16,SRD5A1,CDK16,DLC1,GLUD1,SLC1A2,CDC42EP2,GPM6A,F…
GO Process	GO:0048468	Cell development	150	1629	0.15	0.0082	SEMA3F,YTHDC2,EFNB1,DMC1,SMPD3,BLOC1S6,SIPA1L3,PCDH12,NEUROD4,SOX4,VASP,MEGF8,RARA,DCLK1,GSTM3,PDGFRA,EMX1,DAB2IP,HDAC4,WNT5A,NSUN2,UBE2B,CDH11,ERBB2,CDK16,ARID5B,GPM6A,FER,SCLT1,MSI2,TIAM1,MAML1,SLC4A7,ABI2,JAM3,CTNNA1,ROBO4,LRTOMT,GABRB3,KLF7,PANK2,MET,GSK3B,PGR,ATAT1,POU3F2,CNTN2,SLIT3,PTCH1,FLRT2,BACE2,BSG,NDEL1,HOMER1,ZMIZ1,TRIM46,SIRT6,DCX,SGCD,RERE,ZNF385A,EPB41L3,FRMD6,HMGB1,SH2B3,PDE4D,M…
GO Process	GO:0048666	Neuron development	87	827	0.21	0.0084	SEMA3F,EFNB1,BLOC1S6,PCDH12,NEUROD4,VASP,MEGF8,DCLK1,EMX1,DAB2IP,WNT5A,CDH11,ERBB2,CDK16,GPM6A,SCLT1,TIAM1,SLC4A7,JAM3,CTNNA1,ROBO4,LRTOMT,GABRB3,KLF7,GSK3B,ATAT1,POU3F2,CNTN2,SLIT3,PTCH1,FLRT2,BSG,NDEL1,ZMIZ1,TRIM46,DCX,RERE,EPB41L3,HMGB1,MTMR2,MINK1,KIAA1598,GFRA1,PAK3,ADARB1,PLXNA2,BLOC1S2,SLC9A6,PARD6B,PTEN,ABL1,UGCG,LYPLA2,KLHL1,NPHP4,PTPRA,NIN,GAP43,LHX6,TMEM106B,GRB10,RUNX3,NRXN1,UNC5D,PIC…
GO Process	GO:0043269	Regulation of ion transport	76	696	0.23	0.0088	LRRC7,P2RX1,MCHR1,CHRM3,SARAF,CAB39,RIPK1,SYT1,KCNH4,CACNG8,GRIA4,KCNMA1,SLMAP,CACNB3,CHRM1,LIME1,ALG10B,KCNK10,NETO1,CACNB2,F2R,KCNJ15,BEST3,ANO9,PLA2G6,HOMER1,OPRL1,CAV1,KCNK7,PDE4D,WNK3,MINK1,SYT17,ATP2B4,WWP2,NOS1AP,GJC2,PSEN2,NKAIN2,GOPC,AHCYL1,PTEN,ABL1,JPH2,NKAIN1,DLG3,PTPN3,FGF14,YWHAQ,CACNA2D4,CACNG7,SCN3B,DPP10,SYT12,HECW1,GRIN2A,GPER1,JPH4,NRXN1,OPRM1,AKAP7,RASGRF1,INPP5K,KCNIP1,STIM2,…
GO Process	GO:0021537	Telencephalon development	36	257	0.34	0.0188	RARA,KDM6B,EMX1,DAB2IP,WNT5A,SRD5A1,SLC1A2,IGF2BP1,TACC1,GSK3B,ATAT1,POU3F2,CNTN2,NDEL1,ZMIZ1,ATP2B4,RFX4,SYNE2,NF1,PROX1,KIF14,EFHC1,PTEN,NIN,ARL13B,LHX6,WDR89,NDE1,NRG1,DIXDC1,ATF5,PAX6,TSKU,KIRREL3,GPR56,NEFL
GO Process	GO:0048518	Positive regulation of biological process	462	6112	0.07	0.0197	SEMA3F,LRRC7,DCN,TRIB2,CAMKK1,YTHDC2,FOXJ2,PPP2R5B,EFNB1,CCDC80,GADD45B,CSNK2A1,SMPD3,STUB1,BLOC1S6,EPX,P2RX1,CCL13,ASF1A,TMEM59,PRDM2,IRF2BPL,RHOQ,NEUROG3,NEUROD4,SOX4,VASP,PITHD1,PLAGL2,CCR7,TICAM1,MCHR1,FXR2,MEGF8,SLC27A1,ARHGEF9,RARA,KDM6B,CHRM3,CSNK1G2,PDGFRA,TFCP2,CAB39,DAB2IP,RIPK1,DCUN1D5,SYT1,C12orf4,ZNF24,KLF3,NDST1,MSR1,GLP2R,NLRC5,AJUBA,BRD4,LIFR,STK17B,LOXL3,CCNT2,FNIP2,HDAC4,WNT5A,K…
GO Process	GO:0035264	Multicellular organism growth	18	86	0.51	0.0198	SMPD3,RARA,ADD1,TP53,SLC1A2,ARID5B,ANKRD11,TENC1,PDE4D,ADARB1,FLVCR1,ETNK2,TNKS2,ATRX,XPA,SLC12A5,ATF5,WWTR1
GO Process	GO:0050793	Regulation of developmental process	222	2648	0.11	0.0198	SEMA3F,LRRC7,DCN,KIAA2022,TRIB2,FOXJ2,PPP2R5B,SMPD3,BLOC1S6,CCL13,RHOQ,NEUROG3,NEUROD4,SOX4,PITHD1,MEGF8,RARA,SYNJ2BP,PDGFRA,EMX1,DAB2IP,RIPK1,SYT1,NUAK1,MSR1,LOXL3,CCNT2,HDAC4,WNT5A,NSUN2,ADD1,MAP3K13,PIK3C2A,TP53,ERBB2,PRUNE,DLC1,CDC42EP2,TMEM178A,CAMK4,SH3RF1,TIAM1,HK2,MAML1,ABI2,CDS1,IL17RD,CAPRIN2,STAT6,NFATC3,MFF,BCR,SIX2,CTNNA1,SUV420H1,CHRM1,GLUL,KLF7,FBXW8,TRIB1,SEZ6,DNMBP,C3orf17,FAXDC2…
GO Process	GO:0099537	Trans-synaptic signaling	52	436	0.27	0.0208	BLOC1S6,P2RX1,CHRNA10,CHRM3,SYNJ2BP,SYT1,SLC5A7,NRXN2,OPRK1,SLC1A2,GRIA4,ERC2,GUCY1A3,CACNB3,CPLX1,DRD5,CHRM1,SNCB,GABRB3,RIC3,SEZ6,APBA3,DLGAP1,STX4,CACNB2,F2R,GSK3B,HOMER1,MINK1,NF1,CPLX2,ADARB1,PTEN,CORT,UNC13B,CSPG5,SYT12,GRIN2A,HRH1,CHRNA2,NRXN1,SLC12A5,NSG1,OPRM1,GABRA2,GRIA1,SLC6A5,HTR2A,CACNB4,GRM4,C15orf59,CDH8
GO Process	GO:0019219	Regulation of nucleobase-containing compound metabolic process	315	3982	0.09	0.0246	DCN,FOXJ2,PPP2R5B,CBX5,ZBED4,PAPOLA,ZNF180,ERF,ASF1A,PRDM2,IRF2BPL,RHOQ,NEUROG3,NEUROD4,SOX4,ATXN1,PITHD1,PLAGL2,TICAM1,FXR2,ZC3H14,ZNF747,RARA,KDM6B,TFCP2,EMX1,DAB2IP,RIPK1,ZNF24,KLF3,NLRC5,AJUBA,SMG6,BRD4,LOXL3,CCNT2,FNIP2,HDAC4,WNT5A,NSUN2,DNMT3A,MAP3K13,UBE2B,MED20,CREM,TMPO,TP53,ERBB2,ZNF544,ZNF45,RQCD1,DGKQ,CDK16,ARID5B,FER,RBM46,CAMK4,MBNL1,MSI2,ELMSAN1,PDPR,IGF2BP1,CTBP1,LRRC14,MAML1,NUP3…
GO Process	GO:0051252	Regulation of rna metabolic process	297	3722	0.09	0.0246	DCN,FOXJ2,PPP2R5B,CBX5,ZBED4,PAPOLA,ZNF180,ERF,ASF1A,PRDM2,IRF2BPL,RHOQ,NEUROG3,NEUROD4,SOX4,ATXN1,PITHD1,PLAGL2,TICAM1,FXR2,ZC3H14,ZNF747,RARA,KDM6B,TFCP2,EMX1,DAB2IP,RIPK1,ZNF24,KLF3,NLRC5,AJUBA,BRD4,LOXL3,CCNT2,FNIP2,HDAC4,WNT5A,NSUN2,DNMT3A,MAP3K13,MED20,CREM,TMPO,TP53,ERBB2,ZNF544,ZNF45,RQCD1,DGKQ,CDK16,ARID5B,FER,RBM46,CAMK4,MBNL1,MSI2,ELMSAN1,IGF2BP1,CTBP1,LRRC14,MAML1,NUP35,UTP15,CAPRIN2,…
GO Process	GO:1903827	Regulation of cellular protein localization	63	568	0.24	0.0246	MISP,TMEM59,RHOQ,DCLK1,WNT5A,NSUN2,B3GAT3,GAS8,TP53,ERBB2,ZDHHC5,CACNB3,MFF,CHRM1,GLUL,STX4,LYPLA1,GSK3B,NDEL1,TRIM46,UBE2G2,CCDC88A,ATAD1,E2F1,WNK3,UBE2D3,SDCCAG3,ATP2B4,NF1,FZD5,GOPC,RAP1A,SUFU,YWHAB,PKIG,ZC3H12A,TP53INP2,GPC6,PRR5L,RUFY3,YWHAQ,SQSTM1,DPP10,GPER1,HPS4,UBAC2,NRG1,NRXN1,NOLC1,SAPCD2,MAVS,USP46,INPP5K,BAP1,FAM115A,ZMYND8,DMTN,PIK3R1,LEPROTL1,VEGFA,SH3GLB1,AP2B1,LEPROT
GO Process	GO:0019220	Regulation of phosphate metabolic process	160	1816	0.14	0.0252	TRIB2,CAMKK1,PPP2R5B,GADD45B,SMPD3,CCL13,CCR7,FXR2,CHRNA10,SLC27A1,SYNJ2BP,PDGFRA,CAB39,DAB2IP,RIPK1,NUAK1,NDST1,NLRC5,AJUBA,SMG6,BRD4,DNAJC10,CCNT2,FNIP2,HDAC4,WNT5A,MAP3K13,UBE2B,B3GAT3,PELI2,TP53,ERBB2,RQCD1,DGKQ,DLC1,PPP1R1C,FER,BMP3,SH3RF1,TIAM1,PDPR,NUP35,LMTK2,CAPRIN2,HIPK3,LIME1,ADCY4,TRIB1,MID1,GBA,MET,CSRNP3,SYTL2,FAXDC2,F2R,IL23R,PRKAG1,GSK3B,HEXIM1,PLA2G6,ENTPD5,SIRT6,CCDC88A,CAV1,FGF…
GO Process	GO:0032502	Developmental process	441	5841	0.07	0.0286	SEMA3F,LRRC7,DCN,KIAA2022,YTHDC2,PPP2R5B,GOLGA3,EFNB1,GADD45B,DMC1,GNPNAT1,STS,SMPD3,BLOC1S6,ERF,SIPA1L3,PARP11,ASF1A,PRPH2,PCDH12,PRDM2,RPN2,ZFAND5,IRF2BPL,BBS9,NEUROG3,NEUROD4,PDE1B,SOX4,ATXN1,VASP,PLAGL2,CCR7,CHRNA10,MEGF8,RARA,KDM6B,PDE6A,CHRM3,DCLK1,GSTM3,PDGFRA,EMX1,LRRC8A,DAB2IP,SYT1,GALC,ZNF24,KLF3,NDST1,VMP1,INVS,AJUBA,DHTKD1,SLC5A7,LOXL3,CCNT2,ADD2,HDAC4,WNT5A,NSUN2,DNMT3A,ADD1,MAP3K13,…
GO Process	GO:0048008	Platelet-derived growth factor receptor signaling pathway	11	36	0.68	0.0286	SMPD3,ZFAND5,PDGFRA,PIK3C2A,ARID5B,FER,BCR,PTEN,ABL1,SGPL1,VEGFA
GO Process	GO:0006357	Regulation of transcription by rna polymerase ii	185	2172	0.12	0.0327	DCN,FOXJ2,PPP2R5B,CBX5,ZBED4,ERF,PRDM2,IRF2BPL,RHOQ,NEUROG3,NEUROD4,SOX4,ATXN1,PLAGL2,RARA,KDM6B,TFCP2,EMX1,DAB2IP,RIPK1,ZNF24,KLF3,NLRC5,AJUBA,BRD4,CCNT2,FNIP2,HDAC4,WNT5A,DNMT3A,MED20,CREM,TP53,ERBB2,DGKQ,ARID5B,ELMSAN1,CTBP1,MAML1,CAPRIN2,STAT6,NFATC3,ANKRD33,BATF2,NHLH1,ZNF396,SIX2,KLF11,IRF2BP1,LIME1,KLF7,STOX2,ISX,ZBTB33,MET,FAM220A,CSRNP3,PGR,PA1,HEXIM1,PAXBP1,POU3F2,PHF12,PTCH1,ZMIZ1,FOXD…
GO Process	GO:0006464	Cellular protein modification process	249	3063	0.1	0.0327	USP28,LRRC7,DCN,TRIB2,OTUD5,CAMKK1,PPP2R5B,CSNK2A1,STUB1,PARP11,RPN2,IRF2BPL,RARA,PTPRE,KDM6B,DPH2,CHRM3,DCLK1,CSNK1G2,MKRN1,PDGFRA,CAB39,GALNT5,UGGT1,LRRC8A,DAB2IP,RIPK1,DCUN1D5,NUAK1,NDST1,WIPI1,KANSL1,BRD4,STK17B,LOXL3,FNIP2,HDAC4,WNT5A,MAP3K13,UBE2B,MED20,B3GAT3,PELI2,MFGE8,TP53,ERBB2,DGKQ,TRIM7,CDK16,FER,CAMK4,RMND5A,SH3RF1,UBE2L6,ZDHHC5,CTBP1,MAML1,NUP35,ABI2,IL17RD,LMTK2,UNKL,USP38,BCR,HIP…
GO Process	GO:0043412	Macromolecule modification	264	3277	0.1	0.0327	USP28,LRRC7,DCN,TRIB2,OTUD5,CAMKK1,PPP2R5B,CSNK2A1,STUB1,PARP11,ADAT2,RPN2,IRF2BPL,RARA,PTPRE,KDM6B,DPH2,CHRM3,DCLK1,CSNK1G2,MKRN1,PDGFRA,CAB39,GALNT5,UGGT1,LRRC8A,DAB2IP,RIPK1,TGS1,DCUN1D5,NUAK1,NDST1,WIPI1,KANSL1,BRD4,STK17B,LOXL3,FNIP2,HDAC4,WNT5A,NSUN2,DNMT3A,MAP3K13,UBE2B,MED20,B3GAT3,PELI2,MFGE8,TP53,ERBB2,DGKQ,TRIM7,CDK16,FER,CAMK4,RMND5A,SH3RF1,UBE2L6,ZDHHC5,CTBP1,MAML1,NUP35,ABI2,IL17RD,…
GO Process	GO:0009987	Cellular process	1025	15024	0.02	0.034	SEMA3F,USP28,SKAP2,LRRC7,DCN,KIAA2022,APPBP2,TRIB2,OTUD5,CAMKK1,YTHDC2,PPP2R5B,TRAM2,SLC13A1,ADAM11,GOLGA3,EFNB1,CCDC80,CBX5,MISP,GADD45B,SLC25A1,DMC1,PAPOLA,GNPNAT1,PYGB,CSNK2A1,STS,SMPD3,STUB1,BLOC1S6,SLC5A5,ERF,SIPA1L3,EPX,P2RX1,CCL13,PARP11,ASF1A,GPR63,ACOT13,PRPH2,SKIV2L2,PCDH12,ZBTB47,PLEKHA3,TMEM59,ADAT2,RPN2,ABCG2,ZFAND5,IRF2BPL,RHOQ,FAM53C,POLK,BBS9,NEUROG3,NEUROD4,PDE1B,SLC36A1,GPR83,SY…
GO Process	GO:0099536	Synaptic signaling	53	463	0.25	0.034	BLOC1S6,P2RX1,CHRNA10,CHRM3,SYNJ2BP,SYT1,SLC5A7,NRXN2,OPRK1,SLC1A2,GRIA4,ERC2,GUCY1A3,CACNB3,CPLX1,DRD5,CHRM1,SNCB,GABRB3,RIC3,SEZ6,APBA3,DLGAP1,STX4,CACNB2,F2R,GSK3B,HOMER1,MINK1,NF1,CPLX2,ADARB1,PTEN,CORT,UNC13B,CSPG5,SYT12,GRIN2A,HRH1,NRG1,CHRNA2,NRXN1,SLC12A5,NSG1,OPRM1,GABRA2,GRIA1,SLC6A5,HTR2A,CACNB4,GRM4,C15orf59,CDH8
GO Process	GO:0006650	Glycerophospholipid metabolic process	39	306	0.3	0.0347	CSNK2A1,PLEKHA3,SLC27A1,EFR3A,GDE1,AJUBA,OSBPL5,PI4K2B,PIK3C2A,DGKQ,CDS1,MBOAT2,LCLAT1,AGPAT4,DDHD1,PLA2G6,TTC7B,MTMR2,PGAP1,ETNK2,PIGC,INPP5A,SLC44A5,PTEN,LPIN3,IPMK,MTMR6,TTC7A,DDHD2,MTMR3,INPP5K,PIGG,CDS2,PIK3R1,ARF1,PCYT2,ACP6,IP6K1,PIP4K2B
GO Process	GO:0007268	Chemical synaptic transmission	49	418	0.26	0.0347	BLOC1S6,P2RX1,CHRNA10,CHRM3,SYNJ2BP,SYT1,SLC5A7,NRXN2,OPRK1,SLC1A2,GRIA4,ERC2,CACNB3,CPLX1,DRD5,CHRM1,SNCB,GABRB3,RIC3,SEZ6,APBA3,DLGAP1,STX4,CACNB2,GSK3B,HOMER1,MINK1,NF1,CPLX2,ADARB1,PTEN,CORT,UNC13B,SYT12,GRIN2A,HRH1,CHRNA2,NRXN1,SLC12A5,NSG1,OPRM1,GABRA2,GRIA1,SLC6A5,HTR2A,CACNB4,GRM4,C15orf59,CDH8
GO Process	GO:0007275	Multicellular organism development	384	5023	0.07	0.0347	SEMA3F,LRRC7,DCN,KIAA2022,PPP2R5B,EFNB1,GADD45B,DMC1,GNPNAT1,SMPD3,BLOC1S6,SIPA1L3,PRPH2,PCDH12,PRDM2,ZFAND5,IRF2BPL,NEUROG3,NEUROD4,PDE1B,SOX4,ATXN1,VASP,PLAGL2,CCR7,CHRNA10,MEGF8,RARA,KDM6B,PDE6A,CHRM3,DCLK1,GSTM3,PDGFRA,EMX1,LRRC8A,DAB2IP,SYT1,GALC,ZNF24,KLF3,NDST1,VMP1,INVS,DHTKD1,SLC5A7,LOXL3,CCNT2,ADD2,HDAC4,WNT5A,NSUN2,DNMT3A,ADD1,MAP3K13,UBE2B,CREM,NRXN2,ACAT1,PMS2,SNX19,SSTR1,MFGE8,CDH11…
GO Process	GO:0046474	Glycerophospholipid biosynthetic process	30	211	0.34	0.0347	CSNK2A1,PLEKHA3,SLC27A1,AJUBA,PI4K2B,PIK3C2A,DGKQ,CDS1,LCLAT1,AGPAT4,DDHD1,PLA2G6,MTMR2,PGAP1,ETNK2,PIGC,SLC44A5,PTEN,LPIN3,MTMR6,DDHD2,MTMR3,INPP5K,PIGG,CDS2,PIK3R1,ARF1,PCYT2,ACP6,PIP4K2B
GO Process	GO:0051128	Regulation of cellular component organization	201	2402	0.11	0.0347	SEMA3F,LRRC7,DCN,PPP2R5B,CSNK2A1,SMPD3,STUB1,ASF1A,RHOQ,NEUROG3,VASP,CCR7,TICAM1,FXR2,MEGF8,SYNJ2BP,RERG,PDGFRA,DAB2IP,SYT1,AJUBA,SMG6,BRD4,FNIP2,ADD2,HDAC4,WNT5A,ADD1,SEPT11,MAP3K13,SPDL1,UBE2B,ANK1,TP53,ERBB2,PRUNE,DGKQ,ADAMTS16,DLC1,CDC42EP2,GPM6A,FER,TIAM1,HK2,CTBP1,ABI2,CAPRIN2,JAM3,MFF,CPLX1,STX18,FBXW8,MID1,SEZ6,GBA,ARFGAP1,TLK2,MET,MKLN1,STXBP6,GSK3B,TNFRSF12A,SERTAD2,DDHD1,ATAT1,PAXBP1,P…
GO Process	GO:0051960	Regulation of nervous system development	92	942	0.18	0.0347	SEMA3F,LRRC7,KIAA2022,PPP2R5B,NEUROG3,MEGF8,RARA,EMX1,DAB2IP,SYT1,WNT5A,MAP3K13,TP53,PRUNE,TIAM1,ABI2,CAPRIN2,CTNNA1,CHRM1,FBXW8,SEZ6,C3orf17,GSK3B,TNFRSF12A,POU3F2,CNTN2,GPR173,FLRT2,NDEL1,TRIM46,CCDC88A,VWC2,E2F1,MTMR2,KIAA1598,SYT17,RFX4,NF1,CX3CR1,PAK3,ZEB1,GJC2,DLL1,PROX1,PLXNA2,KIF14,UST,RAP1A,SUFU,PTEN,ABL1,ZDHHC15,GDF5,GPC6,HES2,KIAA0319,RUFY3,HMG20A,NIN,CACNG7,GAP43,HECW1,ADNP,TMEM106B,G…
GO Process	GO:0021543	Pallium development	26	171	0.37	0.0359	RARA,KDM6B,EMX1,DAB2IP,SRD5A1,IGF2BP1,TACC1,GSK3B,ATAT1,POU3F2,NDEL1,ZMIZ1,ATP2B4,SYNE2,NF1,PROX1,KIF14,EFHC1,PTEN,LHX6,NDE1,DIXDC1,PAX6,KIRREL3,GPR56,NEFL
GO Process	GO:0023052	Signaling	398	5239	0.07	0.0359	SEMA3F,USP28,SKAP2,LRRC7,CAMKK1,PPP2R5B,ADAM11,EFNB1,CSNK2A1,SMPD3,STUB1,BLOC1S6,P2RX1,CCL13,GPR63,ZFAND5,RHOQ,NEUROD4,PDE1B,GPR83,SOX4,CCR7,TICAM1,MCHR1,CHRNA10,MEGF8,SLC27A1,ARHGEF9,RARA,PDE6A,CHRM3,DCLK1,CSNK1G2,SYNJ2BP,RERG,PDGFRA,CAB39,TEX2,DAB2IP,RIPK1,ARHGAP29,SYT1,NUAK1,NDST1,WIPI1,GLP2R,INVS,NLRC5,LIFR,ZNF106,STK17B,SLC5A7,DNAJC10,FNIP2,HDAC4,WNT5A,ADD1,MAP3K13,CREM,NRXN2,OPRK1,ANK1,SNX1…
GO Process	GO:0051239	Regulation of multicellular organismal process	259	3227	0.09	0.0369	SEMA3F,CYP51A1,LRRC7,DCN,KIAA2022,TRIB2,OTUD5,FOXJ2,PPP2R5B,SMPD3,EPX,P2RX1,ACOT13,NEUROG3,SOX4,PITHD1,CCR7,TICAM1,MEGF8,SLC27A1,RARA,KDM6B,CHRM3,SYNJ2BP,PDGFRA,EMX1,DAB2IP,RIPK1,SYT1,NLRC5,ATP2B3,LOXL3,HDAC4,WNT5A,KLKB1,ADD1,MAP3K13,OPRK1,PIK3C2A,TP53,ERBB2,CACNG8,PRUNE,TMEM178A,CAMK4,SH3RF1,KCNMA1,TIAM1,UBE2L6,IGF2BP1,HK2,ABI2,IL17RD,GUCY1A3,CAPRIN2,STAT6,NFATC3,CACNB3,BCR,SIX2,CTNNA1,SUV420H1,…
GO Process	GO:0034330	Cell junction organization	55	493	0.24	0.037	VASP,VMP1,AJUBA,ADD2,WNT5A,NRXN2,CDH11,ERBB2,DLC1,GPM6A,ERC2,ABI2,JAM3,CACNB3,BCR,CTNNA1,SNCB,GABRB3,SEZ6,CLDN22,CACNB2,F2R,PLEC,CNTN2,EPB41L3,MTMR2,CX3CR1,PAK3,FZD5,NOS1AP,SLC9A6,NFIA,PARD6B,PTEN,TESK2,DLG3,ARHGEF7,GPC6,UNC13B,KIFC3,FRMPD4,MLLT4,SYNPO,CADM2,NRG1,NRXN1,PICK1,ITGA6,NDRG1,GABRA2,KIRREL3,CACNB4,ARF1,CDH8,NEFL
GO Process	GO:0048731	System development	342	4426	0.08	0.0382	SEMA3F,LRRC7,DCN,KIAA2022,PPP2R5B,EFNB1,DMC1,GNPNAT1,SMPD3,BLOC1S6,SIPA1L3,PRPH2,PCDH12,ZFAND5,IRF2BPL,NEUROG3,NEUROD4,PDE1B,SOX4,ATXN1,VASP,CCR7,CHRNA10,MEGF8,RARA,KDM6B,PDE6A,CHRM3,DCLK1,GSTM3,PDGFRA,EMX1,LRRC8A,DAB2IP,SYT1,GALC,ZNF24,NDST1,DHTKD1,LOXL3,CCNT2,ADD2,HDAC4,WNT5A,NSUN2,DNMT3A,ADD1,MAP3K13,NRXN2,ACAT1,PMS2,SNX19,SSTR1,MFGE8,CDH11,GAS8,TP53,ERBB2,SLC39A3,PRUNE,ADAMTS16,SRD5A1,CDK16,D…
GO Process	GO:1903506	Regulation of nucleic acid-templated transcription	274	3447	0.09	0.0393	DCN,FOXJ2,PPP2R5B,CBX5,ZBED4,ZNF180,ERF,ASF1A,PRDM2,IRF2BPL,RHOQ,NEUROG3,NEUROD4,SOX4,ATXN1,PITHD1,PLAGL2,TICAM1,ZNF747,RARA,KDM6B,TFCP2,EMX1,DAB2IP,RIPK1,ZNF24,KLF3,NLRC5,AJUBA,BRD4,LOXL3,CCNT2,FNIP2,HDAC4,WNT5A,DNMT3A,MAP3K13,MED20,CREM,TMPO,TP53,ERBB2,ZNF544,ZNF45,RQCD1,DGKQ,CDK16,ARID5B,FER,CAMK4,ELMSAN1,CTBP1,LRRC14,MAML1,NUP35,UTP15,CAPRIN2,STAT6,NFATC3,ANKRD33,BATF2,NHLH1,ZNF396,ZNF33A,SIX…
GO Process	GO:1900449	Regulation of glutamate receptor signaling pathway	14	63	0.54	0.0407	LRRC7,CACNG8,GRIA4,NETO1,MINK1,DLG3,CACNG7,GRIN2A,NRXN1,OPRM1,RASGRF1,GRIA1,CAPN1,NEFL
GO Process	GO:0008654	Phospholipid biosynthetic process	33	247	0.32	0.041	CSNK2A1,PLEKHA3,SLC27A1,AJUBA,PI4K2B,PIK3C2A,DGKQ,CDS1,MBOAT2,LCLAT1,AGPAT4,DDHD1,PLA2G6,MTMR2,PGAP1,DHDDS,ETNK2,PIGC,SLC44A5,PTEN,LPIN3,IDI1,MTMR6,DDHD2,MTMR3,INPP5K,PIGG,CDS2,PIK3R1,ARF1,PCYT2,ACP6,PIP4K2B
GO Process	GO:0030182	Neuron differentiation	97	1019	0.17	0.041	SEMA3F,EFNB1,BLOC1S6,PCDH12,NEUROD4,SOX4,VASP,MEGF8,DCLK1,EMX1,DAB2IP,WNT5A,DNMT3A,CDH11,ERBB2,CDK16,GPM6A,SCLT1,TIAM1,SLC4A7,JAM3,CTNNA1,ROBO4,LRTOMT,GABRB3,KLF7,MET,GSK3B,ATAT1,POU3F2,CNTN2,SLIT3,PTCH1,FLRT2,BSG,NDEL1,ZMIZ1,TRIM46,DCX,RERE,EPB41L3,HMGB1,MTMR2,MINK1,KIAA1598,GFRA1,PAK3,ADARB1,FZD5,NFE2L1,DLL1,PROX1,PLXNA2,SUFU,BLOC1S2,SLC9A6,PARD6B,PTEN,ABL1,UGCG,LYPLA2,KLHL1,NPHP4,PTPRA,NIN,GAP…
GO Process	GO:0045944	Positive regulation of transcription by rna polymerase ii	115	1253	0.15	0.041	DCN,FOXJ2,PPP2R5B,PRDM2,IRF2BPL,RHOQ,NEUROG3,SOX4,PLAGL2,RARA,KDM6B,TFCP2,DAB2IP,RIPK1,ZNF24,KLF3,NLRC5,BRD4,CCNT2,HDAC4,WNT5A,CREM,TP53,MAML1,CAPRIN2,STAT6,NFATC3,NHLH1,SIX2,KLF11,KLF7,MET,CSRNP3,PGR,PA1,PAXBP1,POU3F2,ZMIZ1,FOXD2,OVOL1,IKZF3,HMGB1,E2F1,RFX4,ELK4,PRDM10,WWP2,PLAGL1,ZEB1,FZD5,NFE2L1,E2F2,DLL1,ESRRG,PROX1,SOX13,CREB3L4,NFIA,ABL1,RLF,ZC3H12A,AGO1,LPIN3,ATRX,NR5A1,XPA,ASXL1,KLF9,FOXH…
GO Process	GO:1990778	Protein localization to cell periphery	32	237	0.32	0.041	LRRC7,SYS1,EFR3A,ANK1,CACNG8,SLMAP,CACNB3,TUB,CPLX1,SYTL2,CACNB2,PTCH1,BSG,TTC7B,CCDC88A,CAV1,EPB41L3,WNK3,MAPK10,RAP1A,CACNG7,MLLT4,SCN3B,DPP10,ARL13B,TTC7A,GRIN2A,NSG1,TNIK,INPP5K,EHD1,MAP7
GO Process	GO:0007154	Cell communication	402	5320	0.07	0.0415	SEMA3F,USP28,SKAP2,LRRC7,CAMKK1,PPP2R5B,ADAM11,EFNB1,CSNK2A1,SMPD3,STUB1,BLOC1S6,P2RX1,CCL13,GPR63,ZFAND5,RHOQ,NEUROD4,PDE1B,GPR83,SOX4,CCR7,TICAM1,MCHR1,CHRNA10,MEGF8,SLC27A1,ARHGEF9,RARA,PDE6A,CHRM3,DCLK1,CSNK1G2,SYNJ2BP,RERG,PDGFRA,CAB39,TEX2,DAB2IP,RIPK1,ARHGAP29,SYT1,NUAK1,NDST1,WIPI1,GLP2R,INVS,NLRC5,LIFR,ZNF106,STK17B,SLC5A7,DNAJC10,FNIP2,HDAC4,WNT5A,ADD1,MAP3K13,CREM,NRXN2,OPRK1,ANK1,SNX1…
GO Process	GO:0000122	Negative regulation of transcription by rna polymerase ii	87	895	0.18	0.0429	CBX5,ERF,PRDM2,IRF2BPL,NEUROG3,ATXN1,RARA,EMX1,DAB2IP,KLF3,AJUBA,FNIP2,HDAC4,DNMT3A,CREM,TP53,ARID5B,CTBP1,STAT6,NFATC3,ANKRD33,KLF11,IRF2BP1,KLF7,FAM220A,HEXIM1,PAXBP1,PHF12,PTCH1,SIRT6,ZNF202,OVOL1,SUV39H1,CAV1,HMGB1,E2F1,UBE2D3,ELK4,WWP2,MAPK10,ZEB1,NFE2L1,E2F2,PROX1,MDM4,FASLG,SUFU,NFIA,PKIG,JPH2,CCND3,ATRX,FOXE1,FOXH1,KLF12,HES2,HMG20A,GLIS3,NELFA,WHSC1,SQSTM1,NFATC2,ETV6,RUNX3,BACH1,MIER1,C…
GO Process	GO:0006355	Regulation of transcription, dna-templated	269	3388	0.09	0.0429	DCN,FOXJ2,PPP2R5B,CBX5,ZBED4,ZNF180,ERF,ASF1A,PRDM2,IRF2BPL,RHOQ,NEUROG3,NEUROD4,SOX4,ATXN1,PITHD1,PLAGL2,TICAM1,ZNF747,RARA,KDM6B,TFCP2,EMX1,DAB2IP,RIPK1,ZNF24,KLF3,NLRC5,AJUBA,BRD4,LOXL3,CCNT2,FNIP2,HDAC4,WNT5A,DNMT3A,MAP3K13,MED20,CREM,TMPO,TP53,ERBB2,ZNF544,ZNF45,DGKQ,CDK16,ARID5B,FER,CAMK4,ELMSAN1,CTBP1,LRRC14,MAML1,NUP35,UTP15,CAPRIN2,STAT6,NFATC3,ANKRD33,BATF2,NHLH1,ZNF396,ZNF33A,SIX2,KLF1…
GO Process	GO:0032880	Regulation of protein localization	90	934	0.17	0.0429	CYP51A1,MISP,TMEM59,RHOQ,SOX4,DCLK1,WNT5A,NSUN2,B3GAT3,GAS8,TP53,ERBB2,CDK16,GLUD1,TIAM1,ZDHHC5,CACNB3,MFF,CHRM1,GLUL,KLF7,STX4,LYPLA1,F2R,GSK3B,RPH3AL,PTCH1,PLA2G6,NDEL1,TRIM46,UBE2G2,CCDC88A,ATAD1,E2F1,WNK3,ANO1,UBE2D3,SDCCAG3,FRMD4A,ATP2B4,NF1,WWP2,FZD5,GOPC,RAP1A,SUFU,YWHAB,PKIG,ZC3H12A,TP53INP2,GPC6,UNC13B,NADK,PRR5L,LGR4,RUFY3,ITPR2,YWHAQ,WHSC1,SQSTM1,MLLT4,DPP10,GPER1,HPS4,UBAC2,NRG1,NRXN1…
GO Process	GO:0032990	Cell part morphogenesis	57	525	0.23	0.0438	SEMA3F,EFNB1,VASP,DCLK1,EMX1,DAB2IP,WNT5A,CDH11,ERBB2,GPM6A,TIAM1,MFF,ROBO4,KLF7,PANK2,CNTN2,SLIT3,PTCH1,FLRT2,BSG,NDEL1,TRIM46,RERE,EPB41L3,MINK1,KIAA1598,GFRA1,PAK3,ADARB1,PLXNA2,SLC9A6,PARD6B,PTEN,ABL1,LYPLA2,PTPRA,NIN,CSPG5,GAP43,TMEM106B,GRB10,NRXN1,UNC5D,KIF5C,TNIK,PAX6,GAS7,BOC,APBB2,PIK3R1,TSKU,KIRREL3,FZD3,NRXN3,SLITRK4,VEGFA,NEFL
GO Process	GO:0045017	Glycerolipid biosynthetic process	31	229	0.32	0.0443	CSNK2A1,PLEKHA3,SLC27A1,AJUBA,PI4K2B,PIK3C2A,DGKQ,CDS1,LCLAT1,AGPAT4,DDHD1,PLA2G6,AGMO,MTMR2,PGAP1,ETNK2,PIGC,SLC44A5,PTEN,LPIN3,MTMR6,DDHD2,MTMR3,INPP5K,PIGG,CDS2,PIK3R1,ARF1,PCYT2,ACP6,PIP4K2B
GO Process	GO:0048858	Cell projection morphogenesis	55	503	0.23	0.0464	SEMA3F,EFNB1,VASP,DCLK1,EMX1,DAB2IP,WNT5A,CDH11,ERBB2,GPM6A,TIAM1,ROBO4,KLF7,CNTN2,SLIT3,PTCH1,FLRT2,BSG,NDEL1,TRIM46,RERE,EPB41L3,MINK1,KIAA1598,GFRA1,PAK3,ADARB1,PLXNA2,SLC9A6,PARD6B,PTEN,ABL1,LYPLA2,PTPRA,NIN,CSPG5,GAP43,TMEM106B,GRB10,NRXN1,UNC5D,KIF5C,TNIK,PAX6,GAS7,BOC,APBB2,PIK3R1,TSKU,KIRREL3,FZD3,NRXN3,SLITRK4,VEGFA,NEFL
GO Process	GO:0097120	Receptor localization to synapse	11	42	0.61	0.0485	LRRC7,SYNJ2BP,CACNG8,CPLX1,NETO1,MAPK10,DLG3,CACNG7,NRXN1,NSG1,KIF5C
GO Process	GO:0006793	Phosphorus metabolic process	179	2134	0.11	0.0495	LRRC7,TRIB2,CAMKK1,PPP2R5B,SLC25A1,GNPNAT1,CSNK2A1,SMPD3,ACOT13,PLEKHA3,RHOQ,SLC27A1,RARA,EFR3A,PTPRE,DCLK1,CSNK1G2,PDGFRA,CAB39,UGGT1,LRRC8A,DAB2IP,RIPK1,KHK,GDE1,NUAK1,AJUBA,DHTKD1,BRD4,OSBPL5,FAM20B,STK17B,FNIP2,WNT5A,PI4K2B,MAP3K13,ACAT1,PIK3C2A,ERBB2,PRUNE,DGKQ,CDK16,FER,CAMK4,HK2,CTBP1,MAML1,ABI2,CDS1,IL17RD,GUCY1A3,LMTK2,TK2,PROCA1,PANK1,MBOAT2,BCR,HIPK3,PTPN7,LCLAT1,CARKD,ADCY4,TRIB1,PANK…
GO Process	GO:0023056	Positive regulation of signaling	157	1831	0.12	0.0495	DCN,PPP2R5B,GADD45B,CSNK2A1,CCL13,SOX4,PLAGL2,CCR7,TICAM1,CSNK1G2,PDGFRA,DAB2IP,RIPK1,SYT1,NDST1,NLRC5,AJUBA,BRD4,LOXL3,WNT5A,MAP3K13,UBE2B,PELI2,GAS8,TP53,ERBB2,RQCD1,GLUD1,BMP3,SH3RF1,CASP10,TIAM1,MAML1,GUCY1A3,CAPRIN2,CACNB3,MFF,CTNNA1,CANT1,GLUL,MID1,NETO1,GBA,IL20RA,MET,STX4,CACNB2,C3orf17,F2R,IL23R,TSPYL5,GSK3B,PA1,TNFRSF12A,HEXIM1,RPH3AL,CNTN2,PLA2G6,HOMER1,ZMIZ1,PSMF1,FAM53B,CCDC88A,ZNF38…
GO Process	GO:0120036	Plasma membrane bounded cell projection organization	104	1122	0.16	0.0495	SEMA3F,EFNB1,BLOC1S6,BBS9,VASP,CCR7,MEGF8,DCLK1,EMX1,DAB2IP,HAUS2,AJUBA,WNT5A,SEPT11,UBE2B,CDH11,GAS8,ERBB2,CDK16,TMEM138,GPM6A,SCLT1,TIAM1,JAM3,CTNNA1,ROBO4,TUB,KLF7,IFT22,GSK3B,ATAT1,CNTN2,SLIT3,PTCH1,FLRT2,BSG,NDEL1,TRIM46,DCX,RERE,CCDC88A,EPB41L3,FGD6,HMGB1,MTMR2,MINK1,KIAA1598,GFRA1,RFX4,PAK3,ADARB1,PLXNA2,BLOC1S2,SLC9A6,PARD6B,PTEN,ABL1,LYPLA2,CDC14B,ARHGEF7,KLHL1,NPHP4,PTPRA,NIN,HYDIN,GAP4…
GO Component	GO:0005622	Intracellular	1022	14276	0.05	8.77e-08	CYP51A1,USP28,SKAP2,LRRC7,DCN,PPP1R3F,KIAA2022,APPBP2,TRIB2,OTUD5,CAMKK1,YTHDC2,FOXJ2,PPP2R5B,TRAM2,GOLGA3,EFNB1,CBX5,MISP,GADD45B,SLC25A1,DMC1,ZBED4,PAPOLA,GNPNAT1,PYGB,CSNK2A1,STS,SMPD3,STUB1,BLOC1S6,ZNF180,SLC5A5,ERF,SIPA1L3,EPX,P2RX1,PARP11,ASF1A,SAYSD1,GPR63,ACOT13,SKIV2L2,ZBTB47,PLEKHA3,TMEM59,PRDM2,ADAT2,RPN2,ABCG2,ZFAND5,IRF2BPL,RHOQ,FAM53C,POLK,BBS9,NEUROG3,NEUROD4,PDE1B,SLC36A1,SYS1,SOX…
GO Component	GO:0030054	Cell junction	213	2075	0.2	8.77e-08	SEMA3F,LRRC7,EFNB1,MISP,BLOC1S6,SIPA1L3,P2RX1,PCDH12,VASP,FXR2,CHRNA10,ARHGEF9,CHRM3,DCLK1,SYNJ2BP,PDGFRA,SYT1,CLCN3,AJUBA,ATP2B3,SLC5A7,ADD2,HDAC4,WNT5A,ADD1,SEPT11,NRXN2,OPRK1,ANK1,SLC5A1,POLG,CDH11,CACNG8,PRUNE,DGKQ,CDK16,DLC1,SIGMAR1,SLC1A2,GPM6A,FER,CAMK4,GRIA4,KCNMA1,TIAM1,ERC2,IGF2BP1,CTBP1,SLC4A7,ABI2,GUCY1A3,JAM3,CACNB3,MFF,BCR,CTNNA1,CPLX1,DRD5,CHRM1,KLF11,GLUL,SNCB,GABRB3,RIC3,MLC1,ARH…
GO Component	GO:0045202	Synapse	152	1351	0.24	9.24e-08	SEMA3F,LRRC7,EFNB1,BLOC1S6,P2RX1,FXR2,CHRNA10,ARHGEF9,CHRM3,DCLK1,SYNJ2BP,SYT1,CLCN3,ATP2B3,SLC5A7,ADD2,HDAC4,WNT5A,ADD1,SEPT11,NRXN2,OPRK1,ANK1,POLG,CDH11,CACNG8,DGKQ,CDK16,SIGMAR1,SLC1A2,GPM6A,CAMK4,GRIA4,KCNMA1,TIAM1,ERC2,IGF2BP1,CTBP1,SLC4A7,ABI2,GUCY1A3,CACNB3,MFF,BCR,CPLX1,DRD5,CHRM1,GLUL,SNCB,GABRB3,RIC3,ARHGAP32,SEZ6,NETO1,ARFGAP1,APBA3,DNMBP,DLGAP1,STX4,CACNB2,F2R,MKLN1,NAPG,GSK3B,SLC6A1…
GO Component	GO:0043226	Organelle	968	13515	0.05	1.22e-06	CYP51A1,USP28,SKAP2,LRRC7,DCN,KIAA2022,APPBP2,TRIB2,CAMKK1,YTHDC2,FOXJ2,PPP2R5B,TRAM2,GOLGA3,EFNB1,CBX5,MISP,GADD45B,SLC25A1,DMC1,ZBED4,PAPOLA,GNPNAT1,PYGB,CSNK2A1,STS,SMPD3,STUB1,BLOC1S6,ZNF180,SLC5A5,ERF,SIPA1L3,EPX,P2RX1,PARP11,ASF1A,SAYSD1,GPR63,ACOT13,PRPH2,SKIV2L2,PCDH12,ZBTB47,PLEKHA3,TMEM59,PRDM2,ADAT2,RPN2,ABCG2,IRF2BPL,RHOQ,FAM53C,POLK,BBS9,NEUROG3,NEUROD4,SLC36A1,GPR83,SYS1,SOX4,ATXN1,…
GO Component	GO:0043229	Intracellular organelle	909	12528	0.05	1.22e-06	CYP51A1,USP28,SKAP2,LRRC7,DCN,KIAA2022,APPBP2,TRIB2,CAMKK1,YTHDC2,FOXJ2,PPP2R5B,TRAM2,GOLGA3,EFNB1,CBX5,MISP,GADD45B,SLC25A1,DMC1,ZBED4,PAPOLA,GNPNAT1,PYGB,CSNK2A1,STS,SMPD3,STUB1,BLOC1S6,ZNF180,SLC5A5,ERF,SIPA1L3,EPX,P2RX1,PARP11,ASF1A,SAYSD1,GPR63,ACOT13,SKIV2L2,ZBTB47,PLEKHA3,TMEM59,PRDM2,ADAT2,RPN2,ABCG2,IRF2BPL,RHOQ,FAM53C,POLK,BBS9,NEUROG3,NEUROD4,SLC36A1,SYS1,SOX4,ATXN1,RTN2,VASP,PITHD1,PL…
GO Component	GO:0110165	Cellular anatomical entity	1203	17788	0.02	1.37e-06	SEMA3F,CYP51A1,USP28,SKAP2,LRRC7,DCN,PPP1R3F,KIAA2022,APPBP2,TRIB2,OTUD5,CAMKK1,YTHDC2,FOXJ2,PPP2R5B,TRAM2,SLC13A1,ADAM11,GOLGA3,EFNB1,CCDC80,CBX5,MISP,GADD45B,SLC25A1,DMC1,ZBED4,PAPOLA,GNPNAT1,PYGB,CSNK2A1,STS,SMPD3,STUB1,BLOC1S6,ZNF180,SLC5A5,ERF,SIPA1L3,EPX,P2RX1,CCL13,PARP11,ASF1A,SAYSD1,GPR63,ACOT13,PRPH2,SKIV2L2,PCDH12,ZBTB47,PLEKHA3,TMEM59,PRDM2,ADAT2,RPN2,ABCG2,ZFAND5,IRF2BPL,RHOQ,FAM53C,…
GO Component	GO:0043227	Membrane-bounded organelle	900	12427	0.05	1.9e-06	CYP51A1,USP28,SKAP2,LRRC7,DCN,KIAA2022,APPBP2,TRIB2,CAMKK1,YTHDC2,FOXJ2,PPP2R5B,TRAM2,GOLGA3,EFNB1,CBX5,MISP,GADD45B,SLC25A1,DMC1,ZBED4,PAPOLA,GNPNAT1,PYGB,CSNK2A1,STS,SMPD3,STUB1,BLOC1S6,ZNF180,SLC5A5,ERF,SIPA1L3,EPX,P2RX1,PARP11,ASF1A,SAYSD1,GPR63,ACOT13,SKIV2L2,PCDH12,ZBTB47,PLEKHA3,TMEM59,PRDM2,ADAT2,RPN2,ABCG2,IRF2BPL,RHOQ,FAM53C,POLK,BBS9,NEUROG3,NEUROD4,SLC36A1,SYS1,SOX4,ATXN1,RTN2,VASP,PI…
GO Component	GO:0005737	Cytoplasm	838	11428	0.06	1.99e-06	CYP51A1,USP28,SKAP2,LRRC7,DCN,PPP1R3F,KIAA2022,APPBP2,TRIB2,OTUD5,CAMKK1,YTHDC2,PPP2R5B,TRAM2,GOLGA3,EFNB1,MISP,GADD45B,SLC25A1,ZBED4,PAPOLA,GNPNAT1,PYGB,CSNK2A1,STS,SMPD3,STUB1,BLOC1S6,ERF,SIPA1L3,EPX,P2RX1,PARP11,SAYSD1,GPR63,ACOT13,PLEKHA3,TMEM59,PRDM2,RPN2,ABCG2,ZFAND5,RHOQ,BBS9,NEUROG3,PDE1B,SLC36A1,SYS1,SOX4,ATXN1,RTN2,VASP,PITHD1,CCR7,TICAM1,FXR2,ZC3H14,SLC27A1,C12orf65,ARHGEF9,MRPS25,RARA…
GO Component	GO:0043231	Intracellular membrane-bounded organelle	793	10761	0.06	5.11e-06	CYP51A1,USP28,SKAP2,LRRC7,DCN,KIAA2022,APPBP2,TRIB2,CAMKK1,YTHDC2,FOXJ2,PPP2R5B,TRAM2,GOLGA3,EFNB1,CBX5,MISP,GADD45B,SLC25A1,DMC1,ZBED4,PAPOLA,GNPNAT1,PYGB,CSNK2A1,STS,SMPD3,STUB1,ZNF180,SLC5A5,ERF,SIPA1L3,P2RX1,PARP11,ASF1A,SAYSD1,GPR63,ACOT13,SKIV2L2,ZBTB47,PLEKHA3,TMEM59,PRDM2,ADAT2,RPN2,ABCG2,IRF2BPL,RHOQ,FAM53C,POLK,NEUROG3,NEUROD4,SLC36A1,SYS1,SOX4,ATXN1,RTN2,PITHD1,PLAGL2,CCR7,TICAM1,FXR2,…
GO Component	GO:0098978	Glutamatergic synapse	55	361	0.37	7.09e-06	SEMA3F,EFNB1,P2RX1,CHRM3,SYT1,CLCN3,ATP2B3,WNT5A,SEPT11,CDH11,DGKQ,SLC1A2,GPM6A,CAMK4,TIAM1,ERC2,CTBP1,GUCY1A3,BCR,CPLX1,CHRM1,NETO1,STX4,GSK3B,SLC6A17,HOMER1,ATAD1,ATP2B4,MAPK10,CPLX2,PAK3,NOS1AP,RAP1A,DLG3,GPC6,UNC13B,FRMPD4,CSPG5,CACNG7,SYNPO,GRIN2A,NRG1,NRXN1,NSG1,TNIK,NDRG1,SLC4A8,USP46,LYN,GRIA1,HTR2A,ARF1,CDH8,SLITRK4,AP2B1
GO Component	GO:0098794	Postsynapse	78	643	0.27	6.93e-05	LRRC7,P2RX1,FXR2,CHRNA10,ARHGEF9,CHRM3,DCLK1,SYNJ2BP,ADD2,WNT5A,ADD1,SEPT11,ANK1,CACNG8,DGKQ,SIGMAR1,GPM6A,CAMK4,GRIA4,KCNMA1,TIAM1,IGF2BP1,ABI2,BCR,CPLX1,CHRM1,GABRB3,ARHGAP32,SEZ6,NETO1,ARFGAP1,APBA3,DLGAP1,STX4,F2R,MKLN1,GSK3B,SLC6A17,CNTN2,PTCH1,HOMER1,ATAD1,EPB41L3,MTMR2,MINK1,CPLX2,PAK3,GOPC,PTEN,ABL1,ZDHHC15,DLG3,FRMPD4,CSPG5,CACNG7,GAP43,SYNPO,GRIN2A,GPER1,NRG1,CHRNA2,PICK1,NSG1,OPRM1,TNI…
GO Component	GO:0043005	Neuron projection	137	1366	0.19	0.00011	LRRC7,BLOC1S6,P2RX1,PRPH2,MCHR1,FXR2,CHRNA10,ZC3H14,RARA,PDE6A,CHRM3,SYNJ2BP,DAB2IP,SYT1,SLC5A7,SEPT11,OPRK1,ANK1,SSTR1,POLG,SRD5A1,CDK16,SIGMAR1,SLC1A2,GPM6A,GRIA4,TIAM1,ZDHHC5,ERC2,IGF2BP1,SLC4A7,ABI2,LMTK2,LOXHD1,BCR,ROBO4,CPLX1,CHRM1,GLUL,GABRB3,RIC3,ARHGAP32,ADCY4,SEZ6,APBA3,AHCYL2,STX4,TSPEAR,SIAH2,GSK3B,ATAT1,CNTN2,PTCH1,FLRT2,BSG,NDEL1,RGS9BP,HOMER1,TRIM46,OPRL1,DCX,ZNF385A,ESPNL,EPB41L3,…
GO Component	GO:0042995	Cell projection	206	2287	0.15	0.00019	LRRC7,BLOC1S6,P2RX1,PRPH2,ABCG2,RHOQ,BBS9,GPR83,VASP,MCHR1,FXR2,CHRNA10,ZC3H14,RARA,PDE6A,CHRM3,SYNJ2BP,GSTM3,PDGFRA,DAB2IP,SYT1,INVS,AJUBA,SLC5A7,SEPT11,OPRK1,ANK1,SLC5A1,SSTR1,POLG,GAS8,SRD5A1,CDK16,DLC1,SIGMAR1,SLC1A2,TMEM138,GPM6A,FER,SCLT1,GRIA4,SH3RF1,TIAM1,ZDHHC5,ERC2,IGF2BP1,SLC4A7,ABI2,LMTK2,JAM3,LOXHD1,BCR,CTNNA1,ROBO4,TUB,CPLX1,DRD5,CHRM1,GLUL,GABRB3,RIC3,MLC1,ARHGAP32,ADCY4,SEZ6,APBA3…
GO Component	GO:0120025	Plasma membrane bounded cell projection	199	2193	0.15	0.00019	LRRC7,BLOC1S6,P2RX1,PRPH2,ABCG2,BBS9,GPR83,VASP,MCHR1,FXR2,CHRNA10,ZC3H14,RARA,PDE6A,CHRM3,SYNJ2BP,GSTM3,PDGFRA,DAB2IP,SYT1,INVS,AJUBA,SLC5A7,SEPT11,OPRK1,ANK1,SLC5A1,SSTR1,POLG,GAS8,SRD5A1,CDK16,DLC1,SIGMAR1,SLC1A2,TMEM138,GPM6A,SCLT1,GRIA4,SH3RF1,TIAM1,ZDHHC5,ERC2,IGF2BP1,SLC4A7,ABI2,LMTK2,JAM3,LOXHD1,BCR,CTNNA1,ROBO4,TUB,CPLX1,DRD5,CHRM1,GLUL,GABRB3,RIC3,MLC1,ARHGAP32,ADCY4,SEZ6,APBA3,AHCYL2,S…
GO Component	GO:0030424	Axon	75	646	0.26	0.00037	LRRC7,BLOC1S6,FXR2,CHRNA10,ZC3H14,CHRM3,DAB2IP,SYT1,SLC5A7,SEPT11,ANK1,POLG,SIGMAR1,SLC1A2,GPM6A,TIAM1,ERC2,IGF2BP1,LMTK2,BCR,ROBO4,CPLX1,CHRM1,GLUL,GSK3B,ATAT1,CNTN2,PTCH1,BSG,NDEL1,HOMER1,TRIM46,EPB41L3,MTMR2,MINK1,KIAA1598,NF1,CPLX2,FZD5,GJC2,PSEN2,BLOC1S2,SLC9A6,DLG3,PCDH9,NRSN1,UNC13B,RUFY3,NIN,CACNG7,GAP43,ADNP,GPER1,ERMN,CADM2,NRG1,NRXN1,AAK1,KIF5C,KCNK2,OPRM1,SLC4A8,RASGRF1,MME,BOC,APBB2,…
GO Component	GO:0098590	Plasma membrane region	121	1219	0.19	0.00059	LRRC7,EFNB1,SIPA1L3,P2RX1,ABCG2,BBS9,VASP,MCHR1,CHRNA10,SLC27A1,CHRM3,SYNJ2BP,SYT1,ADD2,ADD1,ANK1,SLC5A1,ERBB2,CACNG8,OSMR,DLC1,SIGMAR1,SLC1A2,GPM6A,GRIA4,KCNMA1,TIAM1,ERC2,SLC4A7,CACNB3,CTNNA1,DRD5,CHRM1,GABRB3,SLC26A7,MLC1,NETO1,MET,STX4,F2R,TSPEAR,ATAT1,CNTN2,PTCH1,ATAD1,CAV1,EPB41L3,SPRY4,PDE4D,MTMR2,ANO1,ATP2B4,SYNE2,SLC26A1,NOS1AP,DLL1,PSEN2,SLC41A1,FASLG,IL6R,KIAA1919,APH1A,AHCYL1,TACSTD2,…
GO Component	GO:0098793	Presynapse	63	526	0.27	0.00083	EFNB1,BLOC1S6,P2RX1,FXR2,CHRM3,SYT1,CLCN3,ATP2B3,SLC5A7,NRXN2,POLG,DGKQ,CDK16,SLC1A2,GPM6A,ERC2,CTBP1,MFF,CPLX1,CHRM1,GLUL,SNCB,DNMBP,STX4,CACNB2,SLC6A17,NDEL1,TMEM230,MTMR2,ATP2B4,NF1,CPLX2,PSEN2,APH1A,SLC9A6,CLCN5,UNC13B,CLCN4,SYT12,GRIN2A,GPER1,NRG1,NRXN1,PICK1,AAK1,KCNK2,OPRM1,TNIK,SLC4A8,MME,GABRA2,GRIA1,SLC6A5,KIRREL3,FZD3,HTR2A,PLEKHG5,GRM4,CDH8,PDLIM5,NEFL,AP2B1,ELK1
GO Component	GO:0036477	Somatodendritic compartment	89	852	0.21	0.0018	PDE1B,FXR2,CHRNA10,ZC3H14,RARA,CHRM3,DAB2IP,SLC5A7,SEPT11,SRD5A1,GPM6A,GRIA4,TIAM1,ZDHHC5,IGF2BP1,ABI2,LMTK2,TMPRSS5,BCR,CPLX1,CHRM1,GLUL,RIC3,ARHGAP32,ADCY4,SEZ6,APBA3,STX4,SIAH2,GSK3B,CNTN2,PTCH1,NDEL1,HOMER1,ZNF385A,MTMR2,MINK1,KIAA1598,NF1,CX3CR1,MAPK10,CPLX2,TOP1,FZD5,GJC2,PSEN2,GOPC,SLC9A6,ELOVL5,EFHC1,PTEN,ABL1,DLG3,ARHGEF7,KLHL1,NRSN1,FRMPD4,RUFY3,NIN,CACNG7,GAP43,SYNPO,ADNP,PDE1C,KNCN,GR…
GO Component	GO:0098984	Neuron to neuron synapse	48	374	0.3	0.0018	LRRC7,FXR2,ARHGEF9,CHRM3,DCLK1,SYNJ2BP,SYT1,ADD2,ADD1,SEPT11,CACNG8,SIGMAR1,GRIA4,TIAM1,BCR,CHRM1,ARHGAP32,NETO1,ARFGAP1,DLGAP1,PTCH1,HOMER1,EPB41L3,MTMR2,MINK1,PAK3,GOPC,DLG3,UNC13B,FRMPD4,CACNG7,GAP43,SYT12,SYNPO,GRIN2A,GPER1,NRG1,PICK1,TNIK,AKAP7,SLC4A8,DMTN,LYN,GRIA1,ARF1,SIPA1L1,C15orf59,PDLIM5
GO Component	GO:0005634	Nucleus	543	7390	0.06	0.0101	USP28,SKAP2,LRRC7,KIAA2022,APPBP2,TRIB2,CAMKK1,YTHDC2,FOXJ2,PPP2R5B,GOLGA3,EFNB1,CBX5,GADD45B,SLC25A1,DMC1,ZBED4,PAPOLA,CSNK2A1,STUB1,ZNF180,SLC5A5,ERF,SIPA1L3,P2RX1,PARP11,ASF1A,GPR63,ACOT13,SKIV2L2,ZBTB47,PRDM2,ADAT2,ABCG2,IRF2BPL,FAM53C,POLK,NEUROG3,NEUROD4,SOX4,ATXN1,PITHD1,PLAGL2,FXR2,ZC3H14,MEGF8,PPAN,RARA,PTPRE,KDM6B,CSNK1G2,GSTM3,RERG,PDGFRA,TFCP2,EMX1,TEX2,TGS1,ZNF24,NUAK1,KLF3,VMP1,KANS…
GO Component	GO:0032279	Asymmetric synapse	43	350	0.28	0.0106	LRRC7,FXR2,ARHGEF9,CHRM3,DCLK1,SYNJ2BP,ADD2,ADD1,CACNG8,SIGMAR1,GRIA4,TIAM1,BCR,CHRM1,ARHGAP32,NETO1,ARFGAP1,DLGAP1,PTCH1,HOMER1,EPB41L3,MTMR2,MINK1,PAK3,GOPC,DLG3,FRMPD4,CACNG7,GAP43,SYNPO,GRIN2A,GPER1,NRG1,PICK1,TNIK,SLC4A8,DMTN,LYN,GRIA1,ARF1,SIPA1L1,C15orf59,PDLIM5
GO Component	GO:0016020	Membrane	652	9072	0.05	0.0112	SEMA3F,CYP51A1,SKAP2,LRRC7,PPP1R3F,APPBP2,TRAM2,SLC13A1,ADAM11,GOLGA3,EFNB1,MISP,SLC25A1,GNPNAT1,PYGB,CSNK2A1,STS,SMPD3,BLOC1S6,SLC5A5,SIPA1L3,P2RX1,SAYSD1,GPR63,PRPH2,PCDH12,PLEKHA3,TMEM59,RPN2,ABCG2,RHOQ,BBS9,SLC36A1,GPR83,SYS1,RTN2,VASP,CCR7,TICAM1,MCHR1,FXR2,CHRNA10,MEGF8,SLC27A1,MRPS25,EFR3A,PTPRE,PDE6A,CHRM3,DCLK1,CSNK1G2,SARAF,SYNJ2BP,RERG,PDGFRA,UPK3B,CAB39,MFSD9,TEX2,GALNT5,LRRC8A,DAB2IP…
GO Component	GO:0014069	Postsynaptic density	42	344	0.28	0.013	LRRC7,FXR2,ARHGEF9,CHRM3,DCLK1,SYNJ2BP,ADD2,ADD1,CACNG8,SIGMAR1,GRIA4,TIAM1,BCR,CHRM1,ARHGAP32,NETO1,ARFGAP1,DLGAP1,PTCH1,HOMER1,EPB41L3,MTMR2,MINK1,PAK3,GOPC,DLG3,FRMPD4,CACNG7,GAP43,SYNPO,GRIN2A,GPER1,NRG1,PICK1,TNIK,DMTN,LYN,GRIA1,ARF1,SIPA1L1,C15orf59,PDLIM5
GO Component	GO:0099572	Postsynaptic specialization	44	369	0.27	0.0142	LRRC7,FXR2,CHRNA10,ARHGEF9,CHRM3,DCLK1,SYNJ2BP,ADD2,ADD1,SEPT11,CACNG8,SIGMAR1,GRIA4,TIAM1,BCR,CHRM1,ARHGAP32,NETO1,ARFGAP1,DLGAP1,PTCH1,HOMER1,EPB41L3,MTMR2,MINK1,PAK3,GOPC,DLG3,FRMPD4,CACNG7,GAP43,SYNPO,GRIN2A,GPER1,NRG1,PICK1,TNIK,DMTN,LYN,GRIA1,ARF1,SIPA1L1,C15orf59,PDLIM5
GO Component	GO:0012505	Endomembrane system	348	4542	0.07	0.0188	CYP51A1,LRRC7,DCN,YTHDC2,TRAM2,GOLGA3,CBX5,GNPNAT1,PYGB,STS,SMPD3,STUB1,BLOC1S6,SIPA1L3,EPX,P2RX1,PARP11,PLEKHA3,TMEM59,PRDM2,RPN2,SLC36A1,SYS1,RTN2,TICAM1,SLC27A1,CHRM3,SARAF,PDGFRA,CAB39,TEX2,GALNT5,UGGT1,STX17,RIPK1,SYT1,MSMO1,CLCN3,NDST1,WIPI1,TRAM1,VMP1,AJUBA,OSBPL5,FAM20B,DNAJC10,WNT5A,PI4K2B,B3GAT3,ANK1,SNX19,PIK3C2A,SLC5A1,TMPO,MFGE8,GAS8,TP53,ERBB2,IFNAR1,DGKQ,SRD5A1,PCYOX1L,CLVS2,CDK16,…
GO Component	GO:0097060	Synaptic membrane	45	387	0.26	0.0188	EFNB1,P2RX1,CHRNA10,CHRM3,SYNJ2BP,SYT1,ANK1,CACNG8,SIGMAR1,SLC1A2,GPM6A,GRIA4,KCNMA1,TIAM1,ERC2,CHRM1,GABRB3,NETO1,STX4,F2R,CNTN2,ATAD1,MTMR2,ATP2B4,PSEN2,APH1A,PTEN,UNC13B,PTPRA,CSPG5,CACNG7,GRIN2A,GPER1,NRG1,CHRNA2,NRXN1,PICK1,NSG1,OPRM1,SLC4A8,GABRA2,GRIA1,SLC6A5,HTR2A,CDH8
GO Component	GO:0150034	Distal axon	38	310	0.28	0.0206	FXR2,CHRM3,POLG,SIGMAR1,GPM6A,TIAM1,ERC2,IGF2BP1,LMTK2,CPLX1,CHRM1,GLUL,PTCH1,NDEL1,KIAA1598,CPLX2,PSEN2,SLC9A6,DLG3,PCDH9,NRSN1,UNC13B,RUFY3,NIN,GAP43,GPER1,NRXN1,AAK1,KIF5C,KCNK2,SLC4A8,RASGRF1,BOC,APBB2,NDRG2,CDH8,NEFL,ELK1
GO Component	GO:0097447	Dendritic tree	63	614	0.2	0.0284	FXR2,ZC3H14,RARA,CHRM3,DAB2IP,SLC5A7,SEPT11,GPM6A,GRIA4,TIAM1,ZDHHC5,IGF2BP1,ABI2,BCR,CPLX1,CHRM1,ARHGAP32,ADCY4,SEZ6,APBA3,STX4,GSK3B,PTCH1,HOMER1,ZNF385A,MTMR2,MINK1,NF1,CX3CR1,CPLX2,FZD5,PSEN2,GOPC,SLC9A6,ELOVL5,PTEN,ABL1,DLG3,KLHL1,FRMPD4,RUFY3,NIN,GAP43,SYNPO,ADNP,GRIN2A,HRH1,GPER1,JPH4,NSG1,KIF5C,OPRM1,SLC4A8,KCNIP1,ATXN1L,MME,ZMYND8,GRIA1,KIRREL3,FZD3,HTR2A,SIPA1L1,ELK1
GO Component	GO:0043025	Neuronal cell body	55	518	0.22	0.0296	PDE1B,FXR2,CHRNA10,DAB2IP,SLC5A7,SRD5A1,GPM6A,GRIA4,TIAM1,LMTK2,TMPRSS5,CPLX1,GLUL,RIC3,SEZ6,SIAH2,CNTN2,NDEL1,ZNF385A,KIAA1598,CX3CR1,MAPK10,CPLX2,TOP1,FZD5,GJC2,PSEN2,ELOVL5,EFHC1,ABL1,DLG3,ARHGEF7,KLHL1,NRSN1,RUFY3,CACNG7,GAP43,SYNPO,ADNP,PDE1C,KNCN,ERMN,NRXN1,AGFG1,SLC12A5,KIF5C,KCNK2,OPRM1,SLC4A8,MME,GRIA1,FZD3,HTR2A,SLC38A1,ELK1
GO Component	GO:0005794	Golgi apparatus	136	1584	0.12	0.0393	DCN,GOLGA3,GNPNAT1,STS,SMPD3,SIPA1L3,PLEKHA3,TMEM59,PRDM2,SYS1,PDGFRA,GALNT5,SYT1,CLCN3,NDST1,WIPI1,AJUBA,FAM20B,WNT5A,PI4K2B,B3GAT3,PIK3C2A,GAS8,CLVS2,SH3RF1,IL17RD,COG5,LMTK2,JAM3,LMAN2,STX18,SCAMP3,CANT1,RIC3,RBFOX1,ARHGAP32,FBXW8,GBA,ARFGAP1,DNMBP,B3GNT5,STX4,GCC1,PITPNB,F2R,ATAT1,BACE2,BSG,CCDC88A,CAV1,SLC35E4,FGFR3,TMEM230,MBTPS1,FGD6,PMEPA1,C6orf89,MINK1,SYT17,GFRA1,UBA5,LDLRAD4,PLAGL1,CYT…
GO Component	GO:0030425	Dendrite	62	612	0.2	0.0393	FXR2,ZC3H14,RARA,CHRM3,DAB2IP,SLC5A7,SEPT11,GPM6A,GRIA4,TIAM1,ZDHHC5,IGF2BP1,ABI2,BCR,CPLX1,CHRM1,ARHGAP32,ADCY4,SEZ6,APBA3,STX4,GSK3B,PTCH1,HOMER1,ZNF385A,MTMR2,MINK1,NF1,CPLX2,FZD5,PSEN2,GOPC,SLC9A6,ELOVL5,PTEN,ABL1,DLG3,KLHL1,FRMPD4,RUFY3,NIN,GAP43,SYNPO,ADNP,GRIN2A,HRH1,GPER1,JPH4,NSG1,KIF5C,OPRM1,SLC4A8,KCNIP1,ATXN1L,MME,ZMYND8,GRIA1,KIRREL3,FZD3,HTR2A,SIPA1L1,ELK1
GO Component	GO:0071944	Cell periphery	404	5432	0.06	0.0393	SEMA3F,CYP51A1,SKAP2,LRRC7,SLC13A1,ADAM11,EFNB1,MISP,CSNK2A1,STS,SMPD3,SLC5A5,SIPA1L3,P2RX1,GPR63,PRPH2,PCDH12,TMEM59,ABCG2,RHOQ,BBS9,SLC36A1,GPR83,RTN2,VASP,CCR7,MCHR1,CHRNA10,SLC27A1,EFR3A,PTPRE,PDE6A,CHRM3,DCLK1,CSNK1G2,SYNJ2BP,RERG,PDGFRA,UPK3B,LRRC8A,DAB2IP,RIPK1,SYT1,GDE1,MSMO1,CLCN3,MSR1,VMP1,GLP2R,AJUBA,LIFR,ATP2B3,STK17B,SLC5A7,CCNT2,ADD2,WNT5A,KCNH4,KLKB1,ADD1,PI4K2B,SEPT11,CDV3,UBE2B,N…
GO Component	GO:0005829	Cytosol	387	5193	0.06	0.044	USP28,SKAP2,LRRC7,KIAA2022,OTUD5,CAMKK1,PPP2R5B,GOLGA3,GNPNAT1,CSNK2A1,STUB1,BLOC1S6,ERF,PARP11,GPR63,ACOT13,PLEKHA3,RHOQ,BBS9,PDE1B,SYS1,ATXN1,VASP,TICAM1,FXR2,ARHGEF9,RARA,EFR3A,DPH2,CSNK1G2,MKRN1,GSTM3,NARS,RERG,TFCP2,CAB39,DAB2IP,STX17,RIPK1,TGS1,HAUS2,ARHGAP29,KHK,WIPI1,NLRC5,AJUBA,DHTKD1,SMG6,OSBPL5,ZNF106,CCNT2,FNIP2,ADD2,HDAC4,ADD1,PI4K2B,CDV3,SPDL1,OPRK1,ANK1,PMS2,PIK3C2A,PELI2,TP53,ERBB…
Reactome	HSA-112316	Neuronal System	53	406	0.31	0.0108	LRRC7,CAMKK1,ARHGEF9,SYT1,SLC5A7,KCNH4,NRXN2,CACNG8,SLC1A2,CAMK4,GRIA4,KCNMA1,CACNB3,CPLX1,LRTOMT,GLUL,GABRB3,GLS2,ADCY4,KCNK10,APBA3,DLGAP1,CACNB2,PRKAG1,KCNJ15,GNAL,HOMER1,MAOA,EPB41L3,KCNK7,NRAS,DLG3,ARHGEF7,UNC13B,SYT12,GRIN2A,NRG1,CHRNA2,NRXN1,PICK1,KCNK2,RASGRF1,GABRA2,GRIA1,CACNB4,SLC38A1,SIPA1L1,NRXN3,KCNJ12,SLITRK4,PDLIM5,NEFL,AP2B1
Reactome	HSA-112315	Transmission across Chemical Synapses	37	267	0.33	0.0461	LRRC7,CAMKK1,ARHGEF9,SYT1,SLC5A7,CACNG8,SLC1A2,CAMK4,GRIA4,CACNB3,CPLX1,LRTOMT,GLUL,GABRB3,GLS2,ADCY4,CACNB2,PRKAG1,KCNJ15,GNAL,MAOA,NRAS,DLG3,ARHGEF7,UNC13B,GRIN2A,NRG1,CHRNA2,PICK1,RASGRF1,GABRA2,GRIA1,CACNB4,SLC38A1,KCNJ12,NEFL,AP2B1
DISEASES	DOID:150	Disease of mental health	79	689	0.25	0.0119	KIAA2022,CSNK2A1,PRPH2,PCDH12,BBS9,SOX4,ZC3H14,KDM6B,C12orf4,KANSL1,HDAC4,NSUN2,DNMT3A,NRXN2,OPRK1,MFGE8,PRUNE,GRIA4,CTBP1,ABI2,ANKRD11,SUV420H1,DRD5,SNCB,GABRB3,GBA,TLK2,GCC1,EDC3,OPRL1,RERE,CCDC88A,MAOA,ALDH3A2,PGAP1,FRMD4A,MAPK10,PYY,PAK3,ADARB1,TOP1,NOS1AP,PSEN2,KDM5B,PIGC,SLC9A6,PTEN,ATRX,ZDHHC15,DLG3,KIAA0319,FRMPD4,CLCN4,NIN,ASH1L,ADNP,GRIN2A,KAT6A,TCF4,CHRNA2,NRXN1,SETD5,WDR81,EFTUD2,OPRM…
DISEASES	DOID:0060037	Developmental disorder of mental health	62	514	0.27	0.0174	KIAA2022,PCDH12,BBS9,SOX4,ZC3H14,KDM6B,C12orf4,KANSL1,HDAC4,NSUN2,DNMT3A,NRXN2,MFGE8,PRUNE,GRIA4,CTBP1,ABI2,ANKRD11,SUV420H1,DRD5,GABRB3,TLK2,EDC3,RERE,MAOA,ALDH3A2,PGAP1,MAPK10,PYY,PAK3,TOP1,PSEN2,KDM5B,PIGC,SLC9A6,PTEN,ATRX,ZDHHC15,DLG3,KIAA0319,FRMPD4,CLCN4,NIN,ASH1L,ADNP,KAT6A,TCF4,NRXN1,SETD5,WDR81,EFTUD2,OPRM1,TNIK,INPP5K,PIGG,ZBTB20,GABRA2,KIRREL3,DPF2,MEIS2,TMCO1,FOXP1
DISEASES	DOID:0060038	Specific developmental disorder	59	488	0.27	0.018	KIAA2022,PCDH12,BBS9,SOX4,ZC3H14,KDM6B,C12orf4,KANSL1,HDAC4,NSUN2,DNMT3A,MFGE8,PRUNE,GRIA4,CTBP1,ABI2,ANKRD11,SUV420H1,DRD5,TLK2,EDC3,RERE,MAOA,ALDH3A2,PGAP1,MAPK10,PYY,PAK3,TOP1,PSEN2,KDM5B,PIGC,SLC9A6,ATRX,ZDHHC15,DLG3,KIAA0319,FRMPD4,CLCN4,NIN,ASH1L,ADNP,KAT6A,TCF4,NRXN1,SETD5,WDR81,EFTUD2,OPRM1,TNIK,INPP5K,PIGG,ZBTB20,GABRA2,KIRREL3,DPF2,MEIS2,TMCO1,FOXP1
DISEASES	DOID:4	Disease	452	5921	0.07	0.026	CYP51A1,DCN,KIAA2022,EFNB1,CCDC80,CBX5,SLC25A1,ZBED4,CSNK2A1,STS,STUB1,BLOC1S6,SLC5A5,ERF,SIPA1L3,CCL13,PRPH2,PCDH12,ABCG2,IRF2BPL,BBS9,NEUROG3,SYS1,SOX4,ATXN1,RTN2,PLAGL2,FXR2,ZC3H14,MEGF8,C12orf65,ARHGEF9,MRPS25,RARA,KDM6B,DPH2,PDE6A,SYNJ2BP,PDGFRA,CAB39,DAB2IP,STX17,RIPK1,ARHGAP29,KHK,C12orf4,GALC,MSMO1,TMEM260,MSR1,WIPI1,KANSL1,GLP2R,INVS,DHTKD1,BRD4,LIFR,ATP2B3,SLC5A7,LOXL3,FNIP2,HDAC4,WNT5A…
DISEASES	DOID:1059	Intellectual disability	50	412	0.27	0.0447	KIAA2022,PCDH12,BBS9,SOX4,ZC3H14,KDM6B,C12orf4,KANSL1,HDAC4,NSUN2,DNMT3A,GRIA4,CTBP1,ABI2,ANKRD11,SUV420H1,TLK2,EDC3,RERE,MAOA,ALDH3A2,PGAP1,PAK3,TOP1,KDM5B,PIGC,SLC9A6,ATRX,ZDHHC15,DLG3,FRMPD4,CLCN4,NIN,ASH1L,ADNP,KAT6A,TCF4,NRXN1,SETD5,WDR81,EFTUD2,TNIK,INPP5K,PIGG,ZBTB20,KIRREL3,DPF2,MEIS2,TMCO1,FOXP1
TISSUES	BTO:0000042	Animal	1135	14895	0.07	1.91e-31	SEMA3F,CYP51A1,USP28,SKAP2,LRRC7,DCN,PPP1R3F,KIAA2022,APPBP2,TRIB2,OTUD5,CAMKK1,YTHDC2,FOXJ2,PPP2R5B,TRAM2,UHRF1BP1,SLC13A1,ADAM11,GOLGA3,EFNB1,CCDC80,CBX5,MISP,GADD45B,SLC25A1,DMC1,ZBED4,PAPOLA,GNPNAT1,PYGB,CSNK2A1,STS,SMPD3,STUB1,BLOC1S6,ZNF180,SLC5A5,ERF,SIPA1L3,EPX,P2RX1,CCL13,PARP11,ASF1A,GPR63,ACOT13,PRPH2,SKIV2L2,PCDH12,ZBTB47,PLEKHA3,TMEM59,C1orf21,PRDM2,ADAT2,RPN2,ABCG2,ZFAND5,IRF2BPL,RH…
TISSUES	BTO:0000000	Tissues, cell types and enzyme sources	1136	14943	0.07	3.35e-31	SEMA3F,CYP51A1,USP28,SKAP2,LRRC7,DCN,PPP1R3F,KIAA2022,APPBP2,TRIB2,OTUD5,CAMKK1,YTHDC2,FOXJ2,PPP2R5B,TRAM2,UHRF1BP1,SLC13A1,ADAM11,GOLGA3,EFNB1,CCDC80,CBX5,MISP,GADD45B,SLC25A1,DMC1,ZBED4,PAPOLA,GNPNAT1,PYGB,CSNK2A1,STS,SMPD3,STUB1,BLOC1S6,ZNF180,SLC5A5,ERF,SIPA1L3,EPX,P2RX1,CCL13,PARP11,ASF1A,GPR63,ACOT13,PRPH2,SKIV2L2,PCDH12,ZBTB47,PLEKHA3,TMEM59,C1orf21,PRDM2,ADAT2,RPN2,ABCG2,ZFAND5,IRF2BPL,RH…
TISSUES	BTO:0001484	Nervous system	557	5707	0.18	5.87e-25	SEMA3F,CYP51A1,SKAP2,LRRC7,DCN,TRIB2,OTUD5,CAMKK1,PPP2R5B,ADAM11,EFNB1,CCDC80,CBX5,GADD45B,SLC25A1,PAPOLA,PYGB,CSNK2A1,ASF1A,ACOT13,SKIV2L2,TMEM59,PRDM2,ABCG2,ZFAND5,RHOQ,FAM53C,POLK,BBS9,PDE1B,GPR83,ATXN1,RTN2,VASP,PITHD1,MCHR1,FXR2,ARHGEF9,MRPS25,RARA,PTPRE,CHRM3,DCLK1,MKRN1,SARAF,GSTM3,NARS,RERG,PDGFRA,UPK3B,CAB39,TEX2,LRRC8A,DAB2IP,STX17,RIPK1,SYT1,GALC,GDE1,NUAK1,KLF3,MSMO1,TRAM1,VMP1,KANSL1…
TISSUES	BTO:0000142	Brain	538	5462	0.18	1.03e-24	CYP51A1,SKAP2,LRRC7,DCN,TRIB2,OTUD5,CAMKK1,PPP2R5B,ADAM11,CCDC80,CBX5,GADD45B,SLC25A1,PAPOLA,PYGB,CSNK2A1,ASF1A,ACOT13,SKIV2L2,TMEM59,PRDM2,ABCG2,ZFAND5,RHOQ,FAM53C,POLK,BBS9,PDE1B,GPR83,ATXN1,RTN2,VASP,PITHD1,MCHR1,FXR2,ARHGEF9,MRPS25,RARA,PTPRE,CHRM3,DCLK1,MKRN1,SARAF,GSTM3,NARS,RERG,PDGFRA,UPK3B,CAB39,TEX2,LRRC8A,DAB2IP,STX17,RIPK1,SYT1,GALC,GDE1,NUAK1,KLF3,MSMO1,TRAM1,VMP1,KANSL1,SMG6,ATP2B3,…
TISSUES	BTO:0000282	Head	599	6329	0.17	1.16e-24	SEMA3F,CYP51A1,SKAP2,LRRC7,DCN,TRIB2,OTUD5,CAMKK1,PPP2R5B,ADAM11,EFNB1,CCDC80,CBX5,GADD45B,SLC25A1,PAPOLA,PYGB,CSNK2A1,ASF1A,ACOT13,SKIV2L2,TMEM59,PRDM2,ABCG2,ZFAND5,RHOQ,FAM53C,POLK,BBS9,PDE1B,GPR83,ATXN1,RTN2,VASP,PITHD1,CCR7,MCHR1,FXR2,CHRNA10,ARHGEF9,MRPS25,RARA,EFR3A,PTPRE,DPH2,PDE6A,CHRM3,DCLK1,MKRN1,SARAF,GSTM3,NARS,RERG,PDGFRA,UPK3B,CAB39,TEX2,LRRC8A,DAB2IP,STX17,RIPK1,SYT1,C12orf4,GALC,G…
TISSUES	BTO:0000227	Central nervous system	544	5558	0.18	1.2e-24	CYP51A1,SKAP2,LRRC7,DCN,TRIB2,OTUD5,CAMKK1,PPP2R5B,ADAM11,CCDC80,CBX5,GADD45B,SLC25A1,PAPOLA,PYGB,CSNK2A1,ASF1A,ACOT13,SKIV2L2,TMEM59,PRDM2,ABCG2,ZFAND5,RHOQ,FAM53C,POLK,BBS9,PDE1B,GPR83,ATXN1,RTN2,VASP,PITHD1,MCHR1,FXR2,ARHGEF9,MRPS25,RARA,PTPRE,CHRM3,DCLK1,MKRN1,SARAF,GSTM3,NARS,RERG,PDGFRA,UPK3B,CAB39,TEX2,LRRC8A,DAB2IP,STX17,RIPK1,SYT1,GALC,GDE1,NUAK1,KLF3,MSMO1,TRAM1,VMP1,KANSL1,SMG6,ATP2B3,…
TISSUES	BTO:0001489	Whole body	968	12619	0.08	1.66e-17	SEMA3F,CYP51A1,USP28,SKAP2,LRRC7,DCN,APPBP2,TRIB2,OTUD5,CAMKK1,FOXJ2,PPP2R5B,TRAM2,SLC13A1,ADAM11,GOLGA3,EFNB1,CCDC80,CBX5,MISP,GADD45B,SLC25A1,DMC1,PAPOLA,GNPNAT1,PYGB,CSNK2A1,STS,STUB1,BLOC1S6,SLC5A5,ERF,EPX,P2RX1,CCL13,ASF1A,ACOT13,SKIV2L2,PCDH12,ZBTB47,PLEKHA3,TMEM59,PRDM2,ADAT2,RPN2,ABCG2,ZFAND5,RHOQ,FAM53C,POLK,BBS9,NEUROG3,PDE1B,SLC36A1,GPR83,SYS1,SOX4,ATXN1,RTN2,VASP,PITHD1,PLAGL2,CCR7,PL…
TISSUES	BTO:0000083	Female reproductive system	459	5799	0.09	9.03e-05	SEMA3F,CYP51A1,SKAP2,DCN,APPBP2,TRAM2,GOLGA3,EFNB1,CCDC80,CBX5,GADD45B,SLC25A1,DMC1,PAPOLA,CSNK2A1,STS,ASF1A,ACOT13,SKIV2L2,PCDH12,ZBTB47,TMEM59,RPN2,ABCG2,ZFAND5,FAM53C,BBS9,SOX4,PLAGL2,ZC3H14,EFR3A,CSNK1G2,MKRN1,SARAF,SYNJ2BP,GSTM3,NARS,PDGFRA,UPK3B,CAB39,TEX2,RIPK1,GALC,ZNF24,GDE1,MSMO1,CLCN3,NDST1,WIPI1,VMP1,KANSL1,SMG6,BRD4,LIFR,OSBPL5,ZNF106,STK17B,DNAJC10,FNIP2,ADD2,HDAC4,WNT5A,NSUN2,DNMT3…
TISSUES	BTO:0000928	Limbic system	88	762	0.25	0.00012	LRRC7,ACOT13,ABCG2,PITHD1,ARHGEF9,DCLK1,SARAF,NARS,CAB39,SYT1,NUAK1,KLF3,SIAE,SLC5A7,ADD1,PGPEP1,SRD5A1,CCNDBP1,CTNNA1,DRD5,RIC3,PTPN7,MLC1,MRPL57,ZBTB33,STXBP6,ZNF569,SNN,NXPH3,SLC6A17,HOMER1,DCX,CCDC88A,FGD6,GPT2,FRMD4A,CX3CR1,RHOT1,KLHL9,MAPK10,PDE4DIP,NR5A1,EYA3,ARHGEF7,KLF12,PCDH9,NADK,LHFP,FRMPD4,MLLT4,SCN3B,DPP10,ARL13B,LHX6,PPP2R2B,TCF4,PPME1,CADM2,NRG1,CHRNA2,PHF14,ITGA6,CHID1,SATB1,AKAP…
TISSUES	BTO:0003091	Urogenital system	516	6716	0.08	0.00029	SEMA3F,CYP51A1,SKAP2,DCN,APPBP2,OTUD5,TRAM2,SLC13A1,GOLGA3,EFNB1,CCDC80,CBX5,GADD45B,SLC25A1,DMC1,PAPOLA,CSNK2A1,STS,P2RX1,CCL13,ASF1A,ACOT13,SKIV2L2,PCDH12,ZBTB47,TMEM59,RPN2,ABCG2,ZFAND5,FAM53C,BBS9,SOX4,PLAGL2,PLEKHG3,FXR2,ZC3H14,EFR3A,CSNK1G2,MKRN1,SARAF,SYNJ2BP,GSTM3,NARS,PDGFRA,UPK3B,CAB39,TEX2,RIPK1,TGS1,GALC,ZNF24,GDE1,MSMO1,CLCN3,NDST1,WIPI1,TRAM1,VMP1,KANSL1,INVS,DHTKD1,SMG6,BRD4,LIFR,O…
TISSUES	BTO:0000081	Reproductive system	472	6107	0.08	0.00061	SEMA3F,CYP51A1,SKAP2,DCN,APPBP2,TRAM2,GOLGA3,EFNB1,CCDC80,CBX5,GADD45B,SLC25A1,DMC1,PAPOLA,CSNK2A1,STS,CCL13,ASF1A,ACOT13,SKIV2L2,PCDH12,ZBTB47,TMEM59,RPN2,ABCG2,ZFAND5,FAM53C,BBS9,SOX4,PLAGL2,ZC3H14,EFR3A,CSNK1G2,MKRN1,SARAF,SYNJ2BP,GSTM3,NARS,PDGFRA,UPK3B,CAB39,TEX2,RIPK1,GALC,ZNF24,GDE1,MSMO1,CLCN3,NDST1,WIPI1,VMP1,KANSL1,SMG6,BRD4,LIFR,OSBPL5,ZNF106,STK17B,DNAJC10,FNIP2,ADD2,HDAC4,WNT5A,NSUN2…
TISSUES	BTO:0001355	Temporal lobe	71	604	0.26	0.00064	LRRC7,OTUD5,CAMKK1,ABCG2,ARHGEF9,DCLK1,SARAF,NARS,SYT1,NUAK1,KLF3,ADD1,PGPEP1,SRD5A1,CTNNA1,DRD5,RIC3,PTPN7,MLC1,ZBTB33,ZNF569,SNN,SLC6A17,HOMER1,DCX,CCDC88A,FGD6,FRMD4A,CX3CR1,RHOT1,KLHL9,MAPK10,ARHGEF7,PCDH9,LHFP,MLLT4,SCN3B,DPP10,ARL13B,LHX6,TCF4,PPME1,CCNL2,CADM2,NRG1,PHF14,IL34,CHID1,SATB1,TESPA1,AKAP7,SLC4A8,ITPKB,ARPP21,STIM2,RXRA,PEX5L,PDE6B,GABRA2,DMTN,STAU2,GRIA1,HS6ST2,CACNB4,ORC4,SOD2…
TISSUES	BTO:0000478	Forebrain	141	1473	0.17	0.00077	LRRC7,OTUD5,CAMKK1,ACOT13,ABCG2,VASP,PITHD1,MCHR1,ARHGEF9,DCLK1,SARAF,NARS,RERG,UPK3B,CAB39,SYT1,GALC,NUAK1,KLF3,MSMO1,ATP2B3,SIAE,SLC5A7,ADD1,MFGE8,PGPEP1,SRD5A1,CDK16,GLUD1,SLC1A2,KCNMA1,EXOG,JAM3,CCNDBP1,CTNNA1,DRD5,CANT1,RIC3,PTPN7,MLC1,MRPL57,ZBTB33,DLGAP1,ZNF569,SNN,NXPH3,SLC6A17,SLIT3,NDEL1,HOMER1,DCX,CCDC88A,ZNF189,FGD6,USP54,GFRA1,PDE4C,PPP4R2,FRMD4A,CX3CR1,RHOT1,KLHL9,MAPK10,ZEB1,GJC2,R…
TISSUES	BTO:0000082	Male reproductive system	230	2671	0.13	0.0009	CYP51A1,SKAP2,DCN,APPBP2,SLC25A1,DMC1,PAPOLA,STS,CCL13,ACOT13,SKIV2L2,RPN2,PLAGL2,ZC3H14,CSNK1G2,MKRN1,SARAF,GSTM3,PDGFRA,CAB39,TEX2,GALC,ZNF24,MSMO1,CLCN3,SMG6,BRD4,ZNF106,DNAJC10,HDAC4,DNMT3A,ADD1,SEPT11,MAP3K13,MED20,CREM,PMS2,TSPAN3,TP53,RQCD1,CDK16,AASDHPPT,FADS2,ARID5B,MBNL1,KCNMA1,PDPR,HK2,NUP35,COG5,CPSF2,C16orf71,LOXHD1,PROCA1,MFF,MBOAT2,CTNNA1,SUV420H1,GLUL,RPL15,CARKD,PANK2,KLK2,ARFGAP…
TISSUES	BTO:0000522	Gland	501	6602	0.07	0.0013	CYP51A1,SKAP2,DCN,APPBP2,OTUD5,FOXJ2,SLC13A1,GOLGA3,CBX5,MISP,SLC25A1,DMC1,PAPOLA,PYGB,STS,STUB1,SLC5A5,ACOT13,SKIV2L2,ZBTB47,RPN2,ABCG2,ZFAND5,FAM53C,SYS1,SOX4,VASP,PITHD1,PLAGL2,FXR2,ZC3H14,CSNK1G2,MKRN1,SARAF,GSTM3,NARS,TFCP2,CAB39,TEX2,UGGT1,LRRC8A,STX17,RIPK1,KHK,GALC,ZNF24,GDE1,KLF3,MSMO1,CLCN3,TRAM1,VMP1,INVS,AJUBA,DHTKD1,SMG6,BRD4,SIAE,ZNF106,SLC5A7,DNAJC10,HDAC4,WNT5A,NSUN2,KLKB1,DNMT3A,…
TISSUES	BTO:0001363	Testis	159	1756	0.15	0.0026	SKAP2,DCN,APPBP2,SLC25A1,DMC1,PAPOLA,STS,RPN2,ZC3H14,CSNK1G2,MKRN1,SARAF,GSTM3,CAB39,TEX2,GALC,MSMO1,CLCN3,BRD4,ZNF106,DNAJC10,HDAC4,DNMT3A,ADD1,CREM,TSPAN3,CDK16,PDPR,HK2,NUP35,COG5,CPSF2,C16orf71,LOXHD1,MFF,MBOAT2,CTNNA1,GLUL,RPL15,CARKD,PANK2,ARFGAP1,TOLLIP,TLK2,NBPF3,GCC1,LYPLA1,TACC1,TSPYL5,PRKAG1,DDHD1,PLA2G6,BSG,AZIN1,CMTR2,CCDC88A,TPD52L3,CCNYL1,KLHL7,USP1,USP7,MBTPS1,HMGB1,MTMR2,ALDH3A2,…
TISSUES	BTO:0000254	Female reproductive gland	234	2783	0.12	0.0028	CYP51A1,SKAP2,DCN,APPBP2,SLC25A1,DMC1,PAPOLA,STS,ZBTB47,RPN2,SOX4,PLAGL2,ZC3H14,CSNK1G2,MKRN1,SARAF,GSTM3,CAB39,TEX2,GALC,MSMO1,CLCN3,VMP1,SMG6,BRD4,ZNF106,DNAJC10,HDAC4,DNMT3A,ADD1,MAP3K13,CREM,PMS2,TSPAN3,MFGE8,TP53,ERBB2,IFNAR1,CDK16,SIGMAR1,AASDHPPT,PDPR,HK2,NUP35,CDS1,IL17RD,COG5,CPSF2,C16orf71,LOXHD1,MFF,MBOAT2,CTNNA1,ROBO4,SUV420H1,CANT1,GLUL,RPL15,CARKD,PANK2,ARFGAP1,TOLLIP,TLK2,NBPF3,FAM…
TISSUES	BTO:0000534	Gonad	161	1792	0.14	0.0029	SKAP2,DCN,APPBP2,SLC25A1,DMC1,PAPOLA,STS,RPN2,ZC3H14,CSNK1G2,MKRN1,SARAF,GSTM3,CAB39,TEX2,GALC,MSMO1,CLCN3,BRD4,ZNF106,DNAJC10,HDAC4,DNMT3A,ADD1,CREM,TSPAN3,CDK16,PDPR,HK2,NUP35,COG5,CPSF2,C16orf71,LOXHD1,MFF,MBOAT2,CTNNA1,GLUL,RPL15,CARKD,PANK2,ARFGAP1,TOLLIP,TLK2,NBPF3,GCC1,LYPLA1,TACC1,TSPYL5,PRKAG1,DDHD1,PLA2G6,BSG,AZIN1,CMTR2,CCDC88A,TPD52L3,CCNYL1,KLHL7,USP1,USP7,MBTPS1,HMGB1,MTMR2,ALDH3A2,…
TISSUES	BTO:0000080	Male reproductive gland	213	2505	0.12	0.0033	CYP51A1,SKAP2,DCN,APPBP2,SLC25A1,DMC1,PAPOLA,STS,SKIV2L2,RPN2,PLAGL2,ZC3H14,CSNK1G2,MKRN1,SARAF,GSTM3,CAB39,TEX2,GALC,ZNF24,MSMO1,CLCN3,SMG6,BRD4,ZNF106,DNAJC10,HDAC4,DNMT3A,ADD1,SEPT11,MAP3K13,CREM,TSPAN3,CDK16,AASDHPPT,FADS2,MBNL1,KCNMA1,PDPR,HK2,NUP35,COG5,CPSF2,C16orf71,LOXHD1,MFF,MBOAT2,CTNNA1,SUV420H1,GLUL,RPL15,CARKD,PANK2,KLK2,ARFGAP1,TOLLIP,TLK2,NBPF3,GCC1,LYPLA1,TACC1,TSPYL5,MKLN1,PRKAG…
TISSUES	BTO:0001488	Endocrine gland	457	6036	0.07	0.0044	CYP51A1,SKAP2,DCN,APPBP2,CBX5,SLC25A1,DMC1,PAPOLA,PYGB,STS,STUB1,SLC5A5,ACOT13,SKIV2L2,ZBTB47,RPN2,ABCG2,ZFAND5,FAM53C,SYS1,SOX4,VASP,PITHD1,PLAGL2,ZC3H14,CSNK1G2,MKRN1,SARAF,GSTM3,NARS,TFCP2,CAB39,TEX2,UGGT1,LRRC8A,STX17,RIPK1,KHK,GALC,ZNF24,KLF3,MSMO1,CLCN3,TRAM1,VMP1,AJUBA,DHTKD1,SMG6,BRD4,SIAE,ZNF106,SLC5A7,DNAJC10,HDAC4,NSUN2,KLKB1,DNMT3A,ADD1,SEPT11,CDV3,MAP3K13,CREM,ANK1,ACAT1,PMS2,PIK3C2A…
TISSUES	BTO:0000342	Diencephalon	45	360	0.29	0.0058	ACOT13,PITHD1,MCHR1,CAB39,GALC,SIAE,SLC5A7,CDK16,JAM3,CCNDBP1,MRPL57,DLGAP1,NXPH3,ZNF189,CX3CR1,ZEB1,AHCYL1,TMEM53,SMAP2,NR5A1,OGDHL,GPC6,KLF12,KIAA0319,NADK,PTPRA,DPP10,SYNPO,PPP2R2B,DMTF1,ERMN,HLCS,CHRNA2,ITGA6,EFTUD2,GRAMD1B,GAS7,CSGALNACT1,ARPP21,ANKRD50,SLC25A37,HTR2A,SLC38A1,YAP1,MAP7
TISSUES	BTO:0000445	Cerebral lobe	73	716	0.2	0.0176	LRRC7,OTUD5,CAMKK1,ABCG2,ARHGEF9,DCLK1,SARAF,NARS,SYT1,NUAK1,KLF3,ADD1,MFGE8,PGPEP1,SRD5A1,CTNNA1,DRD5,RIC3,PTPN7,MLC1,ZBTB33,ZNF569,SNN,SLC6A17,HOMER1,DCX,CCDC88A,FGD6,FRMD4A,CX3CR1,RHOT1,KLHL9,MAPK10,ARHGEF7,PCDH9,LHFP,MLLT4,SCN3B,DPP10,ARL13B,LHX6,TCF4,PPME1,CCNL2,CADM2,NRG1,PHF14,IL34,CHID1,SATB1,TESPA1,AKAP7,SLC4A8,ITPKB,ARPP21,STIM2,RXRA,PEX5L,PDE6B,GABRA2,DMTN,STAU2,GRIA1,HS6ST2,MYO18A,CAC…
TISSUES	BTO:0003096	Internal male genital organ	187	2229	0.11	0.0176	SKAP2,DCN,APPBP2,SLC25A1,DMC1,PAPOLA,STS,SKIV2L2,RPN2,ZC3H14,CSNK1G2,MKRN1,SARAF,GSTM3,CAB39,TEX2,GALC,MSMO1,CLCN3,BRD4,ZNF106,DNAJC10,HDAC4,DNMT3A,ADD1,SEPT11,CREM,TSPAN3,TP53,CDK16,MBNL1,KCNMA1,PDPR,HK2,NUP35,COG5,CPSF2,C16orf71,LOXHD1,PROCA1,MFF,MBOAT2,CTNNA1,GLUL,RPL15,CARKD,PANK2,KLK2,ARFGAP1,TOLLIP,TLK2,NBPF3,FAM220A,GCC1,LYPLA1,TACC1,TSPYL5,PRKAG1,DDHD1,PLA2G6,BSG,AZIN1,CMTR2,CCDC88A,TPD52…
COMPARTMENTS	GOCC:0005622	Intracellular	827	11202	0.06	7.83e-06	CYP51A1,USP28,SKAP2,LRRC7,DCN,PPP1R3F,KIAA2022,APPBP2,TRIB2,OTUD5,CAMKK1,YTHDC2,FOXJ2,PPP2R5B,GOLGA3,CBX5,MISP,GADD45B,SLC25A1,DMC1,ZBED4,PAPOLA,GNPNAT1,PYGB,CSNK2A1,STS,STUB1,BLOC1S6,SLC5A5,ERF,SIPA1L3,EPX,P2RX1,PARP11,ASF1A,ACOT13,SKIV2L2,PLEKHA3,TMEM59,PRDM2,ADAT2,RPN2,ABCG2,IRF2BPL,RHOQ,POLK,BBS9,NEUROG3,PDE1B,SLC36A1,SYS1,SOX4,ATXN1,RTN2,VASP,PITHD1,PLAGL2,TICAM1,FXR2,ZC3H14,PPAN,C12orf65,AR…
COMPARTMENTS	GOCC:0030054	Cell junction	117	1045	0.24	3.76e-05	LRRC7,EFNB1,MISP,SIPA1L3,VASP,FXR2,CHRNA10,ARHGEF9,PDGFRA,SYT1,CLCN3,AJUBA,ATP2B3,SLC5A7,WNT5A,ADD1,CDH11,CACNG8,PRUNE,DLC1,SIGMAR1,SLC1A2,FER,GRIA4,TIAM1,ERC2,ABI2,JAM3,BCR,CTNNA1,CPLX1,CHRM1,KLF11,ARHGAP32,NETO1,ARFGAP1,DNMBP,DLGAP1,STX4,CLDN22,TENC1,F2R,PLEC,GSK3B,PHF12,SLC6A17,CNTN2,FLRT2,BSG,HOMER1,ATAD1,CAV1,TMEM230,EPB41L3,SYNE2,CPLX2,CYTH1,SMC5,NOS1AP,GJC2,DLL1,RAP1A,NFIA,PARD6B,ABL1,YWHA…
COMPARTMENTS	GOCC:0045202	Synapse	65	499	0.31	0.00036	LRRC7,EFNB1,FXR2,CHRNA10,ARHGEF9,SYT1,CLCN3,ATP2B3,SLC5A7,WNT5A,CACNG8,SIGMAR1,SLC1A2,GRIA4,ERC2,ABI2,BCR,CPLX1,CHRM1,ARHGAP32,NETO1,ARFGAP1,DNMBP,DLGAP1,STX4,F2R,GSK3B,PHF12,SLC6A17,CNTN2,HOMER1,ATAD1,TMEM230,CPLX2,NOS1AP,RAP1A,ABL1,ZDHHC15,ARHGEF7,UNC13B,FRMPD4,SYT12,SYNPO,GRIN2A,GPER1,NRG1,CHRNA2,NRXN1,PICK1,AAK1,SLC4A8,MME,FAM107A,GABRA2,APBB2,GRIA1,SLC6A5,KIRREL3,CACNB4,SIPA1L1,C15orf59,CDH8…
COMPARTMENTS	GOCC:0043226	Organelle	724	9848	0.06	0.0004	CYP51A1,USP28,LRRC7,DCN,APPBP2,YTHDC2,FOXJ2,GOLGA3,EFNB1,CBX5,MISP,GADD45B,SLC25A1,DMC1,ZBED4,PAPOLA,PYGB,CSNK2A1,STS,STUB1,BLOC1S6,SLC5A5,ERF,SIPA1L3,EPX,P2RX1,PARP11,ASF1A,ACOT13,PRPH2,SKIV2L2,PLEKHA3,TMEM59,PRDM2,ADAT2,RPN2,ABCG2,IRF2BPL,RHOQ,POLK,BBS9,NEUROG3,SLC36A1,GPR83,SYS1,SOX4,ATXN1,RTN2,VASP,PLAGL2,TICAM1,MCHR1,FXR2,ZC3H14,PPAN,C12orf65,ARHGEF9,MRPS25,RARA,PTPRE,KDM6B,PDE6A,SARAF,SYNJ2…
COMPARTMENTS	GOCC:0043229	Intracellular organelle	678	9242	0.06	0.0021	CYP51A1,USP28,LRRC7,DCN,APPBP2,YTHDC2,FOXJ2,GOLGA3,CBX5,MISP,GADD45B,SLC25A1,DMC1,ZBED4,PAPOLA,PYGB,CSNK2A1,STS,STUB1,BLOC1S6,SLC5A5,ERF,SIPA1L3,EPX,P2RX1,PARP11,ASF1A,ACOT13,SKIV2L2,PLEKHA3,TMEM59,PRDM2,ADAT2,RPN2,ABCG2,IRF2BPL,RHOQ,POLK,BBS9,NEUROG3,SLC36A1,SYS1,SOX4,ATXN1,RTN2,VASP,PLAGL2,TICAM1,FXR2,ZC3H14,PPAN,C12orf65,MRPS25,RARA,PTPRE,KDM6B,SYNJ2BP,GSTM3,RERG,TFCP2,EMX1,CAB39,GALNT5,UGGT1,…
COMPARTMENTS	GOCC:0043227	Membrane-bounded organelle	639	8685	0.06	0.0035	CYP51A1,USP28,LRRC7,DCN,APPBP2,YTHDC2,FOXJ2,GOLGA3,CBX5,MISP,GADD45B,SLC25A1,DMC1,ZBED4,PAPOLA,PYGB,CSNK2A1,STS,STUB1,BLOC1S6,SLC5A5,ERF,EPX,P2RX1,PARP11,ACOT13,SKIV2L2,PLEKHA3,TMEM59,PRDM2,ADAT2,RPN2,ABCG2,IRF2BPL,RHOQ,POLK,BBS9,NEUROG3,SLC36A1,SYS1,SOX4,ATXN1,RTN2,PLAGL2,TICAM1,ZC3H14,PPAN,C12orf65,MRPS25,RARA,PTPRE,KDM6B,PDE6A,SARAF,SYNJ2BP,GSTM3,RERG,TFCP2,EMX1,CAB39,GALNT5,UGGT1,LRRC8A,DAB2I…
COMPARTMENTS	GOCC:0043231	Intracellular membrane-bounded organelle	559	7476	0.06	0.0035	CYP51A1,USP28,LRRC7,DCN,APPBP2,YTHDC2,FOXJ2,GOLGA3,CBX5,GADD45B,SLC25A1,DMC1,ZBED4,PAPOLA,PYGB,CSNK2A1,STS,STUB1,SLC5A5,ERF,PARP11,ACOT13,SKIV2L2,PLEKHA3,TMEM59,PRDM2,ADAT2,RPN2,ABCG2,IRF2BPL,POLK,NEUROG3,SLC36A1,SYS1,SOX4,ATXN1,RTN2,PLAGL2,ZC3H14,PPAN,C12orf65,MRPS25,RARA,PTPRE,KDM6B,SYNJ2BP,GSTM3,RERG,TFCP2,EMX1,GALNT5,UGGT1,LRRC8A,STX17,RIPK1,TGS1,DCUN1D5,GALC,ZNF24,NUAK1,KLF3,CLCN3,NDST1,WIPI…
COMPARTMENTS	GOCC:0110165	Cellular anatomical entity	964	13853	0.03	0.0035	CYP51A1,USP28,SKAP2,LRRC7,DCN,PPP1R3F,APPBP2,TRIB2,OTUD5,CAMKK1,YTHDC2,FOXJ2,SLC13A1,ADAM11,GOLGA3,EFNB1,CBX5,MISP,GADD45B,SLC25A1,DMC1,ZBED4,PAPOLA,PYGB,CSNK2A1,STS,SMPD3,STUB1,BLOC1S6,SLC5A5,ERF,SIPA1L3,EPX,P2RX1,CCL13,PARP11,ASF1A,GPR63,ACOT13,PRPH2,SKIV2L2,PCDH12,PLEKHA3,TMEM59,PRDM2,ADAT2,RPN2,ABCG2,IRF2BPL,RHOQ,POLK,BBS9,NEUROG3,PDE1B,SLC36A1,GPR83,SYS1,SOX4,ATXN1,RTN2,VASP,PITHD1,PLAGL2,CC…
COMPARTMENTS	GOCC:0005737	Cytoplasm	576	7871	0.05	0.0228	CYP51A1,SKAP2,LRRC7,DCN,PPP1R3F,APPBP2,TRIB2,OTUD5,CAMKK1,GOLGA3,MISP,GADD45B,SLC25A1,ZBED4,PAPOLA,PYGB,STS,STUB1,BLOC1S6,EPX,P2RX1,PARP11,ACOT13,PLEKHA3,TMEM59,PRDM2,RPN2,RHOQ,BBS9,PDE1B,SLC36A1,SYS1,SOX4,ATXN1,RTN2,VASP,PITHD1,TICAM1,FXR2,ZC3H14,C12orf65,ARHGEF9,MRPS25,RARA,PTPRE,CSNK1G2,MKRN1,SYNJ2BP,GSTM3,NARS,RERG,CAB39,GALNT5,UGGT1,LRRC8A,DAB2IP,STX17,RIPK1,TGS1,DCUN1D5,HAUS2,ARHGAP29,SYT1,…
COMPARTMENTS	GOCC:0098590	Plasma membrane region	70	676	0.21	0.042	ABCG2,BBS9,VASP,SLC27A1,PDE6A,CHRM3,UPK3B,SYT1,ANK1,SLC5A1,ERBB2,CACNG8,OSMR,DLC1,SLC1A2,GRIA4,KCNMA1,ERC2,SLC4A7,DRD5,CHRM1,SLC26A7,MLC1,MET,STX4,F2R,SLC16A8,CNTN2,PTCH1,ATAD1,CAV1,ANO1,ATP2B4,SYNE2,DLL1,SLC41A1,IL6R,AHCYL1,TACSTD2,PTEN,KIAA1462,SLC22A12,NPHP4,UNC13B,GAP43,ARL13B,NDE1,GRIN2A,GPER1,NRG1,CHRNA2,NRXN1,PICK1,AAK1,SPATA13,TNIK,AKAP7,FNBP1,INPP5K,FAM107A,DMTN,GRIA1,GPR161,TSHR,SLC38A1…
COMPARTMENTS	GOCC:0098978	Glutamatergic synapse	13	56	0.56	0.0471	CLCN3,ATP2B3,WNT5A,BCR,DLGAP1,STX4,GSK3B,NOS1AP,RAP1A,GRIN2A,NRG1,GRIA1,SLITRK4
UniProt Keywords	KW-0025	Alternative splicing	855	10179	0.11	2.06e-25	SEMA3F,CYP51A1,USP28,LRRC7,DCN,PPP1R3F,OTUD5,CAMKK1,FOXJ2,PPP2R5B,ADAM11,GOLGA3,CCDC80,DMC1,PAPOLA,CSNK2A1,SMPD3,STUB1,BLOC1S6,ZNF180,ERF,PARP11,SAYSD1,ACOT13,ZBTB47,PRDM2,ADAT2,RPN2,ABCG2,FAM117A,POLK,BBS9,PDE1B,SLC36A1,SYS1,ATXN1,RTN2,PITHD1,PLEKHG3,ZC3H14,MEGF8,KIAA0930,SLC27A1,ZNF747,PPAN,C12orf65,ARHGEF9,GSE1,MRPS25,RARA,EFR3A,KDM6B,DPH2,DCLK1,MKRN1,SARAF,ADAMDEC1,NARS,RERG,PDGFRA,UPK3B,TFCP…
UniProt Keywords	KW-0597	Phosphoprotein	676	8057	0.11	2.08e-15	USP28,SKAP2,LRRC7,PPP1R3F,OTUD5,CAMKK1,YTHDC2,FOXJ2,PPP2R5B,UHRF1BP1,GOLGA3,EFNB1,CCDC80,CBX5,MISP,SLC25A1,ZBED4,PAPOLA,PYGB,CSNK2A1,SMPD3,STUB1,BLOC1S6,SLC5A5,ERF,SIPA1L3,P2RX1,ASF1A,SKIV2L2,PCDH12,PLEKHA3,TMEM59,C1orf21,PRDM2,ABCG2,ZFAND5,IRF2BPL,FAM53C,FAM117A,NEUROD4,PDE1B,ATXN1,RTN2,VASP,PITHD1,PLEKHG3,TICAM1,FXR2,ZC3H14,MEGF8,KIAA0930,PPAN,ARHGEF9,GSE1,RARA,EFR3A,PTPRE,KDM6B,DPH2,CHRM3,DCLK…
UniProt Keywords	KW-0965	Cell junction	99	801	0.28	1.16e-06	LRRC7,MISP,PCDH12,VASP,CHRNA10,ARHGEF9,CHRM3,SYT1,AJUBA,SLC5A7,SEPT11,CACNG8,PRUNE,CDK16,DLC1,SIGMAR1,GPM6A,FER,GRIA4,TIAM1,ERC2,IGF2BP1,ABI2,JAM3,MFF,BCR,CTNNA1,CPLX1,CHRM1,GABRB3,ARHGAP32,NETO1,DNMBP,DLGAP1,CLDN22,TENC1,MKLN1,PLEC,SPECC1L,ATAT1,SLC6A17,FLRT2,HOMER1,ATAD1,TMEM230,VWC2,EPB41L3,MINK1,FRMD4A,SYNE2,CPLX2,CYTH1,FZD5,GJC2,DLL1,GOPC,RAP1A,PARD6B,GJB3,KIAA1462,ARHGEF7,KAZN,NPHP4,UNC13B,…
UniProt Keywords	KW-0832	Ubl conjugation	218	2383	0.15	3.9e-05	USP28,PPP2R5B,CCDC80,CBX5,ZBED4,PAPOLA,STUB1,ZNF180,ERF,SKIV2L2,ZBTB47,PRDM2,RPN2,IRF2BPL,ATXN1,TICAM1,ZC3H14,RARA,KDM6B,MKRN1,GSTM3,PDGFRA,RIPK1,ZNF24,NUAK1,KLF3,KANSL1,INVS,ZNF629,BRD4,ZNF106,CCNT2,HDAC4,NSUN2,DNMT3A,TP53,ZNF544,ZNF45,IFNAR1,ARID5B,FER,SH3RF1,ELMSAN1,UBE2L6,CTBP1,AGL,UTP15,UNKL,HIPK3,ZNF33A,CTNNA1,MSANTD4,SUV420H1,IRF2BP1,SCAMP3,GLUL,RIC3,RPL15,ZBTB33,MET,ZNF518B,EXOSC3,PGR,SER…
UniProt Keywords	KW-0963	Cytoplasm	404	5028	0.1	9.53e-05	SKAP2,LRRC7,KIAA2022,APPBP2,TRIB2,CAMKK1,YTHDC2,PPP2R5B,GOLGA3,MISP,ZBED4,PAPOLA,STUB1,BLOC1S6,ACOT13,ZFAND5,RHOQ,BBS9,PDE1B,ATXN1,VASP,PITHD1,TICAM1,FXR2,ZC3H14,SLC27A1,ARHGEF9,RARA,EFR3A,PTPRE,CSNK1G2,GSTM3,NARS,RERG,EMX1,CAB39,DAB2IP,STX17,RIPK1,TGS1,HAUS2,SYT1,C12orf4,NUAK1,WIPI1,INVS,NLRC5,AJUBA,SMG6,LOXL3,CCNT2,FNIP2,ADD2,HDAC4,NSUN2,DNMT3A,ADD1,PI4K2B,SEPT11,CDV3,MAP3K13,SPDL1,ANK1,PIK3C2A…
UniProt Keywords	KW-0991	Mental retardation	60	468	0.3	0.00023	KIAA2022,CSNK2A1,PCDH12,BBS9,ZC3H14,KDM6B,C12orf4,NDST1,KANSL1,HDAC4,NSUN2,DNMT3A,CDH11,PRUNE,GRIA4,CTBP1,ABI2,ANKRD11,SUV420H1,TLK2,EDC3,SLC6A17,RERE,CCDC88A,MAOA,GPT2,ALDH3A2,PGAP1,UBA5,FRMD4A,MAPK10,DHDDS,PAK3,KDM5B,PIGC,SLC9A6,ATRX,ZDHHC15,DLG3,FRMPD4,CLCN4,NIN,ASH1L,ADNP,KAT6A,TCF4,NRXN1,SETD5,WDR81,EFTUD2,TNIK,INPP5K,PIGG,ZBTB20,HS6ST2,DPF2,BRF1,MEIS2,TMCO1,FOXP1
UniProt Keywords	KW-0863	Zinc-finger	162	1726	0.16	0.00027	ZBED4,ZNF180,ZBTB47,PRDM2,ZFAND5,IRF2BPL,POLK,PLAGL2,ZC3H14,RARA,MKRN1,ARHGAP29,ZNF24,KLF3,ZNF629,ZNF106,DNMT3A,ZNF544,ZNF45,DGKQ,TRIM7,MBNL1,RMND5A,SH3RF1,UNKL,ZNF396,ZNF33A,KLF11,IRF2BP1,AGAP1,MARCH3,KLF7,TRIM59,MID1,ZBTB33,ARFGAP1,ZNF518B,TENC1,SIAH2,ZNF569,PGR,MYNN,YAF2,RPH3AL,PHF12,ZNF84,USP45,ZNF599,ZNF749,ZMIZ1,PDZD8,TRIM46,RASA3,ZNF202,OVOL1,RERE,ZNF385A,ZNF14,ZNF326,ZNF189,RNF41,ZFP30,ZN…
UniProt Keywords	KW-0160	Chromosomal rearrangement	44	307	0.35	0.00033	KIAA2022,SIPA1L3,BBS9,RARA,LRRC8A,DAB2IP,BRD4,LIFR,SEPT11,CDH11,ERBB2,MSI2,BCR,MET,DCX,IL21R,RERE,FGFR3,MAPK10,TOP1,NKAIN2,GOPC,PDE4DIP,IGSF3,BCL10,ABL1,LHFP,WHSC1,MLLT4,ETV6,GRIN2A,KAT6A,ARHGEF12,NRG1,SEPT9,SATB1,RUNX1T1,GAS7,HDAC9,FNBP1,FLI1,KIRREL3,LPP,FOXP1
UniProt Keywords	KW-0770	Synapse	55	456	0.27	0.0019	LRRC7,CHRNA10,ARHGEF9,CHRM3,SYT1,SLC5A7,SEPT11,CACNG8,CDK16,SIGMAR1,GPM6A,GRIA4,ERC2,IGF2BP1,MFF,BCR,CPLX1,CHRM1,GABRB3,ARHGAP32,NETO1,DNMBP,DLGAP1,MKLN1,SLC6A17,FLRT2,HOMER1,ATAD1,TMEM230,VWC2,MINK1,CPLX2,FZD5,GOPC,UNC13B,FRMPD4,CSPG5,GAP43,SYT12,SYNPO,GRIN2A,GPER1,CADM2,CHRNA2,NRXN1,PICK1,AAK1,FAM107A,GABRA2,GRIA1,MYO18A,HTR2A,ARF1,SIPA1L1,C15orf59
UniProt Keywords	KW-0808	Transferase	162	1808	0.14	0.002	CAMKK1,PAPOLA,GNPNAT1,PYGB,CSNK2A1,STUB1,PARP11,PRDM2,IRF2BPL,POLK,DPH2,DCLK1,CSNK1G2,MKRN1,GSTM3,PDGFRA,GALNT5,UGGT1,RIPK1,TGS1,KHK,NUAK1,NDST1,FAM20B,STK17B,NSUN2,DNMT3A,PI4K2B,MAP3K13,UBE2B,B3GAT3,ACAT1,PIK3C2A,PELI2,POLG,ERBB2,DGKQ,TRIM7,CDK16,AASDHPPT,FER,CAMK4,RMND5A,SH3RF1,UBE2L6,ZDHHC5,HK2,AGL,CDS1,LMTK2,TK2,UNKL,PANK1,MBOAT2,BCR,HIPK3,LRTOMT,SUV420H1,IRF2BP1,GLUL,MARCH3,ALG10B,LCLAT1,MID…
UniProt Keywords	KW-0862	Zinc	198	2317	0.12	0.0031	ZBED4,ZNF180,ZBTB47,PRDM2,ADAT2,ZFAND5,IRF2BPL,POLK,PLAGL2,ZC3H14,RARA,KDM6B,MKRN1,ADAMDEC1,ARHGAP29,ZNF24,KLF3,ZNF629,AJUBA,ZNF106,HDAC4,DNMT3A,TP53,SLC39A3,ZNF544,ZNF45,DGKQ,ADAMTS16,TRIM7,MBNL1,RMND5A,SH3RF1,UNKL,ZNF396,ZNF33A,SUV420H1,KLF11,IRF2BP1,AGAP1,MARCH3,KLF7,TRIM59,MID1,ZBTB33,ARFGAP1,ZNF518B,TENC1,SIAH2,ZNF569,PGR,MYNN,YAF2,RPH3AL,PHF12,ZNF84,USP45,ZNF599,ZNF749,ZMIZ1,PDZD8,TRIM46,RA…
UniProt Keywords	KW-0805	Transcription regulation	193	2272	0.12	0.0049	KIAA2022,FOXJ2,CSNK2A1,ZNF180,ERF,ASF1A,ZBTB47,PRDM2,NEUROG3,NEUROD4,SOX4,ATXN1,PITHD1,PLAGL2,RARA,TFCP2,TGS1,ZNF24,KLF3,ZNF629,AJUBA,BRD4,CCNT2,HDAC4,MED20,TP53,ERBB2,ZNF544,ZNF45,RQCD1,ARID5B,ELMSAN1,CTBP1,MAML1,UTP15,STAT6,NFATC3,BATF2,NHLH1,ZNF396,HIPK3,ZNF33A,SUV420H1,KLF11,IRF2BP1,KLF7,ISX,ZBTB33,ZNF518B,CSRNP3,ZNF569,PGR,MYNN,PA1,SERTAD2,HEXIM1,PAXBP1,POU3F2,PHF12,ZNF84,ZNF599,ZNF749,ZMIZ1…
UniProt Keywords	KW-0010	Activator	71	674	0.21	0.0053	FOXJ2,PRDM2,NEUROG3,NEUROD4,SOX4,PITHD1,PLAGL2,KLF3,MED20,TP53,ERBB2,RQCD1,ARID5B,MAML1,STAT6,NFATC3,BATF2,KLF11,KLF7,ISX,ZBTB33,CSRNP3,TACC1,POU3F2,ZMIZ1,SRA1,ZNF326,E2F1,RFX4,ELK4,PLAGL1,ZEB1,NFE2L1,E2F2,ESRRG,CREB3L4,NFIA,NR5A1,EYA3,TP53INP2,ZXDB,FOXH1,SHOX,GLIS3,ZNF304,HNRNPUL1,ASH1L,DMTF1,NFATC2,KAT6A,TCF4,RUNX3,BACH1,CARF,CXXC1,BZW1,ATF5,ESR1,CTCFL,HELZ2,WWTR1,RNF4,FLI1,BRF1,MEIS2,NRL,SUPT5…
UniProt Keywords	KW-0564	Palmitate	42	339	0.28	0.0064	SMPD3,EFR3A,SYT1,OPRK1,SSTR1,IFNAR1,SLC1A2,GRIA4,KCNMA1,ZDHHC5,JAM3,DRD5,GLUL,LIME1,PGR,NDEL1,GNAL,OPRL1,CAV1,IFITM10,PTGER3,MAPK10,INPP5A,NRAS,ENTPD1,ZDHHC15,NPY4R,LYPLA2,GRPR,ZDHHC20,GAP43,ARL13B,NDE1,PICK1,ITGA6,OPRM1,ESR1,CDC42SE2,LYN,GRIA1,CD63,MC1R
UniProt Keywords	KW-1017	Isopeptide bond	150	1706	0.13	0.0064	USP28,CCDC80,CBX5,ZBED4,PAPOLA,STUB1,ZNF180,ERF,SKIV2L2,ZBTB47,PRDM2,RPN2,IRF2BPL,ATXN1,ZC3H14,RARA,KDM6B,GSTM3,RIPK1,ZNF24,KLF3,KANSL1,ZNF629,BRD4,ZNF106,CCNT2,HDAC4,NSUN2,DNMT3A,TP53,ZNF544,ZNF45,IFNAR1,ARID5B,ELMSAN1,CTBP1,UTP15,HIPK3,ZNF33A,CTNNA1,MSANTD4,SUV420H1,IRF2BP1,SCAMP3,RIC3,RPL15,ZBTB33,ZNF518B,EXOSC3,PGR,PAXBP1,PHF12,ZNF84,PTCH1,ZNF749,ZMIZ1,SREK1,PDCD1,SLX4IP,ZNF202,RERE,CAV1,ZNF3…
UniProt Keywords	KW-0804	Transcription	196	2339	0.11	0.0065	KIAA2022,FOXJ2,CSNK2A1,ZNF180,ERF,ASF1A,ZBTB47,PRDM2,NEUROG3,NEUROD4,SOX4,ATXN1,PITHD1,PLAGL2,RARA,TFCP2,TGS1,ZNF24,KLF3,ZNF629,AJUBA,BRD4,CCNT2,HDAC4,MED20,TP53,ERBB2,ZNF544,ZNF45,RQCD1,ARID5B,ELMSAN1,CTBP1,MAML1,UTP15,STAT6,NFATC3,BATF2,NHLH1,ZNF396,HIPK3,ZNF33A,SUV420H1,KLF11,IRF2BP1,KLF7,ISX,ZBTB33,ZNF518B,CSRNP3,ZNF569,PGR,MYNN,PA1,SERTAD2,HEXIM1,PAXBP1,POU3F2,PHF12,ZNF84,ZNF599,ZNF749,ZMIZ1…
UniProt Keywords	KW-0472	Membrane	512	6976	0.06	0.0102	CYP51A1,PPP1R3F,APPBP2,TRAM2,SLC13A1,ADAM11,GOLGA3,EFNB1,SLC25A1,GNPNAT1,STS,SMPD3,BLOC1S6,SLC5A5,SIPA1L3,P2RX1,SAYSD1,GPR63,PRPH2,PCDH12,PLEKHA3,TMEM59,RPN2,ABCG2,RHOQ,BBS9,SLC36A1,GPR83,SYS1,RTN2,VASP,CCR7,MCHR1,CHRNA10,MEGF8,SLC27A1,EFR3A,PTPRE,PDE6A,CHRM3,SARAF,SYNJ2BP,PDGFRA,UPK3B,MFSD9,TEX2,GALNT5,LRRC8A,DAB2IP,STX17,RIPK1,SYT1,GDE1,MSMO1,CLCN3,TMEM260,NDST1,MSR1,WIPI1,TRAM1,VMP1,GLP2R,INVS…
UniProt Keywords	KW-0333	Golgi apparatus	84	869	0.18	0.0128	GOLGA3,GNPNAT1,SMPD3,PLEKHA3,TMEM59,SYS1,PDGFRA,GALNT5,CLCN3,NDST1,WIPI1,FAM20B,B3GAT3,PIK3C2A,GAS8,CLVS2,SH3RF1,IL17RD,COG5,LMAN2,STX18,CANT1,RIC3,ARHGAP32,FBXW8,ARFGAP1,DNMBP,B3GNT5,GCC1,PITPNB,BACE2,CAV1,TMEM230,MBTPS1,PMEPA1,C6orf89,MINK1,GFRA1,UBA5,FZD5,PSEN2,UST,GOPC,CREB3L4,APH1A,PDE4DIP,NRAS,AP4B1,TMED5,GBP5,TNKS2,SURF4,ZDHHC15,UGCG,CSGALNACT2,CLCN5,ENTPD6,SLC35B4,ZDHHC20,CSPG5,GALNT13,ST…
UniProt Keywords	KW-0539	Nucleus	392	5208	0.07	0.0131	USP28,KIAA2022,APPBP2,CAMKK1,FOXJ2,EFNB1,CBX5,DMC1,ZBED4,PAPOLA,CSNK2A1,STUB1,ZNF180,ERF,PARP11,ASF1A,ACOT13,SKIV2L2,ZBTB47,PRDM2,IRF2BPL,POLK,NEUROG3,NEUROD4,SOX4,ATXN1,PLAGL2,ZC3H14,PPAN,RARA,KDM6B,TFCP2,EMX1,TGS1,ZNF24,NUAK1,KLF3,KANSL1,INVS,ZNF629,AJUBA,SMG6,BRD4,ZNF106,STK17B,LOXL3,CCNT2,HDAC4,NSUN2,DNMT3A,SPDL1,UBE2B,MED20,PMS2,PIK3C2A,TMPO,TP53,ERBB2,ZNF544,ZNF45,PRUNE,RQCD1,DGKQ,GINS4,SIG…
UniProt Keywords	KW-9995	Disease	309	3996	0.08	0.0133	DCN,KIAA2022,EFNB1,SLC25A1,CSNK2A1,STS,STUB1,BLOC1S6,SLC5A5,ERF,SIPA1L3,EPX,P2RX1,PRPH2,PCDH12,IRF2BPL,BBS9,NEUROG3,ATXN1,RTN2,TICAM1,ZC3H14,MEGF8,C12orf65,ARHGEF9,RARA,EFR3A,KDM6B,PDE6A,PDGFRA,DAB2IP,KHK,SYT1,C12orf4,GALC,MSMO1,TMEM260,NDST1,KANSL1,INVS,DHTKD1,LIFR,ATP2B3,SIAE,SLC5A7,LOXL3,HDAC4,WNT5A,NSUN2,KLKB1,DNMT3A,B3GAT3,ANK1,ACAT1,PMS2,PIK3C2A,SLC5A1,TMPO,POLG,CDH11,GAS8,TP53,PRUNE,EXOC6B…
UniProt Keywords	KW-0523	Neurodegeneration	41	349	0.26	0.0138	STUB1,ATXN1,RTN2,C12orf65,DHTKD1,ATP2B3,SLC5A7,POLG,PRUNE,SIGMAR1,CARKD,PANK2,GBA,EXOSC3,DDHD1,PLA2G6,CCDC88A,TMEM230,MTMR2,UBA5,GJC2,PSEN2,FLVCR1,GDAP2,AP4B1,ELOVL5,ENTPD1,FGF14,SQSTM1,PPP2R2B,TMEM106B,DDHD2,FGD4,ANXA11,NDRG1,MME,NEK1,CAPN1,ATXN7,PLEKHG5,NEFL
UniProt Keywords	KW-0479	Metal-binding	283	3652	0.08	0.0204	CYP51A1,ZBED4,PAPOLA,STS,SMPD3,ZNF180,EPX,ZBTB47,PRDM2,ADAT2,ZFAND5,IRF2BPL,POLK,PDE1B,PLAGL2,ZC3H14,RARA,KDM6B,PDE6A,MKRN1,ADAMDEC1,GALNT5,ARHGAP29,SYT1,ZNF24,GDE1,NUAK1,KLF3,ZNF629,AJUBA,SMG6,ATP2B3,FAM20B,ZNF106,LOXL3,HDAC4,DNMT3A,MAP3K13,NRXN2,B3GAT3,ACAT1,CDH11,TP53,ZNF544,ZNF45,PRUNE,DGKQ,ADAMTS16,TRIM7,SLC1A2,AASDHPPT,MBNL1,RMND5A,SH3RF1,KCNMA1,EXOG,CAPRIN2,UNKL,ZNF396,LMAN2,ZNF33A,FSTL5,S…
UniProt Keywords	KW-0877	Alternative promoter usage	16	91	0.44	0.0206	PTPRE,DNMT3A,NRXN2,ANK1,TP53,DLC1,FER,PGR,BSG,TMLHE,ADARB1,NRXN1,ESR1,PPP1R12B,VEGFA,ACACA
UniProt Keywords	KW-0524	Neurogenesis	32	271	0.26	0.0454	KIAA2022,EFNB1,NEUROG3,NEUROD4,DCLK1,GPM6A,ABI2,GSK3B,POU3F2,SLIT3,NDEL1,DCX,CCDC88A,CPLX2,ZEB1,RAP1A,PTEN,ZC3H12A,ARHGEF7,KIAA0319,RUFY3,CSPG5,GAP43,LHX6,NDE1,GPER1,TCF4,TNIK,GAS7,FZD3,NDRG2,GPR56

## Sheet: tRF5-Glu-CTC-2-1
#category	term ID	term description	observed gene count	background gene count	strength	false discovery rate	matching proteins in your network
GO Process	GO:0010646	Regulation of cell communication	306	3514	0.17	7.21e-08	ITGA3,GPRC5A,CD22,TRIB2,BIK,FERMT1,SFRP1,TGFB1,EFNB3,RANGRF,KCTD10,GAPDH,MAPK14,DUSP4,KALRN,ACVR1C,FBXO9,RAP2A,SOX9,PIN1,F2RL3,PIAS1,TMOD2,MEGF8,PXDN,SESN2,RARA,PTPRE,ERN2,RGS8,IL1RN,DAB2IP,RIPK1,PEBP1,C12orf49,NUAK1,SLC6A4,PSMD11,PTPLAD1,RHEB,GLIS2,PRDX1,MID2,KCNN4,EP300,BIRC3,CD81,CUL3,IL11,WNT5A,STAT3,FBXW11,SLC1A3,CACNA1C,GPR65,IGF1R,SH3GL1,NTRK2,ITPRIP,CD226,ANK3,PTPRO,CGNL1,PDE3B,GPD1L,BMP6…
GO Process	GO:0023051	Regulation of signaling	309	3553	0.16	7.21e-08	ITGA3,GPRC5A,CD22,TRIB2,BIK,FERMT1,SFRP1,TGFB1,EFNB3,RANGRF,KCTD10,GAPDH,MAPK14,DUSP4,KALRN,ACVR1C,FBXO9,RAP2A,SOX9,PIN1,F2RL3,PIAS1,TMOD2,MEGF8,PXDN,SESN2,RARA,PTPRE,ERN2,RGS8,IL1RN,DAB2IP,RIPK1,PEBP1,C12orf49,NUAK1,SLC6A4,PSMD11,PTPLAD1,RHEB,GLIS2,PRDX1,MID2,KCNN4,EP300,BIRC3,CD81,CUL3,IL11,WNT5A,STAT3,FBXW11,SLC1A3,CACNA1C,GPR65,IGF1R,SH3GL1,NTRK2,ITPRIP,CD226,PTPRO,CGNL1,PDE3B,GPD1L,BMP6,JPH3…
GO Process	GO:0048522	Positive regulation of cellular process	442	5579	0.12	7.21e-08	ITGA3,GPRC5A,TRIB2,CAMKK1,FOXJ2,BIK,IL2RB,FERMT1,MMP2,NUTF2,EXTL3,SFRP1,TGFB1,TNFSF8,HLF,EFNB3,RANGRF,CSRNP2,GAPDH,MAPK14,DNPH1,NR3C1,KLHL18,MAPRE3,ID2,TBPL1,KALRN,NEUROG3,NEUROD4,ACVR1C,RAP2A,SOX9,FOSB,PIN1,F2RL3,PIAS1,TMOD2,EGLN3,MEGF8,PRDM12,SESN2,RARA,RNF128,HSPBP1,SORT1,ERN2,TAF5L,LAMC1,DDX56,KAT7,DAB2IP,RIPK1,CCND2,C12orf49,SLC6A4,PSMD11,LHX5,MAPK6,PTPLAD1,RHEB,ADNP2,GLIS2,ACIN1,MID2,KCNN4,…
GO Process	GO:0022008	Neurogenesis	166	1657	0.23	6.22e-07	ITGA3,SFRP1,TGFB1,EFNB3,ID2,KALRN,NEUROG3,NEUROD4,RAP2A,SOX9,PIN1,MEGF8,PRDM12,RARA,DDX56,DAB2IP,SLC6A4,LHX5,MAPK6,RHEB,ADNP2,EP300,WNT5A,STAT3,ARSB,SLC1A3,ADAM22,CDK6,RTN1,ZFHX3,TMEFF2,NTRK2,TENM4,ANK3,PTPRO,BMP6,FEZF2,WNT9B,ABI2,NAB2,MED1,WNT10B,AXL,CYB5D2,SPRY3,USH2A,CHRM1,DPYSL2,FBXO31,CFLAR,CSPG4,INSM1,BOK,USP9X,TMEM132E,GPM6B,STK25,TRAK1,RTN4RL1,CNTN2,PTCH1,EML1,UNC5B,GLDN,ADORA2A,BAG5,MAPT…
GO Process	GO:0048699	Generation of neurons	157	1551	0.23	8.49e-07	ITGA3,SFRP1,TGFB1,EFNB3,ID2,KALRN,NEUROG3,NEUROD4,RAP2A,SOX9,PIN1,MEGF8,PRDM12,RARA,DDX56,DAB2IP,SLC6A4,LHX5,MAPK6,RHEB,ADNP2,EP300,WNT5A,STAT3,ARSB,SLC1A3,CDK6,RTN1,ZFHX3,TMEFF2,NTRK2,TENM4,ANK3,PTPRO,BMP6,FEZF2,WNT9B,ABI2,MED1,WNT10B,AXL,CYB5D2,SPRY3,USH2A,CHRM1,DPYSL2,FBXO31,CFLAR,INSM1,USP9X,TMEM132E,GPM6B,STK25,TRAK1,RTN4RL1,CNTN2,PTCH1,EML1,UNC5B,GLDN,ADORA2A,BAG5,MAPT,MEF2C,SMAD4,DPYSL3,NF…
GO Process	GO:0007399	Nervous system development	217	2371	0.19	8.79e-07	ITGA3,SFRP1,TGFB1,EFNB3,ID2,KALRN,NEUROG3,NEUROD4,ACVR1C,ATXN1,RAP2A,SOX9,PIN1,TMOD2,MEGF8,PRDM12,RARA,CHRM3,DDX56,DAB2IP,SLC6A4,LHX5,MAPK6,RHEB,ADNP2,GLIS2,PCSK2,EP300,HDAC4,WNT5A,STAT3,ARSB,SLC1A3,ADAM22,CDK6,RTN1,ITPK1,ZFHX3,SH3GL1,MEF2D,TMEFF2,NTRK2,TENM4,ST14,ANK3,PTPRO,BMP6,FEZF2,HTR6,WNT9B,CALM3,ABI2,AVPR1A,NAB2,MED1,WNT10B,AXL,CYB5D2,SPRY3,USH2A,CHRM1,RBFOX1,DPYSL2,PRKACA,FBXO31,FUT1,CFLA…
GO Process	GO:0048518	Positive regulation of biological process	466	6112	0.11	9.8e-07	ITGA3,GPRC5A,TRIB2,CAMKK1,FOXJ2,BIK,IL2RB,FERMT1,MMP2,NUTF2,EXTL3,PAG1,SFRP1,TGFB1,TNFSF8,HLF,EFNB3,RANGRF,CSRNP2,GAPDH,MAPK14,DNPH1,NR3C1,KLHL18,MAPRE3,ID2,TBPL1,KALRN,NEUROG3,NEUROD4,ACVR1C,RAP2A,SOX9,FOSB,PIN1,F2RL3,PIAS1,TMOD2,EGLN3,MEGF8,PRDM12,SESN2,RARA,CHRM3,RNF128,HSPBP1,SORT1,ERN2,TAF5L,LAMC1,DDX56,KAT7,DAB2IP,RIPK1,CCND2,C12orf49,SLC6A4,PSMD11,LHX5,MAPK6,PTPLAD1,RHEB,ADNP2,GLIS2,ACIN1,…
GO Process	GO:0009966	Regulation of signal transduction	266	3107	0.16	1.97e-06	ITGA3,GPRC5A,CD22,TRIB2,BIK,FERMT1,SFRP1,TGFB1,KCTD10,MAPK14,DUSP4,KALRN,FBXO9,RAP2A,SOX9,PIN1,F2RL3,PIAS1,TMOD2,MEGF8,PXDN,SESN2,PTPRE,ERN2,RGS8,IL1RN,DAB2IP,RIPK1,PEBP1,C12orf49,NUAK1,PSMD11,PTPLAD1,RHEB,GLIS2,PRDX1,MID2,KCNN4,EP300,BIRC3,CD81,CUL3,IL11,WNT5A,STAT3,FBXW11,GPR65,IGF1R,SH3GL1,NTRK2,ITPRIP,CD226,PTPRO,CGNL1,PDE3B,GPD1L,BMP6,JPH3,UBASH3B,SETD9,CD109,PRKAG2,HTR6,CALM3,SPATC1L,PSME3,…
GO Process	GO:0048731	System development	355	4426	0.13	1.97e-06	ITGA3,TLL1,GNA11,BIK,MMP2,SFRP1,TGFB1,TNFSF8,HLF,EFNB3,MAPK14,ID2,KALRN,NEUROG3,NEUROD4,PDE1B,ACVR1C,ATXN1,RAP2A,SOX9,PIN1,TMOD2,MEGF8,NARFL,PRDM12,RARA,WDR7,CHRM3,AMHR2,LAMC1,DDX56,KAT7,DAB2IP,SLC6A4,LHX5,MAPK6,RHEB,ADNP2,GLIS2,PCSK2,IMPAD1,ACIN1,PRDX1,DHTKD1,EP300,CD81,EPB41L5,CUL3,IL11,HDAC4,WNT5A,STAT3,ADD1,ARSB,STC2,SLC1A3,ADAM22,CDK6,PATZ1,CACNA1C,RTN1,ITPK1,ZFHX3,ASXL3,SH3GL1,MEF2D,TMEFF2,…
GO Process	GO:0051960	Regulation of nervous system development	105	942	0.27	5.69e-06	ITGA3,SFRP1,TGFB1,EFNB3,ID2,KALRN,NEUROG3,RAP2A,SOX9,MEGF8,RARA,DDX56,DAB2IP,SLC6A4,LHX5,MAPK6,RHEB,EP300,WNT5A,STAT3,ARSB,ZFHX3,CBLN2,NTRK2,TENM4,PTPRO,BMP6,FEZF2,ABI2,MED1,CYB5D2,CHRM1,DPYSL2,PRKACA,FBXO31,CFLAR,STK25,TRAK1,RTN4RL1,CNTN2,BAG5,MAPT,MEF2C,DPYSL3,NF2,GATA2,ACAP3,P2RX4,ZEB1,INPP5F,MACF1,SMURF1,DMD,LRRTM3,ISLR2,PLXNA2,NTNG1,PRKACB,BEND6,OPALIN,GRIN1,PTEN,TRAF3IP1,TGIF2,BMPR2,SLITRK1…
GO Process	GO:0060284	Regulation of cell development	106	956	0.27	5.69e-06	ITGA3,SFRP1,TGFB1,EFNB3,ID2,KALRN,NEUROG3,RAP2A,SOX9,PIN1,MEGF8,RARA,DDX56,DAB2IP,SLC6A4,MAPK6,RHEB,EP300,HDAC4,WNT5A,STAT3,ADD1,ARSB,ZFHX3,NTRK2,TENM4,PTPRO,BMP6,FEZF2,ABI2,MED1,CYB5D2,CHRM1,CLOCK,DPYSL2,FBXO31,CFLAR,STK25,TRAK1,RTN4RL1,CNTN2,BAG5,MAPT,MEF2C,SMAD4,DPYSL3,NF2,GATA2,ACAP3,P2RX4,ZEB1,INPP5F,MACF1,SMURF1,DMD,ISLR2,PLXNA2,NTNG1,BEND6,OPALIN,GRIN1,PTEN,TGIF2,BMPR2,SLITRK1,POU4F1,TP73,…
GO Process	GO:0031399	Regulation of protein modification process	175	1870	0.2	7.29e-06	GPRC5A,TRIB2,CAMKK1,SFRP1,TGFB1,MAPK14,MAPRE3,DUSP4,RAP2A,SOX9,PIN1,PIAS1,PRDM12,SESN2,HSPBP1,ERN2,KAT7,DAB2IP,RIPK1,CCND2,PEBP1,NUAK1,PTPLAD1,PRDX1,PPM1F,EP300,BIRC3,CD81,CTCF,DNAJC10,CUL3,IL11,HDAC4,WNT5A,STAT3,IGF1R,NTRK2,ITPRIP,PTPRO,GPD1L,CCNO,BMP6,UBASH3B,CD109,PRKAG2,WNT9B,CALM3,SPATC1L,ADCY9,SPRTN,TGFA,DUSP16,NAB2,SPRY3,INSR,GRM5,PPP1R3B,APITD1,PRKACA,VEGFB,CFLAR,CSPG4,INSM1,MID1,RAP2B,CR…
GO Process	GO:0042326	Negative regulation of phosphorylation	62	449	0.37	8.14e-06	GPRC5A,TRIB2,SFRP1,TGFB1,DUSP4,PIN1,DAB2IP,PEBP1,PPM1F,DNAJC10,HDAC4,STAT3,IGF1R,ITPRIP,PTPRO,GPD1L,HNRNPU,UBASH3B,CD109,PRKAG2,CALM3,DUSP16,MIDN,SPRY3,INSM1,ADORA2A,DACT1,MAPT,SMAD4,PKN1,NF2,OCLN,LDLRAD4,INPP5F,DMD,EZR,PPP1R15B,ADAR,PTEN,PKIG,TRAF3IP1,PRKCZ,PRR5L,FOXO1,MYADM,TAOK3,PRKAR1A,NR2F2,BMP7,ZMYND11,CTDSP2,ADIPOQ,STRAP,PTPRJ,PAX6,ARRB1,PAQR3,LMO3,BDKRB2,NDRG2,NUP62,PKIB
GO Process	GO:0050789	Regulation of biological process	780	11475	0.06	8.14e-06	ITGA3,GPRC5A,GNA11,CD22,TRIB2,CAMKK1,FOXJ2,BIK,IL2RB,FERMT1,PCSK1N,MMP2,NUTF2,NME4,EXTL3,PAG1,SFRP1,KCNA7,TGFB1,CEP41,TNFSF8,RLN1,HLF,EFNB3,RANGRF,KCTD10,CSRNP2,GAPDH,MAPK14,DNPH1,NR3C1,KLHL18,MAPRE3,ID2,SPR,TBPL1,CRIPT,DUSP4,KALRN,NEUROG3,NEUROD4,PDE1B,ACVR1C,FBXO9,ATXN1,RAP2A,SOX9,FOSB,PIN1,F2RL3,PIAS1,TMOD2,EGLN3,MEGF8,NARFL,ZNF764,ZNF747,PXDN,PRDM12,SESN2,RARA,PTPRE,CHRM3,RNF128,HSPBP1,SORT1,…
GO Process	GO:0050794	Regulation of cellular process	749	10932	0.06	8.14e-06	ITGA3,GPRC5A,GNA11,CD22,TRIB2,CAMKK1,FOXJ2,BIK,IL2RB,FERMT1,PCSK1N,MMP2,NUTF2,NME4,EXTL3,PAG1,SFRP1,KCNA7,TGFB1,CEP41,TNFSF8,RLN1,HLF,EFNB3,RANGRF,KCTD10,CSRNP2,GAPDH,MAPK14,DNPH1,NR3C1,KLHL18,MAPRE3,ID2,TBPL1,CRIPT,DUSP4,KALRN,NEUROG3,NEUROD4,PDE1B,ACVR1C,FBXO9,ATXN1,RAP2A,SOX9,FOSB,PIN1,F2RL3,PIAS1,TMOD2,EGLN3,MEGF8,ZNF764,ZNF747,PXDN,PRDM12,SESN2,RARA,PTPRE,CHRM3,RNF128,HSPBP1,SORT1,ERN2,CABLE…
GO Process	GO:0007275	Multicellular organism development	388	5023	0.11	8.54e-06	ITGA3,TLL1,GNA11,BIK,MMP2,SFRP1,TGFB1,TNFSF8,HLF,EFNB3,MAPK14,ID2,DUSP4,KALRN,NEUROG3,NEUROD4,PDE1B,ACVR1C,ATXN1,RAP2A,SOX9,PIN1,TMOD2,MEGF8,NARFL,PRDM12,RARA,WDR7,CHRM3,SORT1,AMHR2,LAMC1,DDX56,KAT7,DAB2IP,SLC6A4,LHX5,MAPK6,RHEB,ADNP2,GLIS2,PCSK2,IMPAD1,ACIN1,PRDX1,DHTKD1,EP300,CD81,EPB41L5,CUL3,IL11,HDAC4,WNT5A,STAT3,ADD1,ARSB,STC2,SLC1A3,CREM,ADAM22,CDK6,PATZ1,CACNA1C,RTN1,GPR65,ITPK1,IGF1R,ZFH…
GO Process	GO:0065009	Regulation of molecular function	381	4913	0.11	8.54e-06	GPRC5A,TRIB2,CAMKK1,FOXJ2,PCSK1N,SFRP1,TGFB1,TNFSF8,RLN1,HLF,RANGRF,CSRNP2,GAPDH,MAPK14,NR3C1,MAPRE3,ID2,SPR,TBPL1,DUSP4,KALRN,NEUROG3,NEUROD4,ACVR1C,SOX9,FOSB,PIN1,PIAS1,EGLN3,PXDN,PRDM12,SESN2,RARA,CHRM3,HSPBP1,SORT1,ERN2,TAF5L,RGS8,IL1RN,DAB2IP,RIPK1,CCND2,PEBP1,NUAK1,LHX5,PTPLAD1,ADNP2,GLIS2,MID2,PPM1F,EP300,BIRC3,CD81,EPB41L5,CTCF,DNAJC10,IL11,HDAC4,WNT5A,STAT3,ADD1,STC2,CREM,PATZ1,CACNA1C,G…
GO Process	GO:0050767	Regulation of neurogenesis	94	828	0.28	9.64e-06	ITGA3,SFRP1,TGFB1,EFNB3,ID2,KALRN,NEUROG3,RAP2A,SOX9,MEGF8,RARA,DDX56,DAB2IP,SLC6A4,MAPK6,RHEB,EP300,WNT5A,STAT3,ARSB,ZFHX3,NTRK2,TENM4,PTPRO,BMP6,FEZF2,ABI2,MED1,CYB5D2,CHRM1,DPYSL2,FBXO31,CFLAR,STK25,TRAK1,RTN4RL1,CNTN2,BAG5,MAPT,MEF2C,DPYSL3,NF2,GATA2,ACAP3,P2RX4,ZEB1,INPP5F,MACF1,SMURF1,DMD,ISLR2,PLXNA2,NTNG1,BEND6,OPALIN,GRIN1,PTEN,TGIF2,BMPR2,SLITRK1,POU4F1,TP73,SKI,RUFY3,PTPRD,ITSN1,PRTG,S…
GO Process	GO:0045664	Regulation of neuron differentiation	80	665	0.31	1.25e-05	ITGA3,SFRP1,EFNB3,ID2,KALRN,NEUROG3,RAP2A,SOX9,MEGF8,RARA,DDX56,DAB2IP,SLC6A4,MAPK6,EP300,WNT5A,ARSB,ZFHX3,NTRK2,PTPRO,BMP6,FEZF2,ABI2,MED1,CYB5D2,DPYSL2,FBXO31,CFLAR,STK25,TRAK1,RTN4RL1,CNTN2,BAG5,MAPT,MEF2C,DPYSL3,GATA2,ACAP3,ZEB1,INPP5F,MACF1,SMURF1,DMD,ISLR2,PLXNA2,NTNG1,BEND6,GRIN1,PTEN,TGIF2,BMPR2,SLITRK1,TP73,RUFY3,PTPRD,ITSN1,SHOX2,PPP3CA,ULK2,BMP7,TCF4,DLG4,NEDD4L,FOXO3,DCC,FGFR1,DIXDC1,…
GO Process	GO:0045936	Negative regulation of phosphate metabolic process	71	561	0.33	1.26e-05	GPRC5A,TRIB2,SFRP1,TGFB1,CSRNP2,DUSP4,PIN1,DAB2IP,PEBP1,PPM1F,DNAJC10,HDAC4,STAT3,IGF1R,ITPRIP,PTPRO,GPD1L,HNRNPU,UBASH3B,CD109,PRKAG2,CALM3,DUSP16,MIDN,SPRY3,INSM1,ADORA2A,DACT1,RRP1B,MAPT,SMAD4,PKN1,NF2,OCLN,LDLRAD4,INPP5F,DMD,CNST,RD3,EZR,PPP1R15B,ADAR,PTEN,PKIG,TRAF3IP1,DLG3,PPP1R10,PRKCZ,PRR5L,FOXO1,MYADM,TAOK3,PRKAR1A,NR2F2,BMP7,ZMYND11,CTDSP2,ELFN2,ADIPOQ,STRAP,PTPRJ,PAX6,TMEM132D,ARRB1,PA…
GO Process	GO:0032879	Regulation of localization	234	2740	0.16	1.34e-05	ITGA3,CD22,IL2RB,FERMT1,NUTF2,SFRP1,KCNA7,TGFB1,RANGRF,GAPDH,MAPK14,CRIPT,KALRN,ACVR1C,RAP2A,SOX9,PIN1,F2RL3,MEGF8,SESN2,CHRM3,KAT7,DAB2IP,RIPK1,SLC6A4,GLIS2,KCNN4,PPM1F,CD81,CLASP1,EPB41L5,IL11,HDAC4,WNT5A,STAT3,ARSB,STC2,CDK6,CACNA1C,IGF1R,ABHD2,SH3GL1,TMEFF2,ANK3,DSC2,PTPRO,GPD1L,BMP6,HNRNPU,FEZF2,JPH3,UBASH3B,SLC6A1,PRKAG2,DRC1,HK2,CALM3,AIRE,TPCN2,ZDHHC3,OSBPL11,GAS1,AVPR1A,CHP2,MIDN,AXL,PTG…
GO Process	GO:0048523	Negative regulation of cellular process	376	4874	0.11	1.42e-05	ITGA3,GPRC5A,CD22,TRIB2,FOXJ2,IL2RB,FERMT1,PCSK1N,PAG1,SFRP1,TGFB1,EFNB3,KCTD10,CSRNP2,GAPDH,MAPK14,NR3C1,ID2,DUSP4,KALRN,NEUROG3,ACVR1C,ATXN1,RAP2A,SOX9,FOSB,PIN1,PIAS1,TMOD2,MEGF8,PXDN,PRDM12,SESN2,RARA,PTPRE,RNF128,SORT1,ERN2,RGS8,KAT7,IL1RN,DAB2IP,RIPK1,CCND2,PEBP1,SLC6A4,PSMD11,RHEB,ADNP2,GLIS2,ACIN1,PPM1F,EP300,BIRC3,CLASP1,EPB41L5,CTCF,DNAJC10,CUL3,IL11,HDAC4,WNT5A,STAT3,ADD1,FBXW11,CREM,A…
GO Process	GO:0051239	Regulation of multicellular organismal process	267	3227	0.14	1.42e-05	ITGA3,TRIB2,FOXJ2,FERMT1,NUTF2,SFRP1,TGFB1,EFNB3,RANGRF,GAPDH,MAPK14,ID2,KALRN,NEUROG3,ACVR1C,RAP2A,SOX9,PIN1,MEGF8,RARA,CHRM3,RNF128,TAF5L,DDX56,KAT7,IL1RN,DAB2IP,RIPK1,SLC6A4,PSMD11,LHX5,MAPK6,RHEB,GNAO1,ACIN1,PPM1F,EP300,BIRC3,CD81,CLASP1,EPB41L5,RBBP5,HDAC4,WNT5A,STAT3,ADD1,ARSB,STC2,CDK6,PATZ1,CACNA1C,IGF1R,ZFHX3,CBLN2,SH3GL1,MEGF10,NTRK2,TENM4,CD226,DSC2,PTPRO,PDE3B,GPD1L,ADAMTS18,BMP6,FEZF…
GO Process	GO:0051128	Regulation of cellular component organization	210	2402	0.17	1.43e-05	ITGA3,CD22,BIK,EXTL3,SFRP1,TGFB1,EFNB3,RANGRF,MAPK14,DNPH1,MAPRE3,CRIPT,KALRN,NEUROG3,RAP2A,SOX9,PIN1,TMOD2,MEGF8,PRDM12,SESN2,DDX56,KAT7,DAB2IP,MAPK6,ADNP2,PPM1F,EP300,CLASP1,EPB41L5,CTCF,CUL3,HDAC4,WNT5A,ADD1,ARSB,GPR65,IGF1R,CBLN2,SH3GL1,TMEFF2,NTRK2,PTPRO,CGNL1,BMP6,HNRNPU,FEZF2,HK2,CALM3,TGFA,ABI2,AVPR1A,ATMIN,WNT10B,AXL,MDM1,PTGER4,INSR,FEN1,DPYSL2,PRKACA,RAB1B,FBXO31,CFLAR,INSM1,MID1,BOK,G…
GO Process	GO:0001933	Negative regulation of protein phosphorylation	57	411	0.37	1.58e-05	GPRC5A,TRIB2,SFRP1,TGFB1,DUSP4,PIN1,DAB2IP,PEBP1,PPM1F,DNAJC10,IGF1R,ITPRIP,PTPRO,GPD1L,UBASH3B,CD109,PRKAG2,CALM3,DUSP16,SPRY3,INSM1,ADORA2A,DACT1,SMAD4,PKN1,NF2,OCLN,LDLRAD4,INPP5F,DMD,EZR,PPP1R15B,ADAR,PTEN,PKIG,TRAF3IP1,PRKCZ,PRR5L,FOXO1,MYADM,TAOK3,PRKAR1A,NR2F2,BMP7,ZMYND11,CTDSP2,ADIPOQ,STRAP,PTPRJ,PAX6,ARRB1,PAQR3,LMO3,BDKRB2,NDRG2,NUP62,PKIB
GO Process	GO:0032502	Developmental process	437	5841	0.1	1.61e-05	ITGA3,TLL1,GNA11,BIK,MMP2,SFRP1,TGFB1,TNFSF8,HLF,EFNB3,MAPK14,DNPH1,ID2,GORASP2,TBPL1,DUSP4,KALRN,NEUROG3,NEUROD4,PDE1B,ACVR1C,FBXO9,ATXN1,RAP2A,SOX9,PIN1,PIAS1,TMOD2,MEGF8,NARFL,PRDM12,RARA,WDR7,CHRM3,SORT1,AMHR2,LAMC1,DDX56,KAT7,DAB2IP,SLC6A4,PSMD11,LHX5,MAPK6,RHEB,ADNP2,GLIS2,PCSK2,IMPAD1,ACIN1,PRDX1,DHTKD1,EP300,BIRC3,CD81,EPB41L5,CUL3,IL11,HDAC4,WNT5A,STAT3,ADD1,ARSB,STC2,SLC1A3,CREM,ADAM22,…
GO Process	GO:0051130	Positive regulation of cellular component organization	122	1209	0.23	2.11e-05	ITGA3,BIK,SFRP1,TGFB1,MAPK14,KALRN,SOX9,MEGF8,PRDM12,DDX56,KAT7,DAB2IP,MAPK6,PPM1F,EP300,CLASP1,EPB41L5,CUL3,HDAC4,WNT5A,ADD1,ARSB,GPR65,IGF1R,CBLN2,SH3GL1,NTRK2,HNRNPU,HK2,TGFA,ABI2,ATMIN,WNT10B,AXL,INSR,FEN1,FBXO31,CFLAR,BOK,WIPF2,SH2B1,CD28,RNF40,STK25,TRAK1,MAPT,C15orf62,SMAD4,DPYSL3,NF2,GATA2,C6orf89,OCLN,SREBF1,RTEL1,MACF1,FZD5,SMURF1,DMD,LRRTM3,ISLR2,RHOU,PLXNA2,LMOD1,TPR,PDE4DIP,SURF4,TET…
GO Process	GO:0009892	Negative regulation of metabolic process	258	3124	0.14	2.57e-05	GPRC5A,TRIB2,FERMT1,PCSK1N,NUTF2,SFRP1,TGFB1,CSRNP2,GAPDH,MAPK14,NR3C1,ID2,DUSP4,NEUROG3,ATXN1,SOX9,FOSB,PIN1,PIAS1,PRDM12,SESN2,RARA,RNF128,ERN2,KAT7,DAB2IP,PEBP1,RHEB,GLIS2,ACIN1,PPM1F,EP300,BIRC3,CTCF,DNAJC10,CUL3,HDAC4,WNT5A,STAT3,STC2,FBXW11,CREM,CDK6,PATZ1,IGF1R,ZFHX3,ASXL3,CBX4,TMEFF2,NTRK2,ITPRIP,ARID5B,PTPRO,PDE3B,GPD1L,BMP6,HNRNPU,FEZF2,UBP1,UBASH3B,CD109,PRKAG2,HK2,CALM3,SAP30L,DUSP16,…
GO Process	GO:0019222	Regulation of metabolic process	504	6948	0.09	2.93e-05	ITGA3,GPRC5A,TRIB2,CAMKK1,FOXJ2,FERMT1,PCSK1N,NUTF2,SFRP1,TGFB1,TNFSF8,HLF,CSRNP2,GAPDH,MAPK14,NR3C1,MAPRE3,ID2,SPR,TBPL1,DUSP4,NEUROG3,NEUROD4,PDE1B,ACVR1C,ATXN1,RAP2A,SOX9,FOSB,PIN1,PIAS1,EGLN3,MEGF8,NARFL,ZNF764,ZNF747,PRDM12,SESN2,RARA,RNF128,HSPBP1,SORT1,ERN2,TAF5L,USP37,KAT7,DAB2IP,RIPK1,CCND2,PEBP1,C12orf49,NUAK1,SLC6A4,PSMD11,LHX5,MAPK6,PTPLAD1,RHEB,ADNP2,GLIS2,ACIN1,PRDX1,MID2,PPM1F,EP30…
GO Process	GO:0048856	Anatomical structure development	407	5402	0.1	2.93e-05	ITGA3,TLL1,GNA11,BIK,MMP2,SFRP1,TGFB1,TNFSF8,HLF,EFNB3,MAPK14,DNPH1,ID2,TBPL1,DUSP4,KALRN,NEUROG3,NEUROD4,PDE1B,ACVR1C,ATXN1,RAP2A,SOX9,PIN1,TMOD2,MEGF8,NARFL,PRDM12,RARA,WDR7,CHRM3,SORT1,AMHR2,LAMC1,DDX56,KAT7,DAB2IP,SLC6A4,LHX5,MAPK6,RHEB,ADNP2,GLIS2,PCSK2,IMPAD1,ACIN1,PRDX1,DHTKD1,EP300,CD81,EPB41L5,CUL3,IL11,HDAC4,WNT5A,STAT3,ADD1,ARSB,STC2,SLC1A3,CREM,ADAM22,CDK6,PATZ1,CACNA1C,RTN1,GPR65,ITP…
GO Process	GO:0010648	Negative regulation of cell communication	134	1382	0.21	3.27e-05	ITGA3,GPRC5A,CD22,FERMT1,SFRP1,TGFB1,KCTD10,MAPK14,DUSP4,KALRN,ACVR1C,SOX9,PIN1,MEGF8,PXDN,SESN2,PTPRE,RGS8,IL1RN,DAB2IP,RIPK1,PEBP1,SLC6A4,PSMD11,GLIS2,CUL3,IL11,WNT5A,FBXW11,IGF1R,ITPRIP,PTPRO,CGNL1,PDE3B,GPD1L,UBASH3B,CD109,SLC6A1,CALM3,PSME3,TGFA,DUSP16,AVPR1A,MIDN,PTGER4,SPRY3,CHST11,OTUD7A,CLOCK,PRKACA,CFLAR,BOK,GRINA,RNF152,PTCH1,UNC5B,RASA3,DACT1,BAG5,ZNF385A,SMAD4,NF2,GATA2,FAS,SREBF1,TR…
GO Process	GO:0065007	Biological regulation	813	12171	0.05	3.27e-05	ITGA3,GPRC5A,GNA11,CD22,TRIB2,CAMKK1,FOXJ2,CA12,CMTM6,BIK,IL2RB,FERMT1,PCSK1N,MMP2,NUTF2,NME4,SLC6A2,EXTL3,PAG1,SFRP1,KCNA7,TGFB1,CEP41,TNFSF8,RLN1,HLF,EFNB3,RANGRF,KCTD10,CSRNP2,GAPDH,MAPK14,DNPH1,NR3C1,KLHL18,MAPRE3,ID2,SPR,TBPL1,C2orf43,CRIPT,DUSP4,KALRN,NEUROG3,NEUROD4,PDE1B,ACVR1C,FBXO9,ATXN1,RAP2A,SOX9,FOSB,PIN1,F2RL3,PIAS1,TMOD2,EGLN3,MEGF8,NARFL,ZNF764,ZNF747,PXDN,PRDM12,SESN2,RARA,PTPRE,…
GO Process	GO:0023057	Negative regulation of signaling	134	1385	0.21	3.46e-05	ITGA3,GPRC5A,CD22,FERMT1,SFRP1,TGFB1,KCTD10,MAPK14,DUSP4,KALRN,ACVR1C,SOX9,PIN1,MEGF8,PXDN,SESN2,PTPRE,RGS8,IL1RN,DAB2IP,RIPK1,PEBP1,SLC6A4,PSMD11,GLIS2,CUL3,IL11,WNT5A,FBXW11,IGF1R,ITPRIP,PTPRO,CGNL1,PDE3B,GPD1L,UBASH3B,CD109,SLC6A1,CALM3,PSME3,TGFA,DUSP16,AVPR1A,MIDN,PTGER4,SPRY3,CHST11,OTUD7A,CLOCK,PRKACA,CFLAR,BOK,GRINA,RNF152,PTCH1,UNC5B,RASA3,DACT1,BAG5,ZNF385A,SMAD4,NF2,GATA2,FAS,SREBF1,TR…
GO Process	GO:0065008	Regulation of biological quality	318	4042	0.12	3.46e-05	GNA11,CA12,CMTM6,PCSK1N,SLC6A2,SFRP1,TGFB1,RANGRF,GAPDH,MAPK14,ID2,C2orf43,CRIPT,KALRN,ACVR1C,SOX9,PIN1,F2RL3,TMOD2,MEGF8,NARFL,SESN2,RARA,CHRM3,RNF128,LAMC1,COG3,KAT7,IL1RN,DAB2IP,SLC6A4,PSMD11,PTPLAD1,RHEB,PCSK2,ACIN1,PRDX1,KCNN4,EP300,CD81,DNAJC10,CUL3,IL11,WNT5A,STAT3,ADD1,STC2,FBXW11,SLC1A3,ADAM22,CDK6,CACNA1C,GPR65,ITPK1,IGF1R,CBLN2,SH3GL1,NTRK2,ANK3,DSC2,PTPRO,GPD1L,ADAMTS18,BMP6,HNRNPU,JP…
GO Process	GO:0031325	Positive regulation of cellular metabolic process	276	3413	0.13	3.57e-05	GPRC5A,TRIB2,CAMKK1,FOXJ2,SFRP1,TGFB1,TNFSF8,HLF,CSRNP2,MAPK14,NR3C1,MAPRE3,ID2,TBPL1,NEUROG3,ACVR1C,RAP2A,SOX9,FOSB,PIN1,PIAS1,EGLN3,PRDM12,SESN2,RARA,RNF128,HSPBP1,ERN2,TAF5L,KAT7,DAB2IP,RIPK1,CCND2,C12orf49,LHX5,PTPLAD1,GLIS2,MID2,PPM1F,EP300,BIRC3,CD81,CTCF,CUL3,IL11,HDAC4,WNT5A,STAT3,FBXW11,CREM,PATZ1,IGF1R,ZFHX3,ASXL3,MEF2D,NTRK2,ARID5B,BMP6,HNRNPU,FEZF2,PRKAG2,HK2,CALM3,AIRE,SPATC1L,ZER1,P…
GO Process	GO:0048519	Negative regulation of biological process	405	5389	0.1	3.57e-05	ITGA3,GPRC5A,CD22,TRIB2,FOXJ2,IL2RB,FERMT1,PCSK1N,NUTF2,PAG1,SFRP1,TGFB1,EFNB3,KCTD10,CSRNP2,GAPDH,MAPK14,NR3C1,ID2,DUSP4,KALRN,NEUROG3,ACVR1C,ATXN1,RAP2A,SOX9,FOSB,PIN1,PIAS1,TMOD2,MEGF8,PXDN,PRDM12,SESN2,RARA,PTPRE,RNF128,SORT1,ERN2,NT5E,RGS8,KAT7,IL1RN,DAB2IP,RIPK1,CCND2,PEBP1,SLC6A4,PSMD11,RHEB,ADNP2,GLIS2,ACIN1,MID2,PPM1F,EP300,BIRC3,CLASP1,EPB41L5,CTCF,DNAJC10,CUL3,IL11,HDAC4,WNT5A,STAT3,AD…
GO Process	GO:0048869	Cellular developmental process	299	3757	0.13	3.57e-05	ITGA3,TLL1,MMP2,SFRP1,TGFB1,TNFSF8,HLF,EFNB3,MAPK14,DNPH1,ID2,GORASP2,TBPL1,KALRN,NEUROG3,NEUROD4,PDE1B,ACVR1C,FBXO9,RAP2A,SOX9,PIN1,PIAS1,TMOD2,MEGF8,NARFL,PRDM12,RARA,WDR7,SORT1,LAMC1,DDX56,KAT7,DAB2IP,SLC6A4,PSMD11,LHX5,MAPK6,RHEB,ADNP2,GLIS2,IMPAD1,ACIN1,DHTKD1,EP300,CD81,EPB41L5,CUL3,IL11,HDAC4,WNT5A,STAT3,ADD1,ARSB,SLC1A3,CREM,ADAM22,CDK6,PATZ1,RTN1,ABHD2,ZFHX3,MEF2D,TMEFF2,MEGF10,NTRK2,TEN…
GO Process	GO:0030154	Cell differentiation	295	3702	0.13	3.74e-05	ITGA3,TLL1,MMP2,SFRP1,TGFB1,TNFSF8,HLF,EFNB3,MAPK14,DNPH1,ID2,GORASP2,TBPL1,KALRN,NEUROG3,NEUROD4,PDE1B,ACVR1C,FBXO9,RAP2A,SOX9,PIN1,PIAS1,TMOD2,MEGF8,NARFL,PRDM12,RARA,WDR7,SORT1,LAMC1,DDX56,KAT7,DAB2IP,SLC6A4,PSMD11,LHX5,MAPK6,RHEB,ADNP2,GLIS2,IMPAD1,ACIN1,DHTKD1,EP300,CD81,EPB41L5,CUL3,IL11,HDAC4,WNT5A,STAT3,ADD1,ARSB,SLC1A3,CREM,ADAM22,CDK6,PATZ1,RTN1,ABHD2,ZFHX3,MEF2D,TMEFF2,MEGF10,NTRK2,TEN…
GO Process	GO:0019220	Regulation of phosphate metabolic process	165	1816	0.18	3.93e-05	GPRC5A,TRIB2,CAMKK1,SFRP1,TGFB1,CSRNP2,MAPK14,MAPRE3,DUSP4,RAP2A,SOX9,PIN1,SESN2,ERN2,DAB2IP,RIPK1,CCND2,PEBP1,NUAK1,PTPLAD1,PRDX1,PPM1F,EP300,CD81,DNAJC10,IL11,HDAC4,WNT5A,STAT3,IGF1R,NTRK2,ITPRIP,PTPRO,GPD1L,CCNO,BMP6,HNRNPU,UBASH3B,CD109,PRKAG2,PDPR,WNT9B,CALM3,SPATC1L,ADCY9,TGFA,DUSP16,CHP2,NAB2,MIDN,AXL,SPRY3,INSR,GRM5,PPP1R3B,PRKACA,VEGFB,CFLAR,CSPG4,INSM1,MID1,RAP2B,STK25,IFNL1,PPP2R2C,ADO…
GO Process	GO:0010605	Negative regulation of macromolecule metabolic process	239	2875	0.14	3.96e-05	GPRC5A,TRIB2,FERMT1,PCSK1N,NUTF2,SFRP1,TGFB1,GAPDH,MAPK14,NR3C1,ID2,DUSP4,NEUROG3,ATXN1,SOX9,FOSB,PIN1,PIAS1,PRDM12,SESN2,RARA,RNF128,ERN2,KAT7,DAB2IP,PEBP1,GLIS2,ACIN1,PPM1F,EP300,BIRC3,CTCF,DNAJC10,CUL3,HDAC4,WNT5A,STAT3,STC2,FBXW11,CREM,CDK6,PATZ1,IGF1R,ZFHX3,CBX4,TMEFF2,NTRK2,ITPRIP,ARID5B,PTPRO,GPD1L,BMP6,HNRNPU,FEZF2,UBP1,UBASH3B,CD109,PRKAG2,CALM3,SAP30L,DUSP16,GAS1,NAB2,MED1,WNT10B,AXL,PT…
GO Process	GO:0045859	Regulation of protein kinase activity	89	812	0.27	4.2e-05	GPRC5A,TRIB2,CAMKK1,SFRP1,TGFB1,MAPK14,MAPRE3,DUSP4,SESN2,ERN2,DAB2IP,RIPK1,CCND2,PTPLAD1,PPM1F,CD81,WNT5A,IGF1R,NTRK2,ITPRIP,PTPRO,CCNO,UBASH3B,PRKAG2,CALM3,SPATC1L,ADCY9,TGFA,DUSP16,NAB2,SPRY3,INSR,GRM5,PRKACA,CSPG4,RAP2B,STK25,ADORA2A,STRADA,RAP2C,MEF2C,PKN1,NEK10,DOK7,NF2,SERTAD1,EMP2,FZD5,MAPKAPK2,ADORA1,SASH1,PEA15,ADAR,PRKACB,PTEN,PKIG,PIM1,DLG3,CCNY,TGFBR1,TP73,PAK7,PRKCZ,MAP3K4,TAOK3,PRK…
GO Process	GO:0051172	Negative regulation of nitrogen compound metabolic process	208	2429	0.16	4.2e-05	GPRC5A,TRIB2,PCSK1N,SFRP1,TGFB1,GAPDH,MAPK14,NR3C1,ID2,DUSP4,NEUROG3,ATXN1,SOX9,FOSB,PIN1,PIAS1,PRDM12,SESN2,RARA,RNF128,ERN2,KAT7,DAB2IP,PEBP1,GLIS2,ACIN1,PPM1F,EP300,BIRC3,CTCF,DNAJC10,CUL3,HDAC4,WNT5A,STAT3,FBXW11,CREM,CDK6,PATZ1,IGF1R,ZFHX3,CBX4,NTRK2,ITPRIP,ARID5B,PTPRO,GPD1L,BMP6,HNRNPU,FEZF2,UBP1,UBASH3B,CD109,PRKAG2,CALM3,SAP30L,DUSP16,GAS1,NAB2,MED1,WNT10B,SPRY3,C20orf196,MRPL13,MEPCE,CL…
GO Process	GO:1902531	Regulation of intracellular signal transduction	164	1807	0.18	4.2e-05	ITGA3,CD22,TRIB2,SFRP1,TGFB1,KCTD10,MAPK14,DUSP4,KALRN,FBXO9,RAP2A,SOX9,PIN1,F2RL3,SESN2,ERN2,DAB2IP,RIPK1,PEBP1,NUAK1,PTPLAD1,RHEB,PRDX1,MID2,EP300,BIRC3,CD81,CUL3,IL11,WNT5A,FBXW11,GPR65,IGF1R,NTRK2,CGNL1,PDE3B,GPD1L,JPH3,SETD9,PRKAG2,HTR6,CALM3,SPATC1L,TGFA,KIAA1161,DUSP16,CHP2,AXL,RALGAPA1,SPRY3,INSR,OTUD7A,PRKACA,VEGFB,CFLAR,CSPG4,MID1,BOK,GRINA,RNF152,CD28,STK25,FAM110C,UNC5B,RASA3,DACT1,BA…
GO Process	GO:0031323	Regulation of cellular metabolic process	457	6239	0.09	4.81e-05	GPRC5A,TRIB2,CAMKK1,FOXJ2,PCSK1N,SFRP1,TGFB1,TNFSF8,HLF,CSRNP2,GAPDH,MAPK14,NR3C1,MAPRE3,ID2,TBPL1,DUSP4,NEUROG3,NEUROD4,PDE1B,ACVR1C,ATXN1,RAP2A,SOX9,FOSB,PIN1,PIAS1,EGLN3,ZNF764,ZNF747,PRDM12,SESN2,RARA,RNF128,HSPBP1,ERN2,TAF5L,USP37,KAT7,DAB2IP,RIPK1,CCND2,PEBP1,C12orf49,NUAK1,PSMD11,LHX5,PTPLAD1,RHEB,ADNP2,GLIS2,ACIN1,PRDX1,MID2,PPM1F,EP300,DESI1,BIRC3,CD81,CTCF,DNAJC10,CUL3,IL11,HDAC4,WNT5A,…
GO Process	GO:0001932	Regulation of protein phosphorylation	138	1459	0.2	5.29e-05	GPRC5A,TRIB2,CAMKK1,SFRP1,TGFB1,MAPK14,MAPRE3,DUSP4,RAP2A,SOX9,PIN1,SESN2,ERN2,DAB2IP,RIPK1,CCND2,PEBP1,PTPLAD1,PRDX1,PPM1F,CD81,DNAJC10,IL11,WNT5A,STAT3,IGF1R,NTRK2,ITPRIP,PTPRO,GPD1L,CCNO,BMP6,UBASH3B,CD109,PRKAG2,WNT9B,CALM3,SPATC1L,ADCY9,TGFA,DUSP16,NAB2,SPRY3,INSR,GRM5,PRKACA,VEGFB,CFLAR,CSPG4,INSM1,MID1,RAP2B,STK25,IFNL1,ADORA2A,STRADA,DACT1,RAP2C,C1QTNF1,MEF2C,SMAD4,PKN1,NEK10,DOK7,NF2,OCL…
GO Process	GO:0009893	Positive regulation of metabolic process	306	3893	0.12	5.43e-05	ITGA3,GPRC5A,TRIB2,CAMKK1,FOXJ2,FERMT1,SFRP1,TGFB1,TNFSF8,HLF,CSRNP2,GAPDH,MAPK14,NR3C1,MAPRE3,ID2,TBPL1,NEUROG3,ACVR1C,RAP2A,SOX9,FOSB,PIN1,PIAS1,EGLN3,PRDM12,SESN2,RARA,RNF128,HSPBP1,ERN2,TAF5L,KAT7,DAB2IP,RIPK1,CCND2,C12orf49,SLC6A4,LHX5,PTPLAD1,GLIS2,MID2,PPM1F,EP300,BIRC3,CD81,CTCF,CUL3,IL11,HDAC4,WNT5A,STAT3,FBXW11,CREM,CDK6,PATZ1,IGF1R,ZFHX3,ASXL3,MEF2D,NTRK2,ARID5B,CD226,ANK3,BMP6,HNRNPU,…
GO Process	GO:0031344	Regulation of cell projection organization	79	696	0.28	5.43e-05	ITGA3,SFRP1,EFNB3,KALRN,NEUROG3,RAP2A,MEGF8,DDX56,DAB2IP,MAPK6,EP300,HDAC4,WNT5A,ARSB,NTRK2,PTPRO,FEZF2,ABI2,ATMIN,DPYSL2,FBXO31,CFLAR,TCHP,STK25,FAM110C,TRAK1,RTN4RL1,CNTN2,HOMER1,BAG5,MAPT,MEF2C,C15orf62,DPYSL3,ACAP3,OCLN,ARPIN,MAP4,INPP5F,MACF1,SMURF1,DMD,ISLR2,PLXNA2,EZR,NTNG1,GRIN1,PTEN,BMPR2,TGFBR1,ABHD17B,SLITRK1,RREB1,RUFY3,PTPRD,ITSN1,SHOX2,PPP3CA,ARHGAP24,ULK2,BMP7,SEPT7,DLG4,NEDD4L,NRX…
GO Process	GO:0050793	Regulation of developmental process	222	2648	0.15	5.83e-05	ITGA3,GNA11,TRIB2,FOXJ2,FERMT1,SFRP1,TGFB1,EFNB3,MAPK14,ID2,KALRN,NEUROG3,NEUROD4,ACVR1C,RAP2A,SOX9,PIN1,PIAS1,MEGF8,RARA,SORT1,TAF5L,DDX56,KAT7,IL1RN,DAB2IP,RIPK1,NUAK1,SLC6A4,PSMD11,LHX5,MAPK6,RHEB,ACIN1,EP300,CLASP1,RBBP5,HDAC4,WNT5A,STAT3,ADD1,ARSB,STC2,CDK6,ZFHX3,CBLN2,MEGF10,NTRK2,TENM4,PTPRO,PDE3B,BMP6,HNRNPU,FEZF2,UBASH3B,FGD5,CD109,WNT9B,HK2,PSME3,ABI2,ERAP1,NAB2,MED1,WNT10B,AXL,CYB5D2,I…
GO Process	GO:0120035	Regulation of plasma membrane bounded cell projection organization	78	687	0.28	6.09e-05	ITGA3,SFRP1,EFNB3,KALRN,NEUROG3,RAP2A,MEGF8,DDX56,DAB2IP,MAPK6,EP300,HDAC4,WNT5A,ARSB,NTRK2,PTPRO,FEZF2,ABI2,ATMIN,DPYSL2,FBXO31,CFLAR,TCHP,STK25,TRAK1,RTN4RL1,CNTN2,HOMER1,BAG5,MAPT,MEF2C,C15orf62,DPYSL3,ACAP3,OCLN,ARPIN,MAP4,INPP5F,MACF1,SMURF1,DMD,ISLR2,PLXNA2,EZR,NTNG1,GRIN1,PTEN,BMPR2,TGFBR1,ABHD17B,SLITRK1,RREB1,RUFY3,PTPRD,ITSN1,SHOX2,PPP3CA,ARHGAP24,ULK2,BMP7,SEPT7,DLG4,NEDD4L,NRXN1,DCC,S…
GO Process	GO:0045595	Regulation of cell differentiation	167	1874	0.18	7.98e-05	ITGA3,GNA11,TRIB2,FOXJ2,SFRP1,TGFB1,EFNB3,MAPK14,ID2,KALRN,NEUROG3,NEUROD4,RAP2A,SOX9,PIN1,PIAS1,MEGF8,RARA,SORT1,DDX56,KAT7,DAB2IP,RIPK1,SLC6A4,PSMD11,MAPK6,RHEB,ACIN1,EP300,CLASP1,RBBP5,HDAC4,WNT5A,STAT3,ADD1,ARSB,CDK6,ZFHX3,MEGF10,NTRK2,TENM4,PTPRO,BMP6,HNRNPU,FEZF2,UBASH3B,CD109,WNT9B,PSME3,ABI2,MED1,WNT10B,AXL,CYB5D2,USH2A,CHRM1,CLOCK,DPYSL2,PRKACA,FBXO31,CFLAR,INSM1,ZADH2,CD28,STK25,TRAK1,I…
GO Process	GO:0031324	Negative regulation of cellular metabolic process	219	2630	0.15	0.00011	GPRC5A,TRIB2,PCSK1N,SFRP1,TGFB1,CSRNP2,GAPDH,MAPK14,NR3C1,ID2,DUSP4,NEUROG3,ATXN1,SOX9,FOSB,PIN1,PIAS1,PRDM12,SESN2,RARA,RNF128,ERN2,KAT7,DAB2IP,PEBP1,GLIS2,ACIN1,PPM1F,EP300,BIRC3,CTCF,DNAJC10,CUL3,HDAC4,WNT5A,STAT3,FBXW11,CREM,CDK6,PATZ1,IGF1R,ZFHX3,CBX4,NTRK2,ITPRIP,ARID5B,PTPRO,GPD1L,BMP6,HNRNPU,FEZF2,UBP1,UBASH3B,CD109,PRKAG2,HK2,CALM3,SAP30L,DUSP16,GAS1,NAB2,MED1,MIDN,WNT10B,SPRY3,C20orf196…
GO Process	GO:0010629	Negative regulation of gene expression	176	2014	0.17	0.00012	TRIB2,FERMT1,NUTF2,SFRP1,TGFB1,GAPDH,NR3C1,ID2,NEUROG3,ATXN1,SOX9,FOSB,PIN1,PIAS1,PRDM12,SESN2,RARA,RNF128,ERN2,KAT7,DAB2IP,GLIS2,ACIN1,PPM1F,EP300,BIRC3,CTCF,CUL3,HDAC4,WNT5A,STAT3,STC2,FBXW11,CREM,CDK6,PATZ1,ZFHX3,CBX4,ARID5B,BMP6,HNRNPU,FEZF2,UBP1,SAP30L,GAS1,NAB2,MED1,WNT10B,AXL,PTGER4,MRPL13,MEPCE,CLOCK,RPL15,VEGFB,CTBP2,INSM1,USP9X,MSC,CD28,PGR,RNF40,C5orf30,IFNL1,PTCH1,FOXL2,PNRC2,ZNF224,D…
GO Process	GO:0010720	Positive regulation of cell development	66	556	0.3	0.00012	ITGA3,TGFB1,ID2,KALRN,NEUROG3,PIN1,MEGF8,RARA,DDX56,DAB2IP,MAPK6,RHEB,EP300,WNT5A,ADD1,ARSB,NTRK2,TENM4,BMP6,FEZF2,CYB5D2,FBXO31,CFLAR,STK25,TRAK1,MAPT,MEF2C,DPYSL3,GATA2,P2RX4,ZEB1,MACF1,SMURF1,DMD,ISLR2,PLXNA2,BEND6,PTEN,TGIF2,BMPR2,SLITRK1,TP73,RREB1,RUFY3,PTPRD,ITSN1,SHOX2,MYADM,SLC9B2,MYLK3,BMP7,TCF4,DLG4,NEDD4L,CLDN5,ADIPOQ,FGFR1,PAX6,ABL2,RIMS1,FZD4,RASAL1,NAP1L1,VEGFA,CAMK1D,ENC1
GO Process	GO:0032268	Regulation of cellular protein metabolic process	223	2693	0.14	0.00012	GPRC5A,TRIB2,CAMKK1,PCSK1N,SFRP1,TGFB1,GAPDH,MAPK14,MAPRE3,DUSP4,ACVR1C,RAP2A,SOX9,PIN1,PIAS1,EGLN3,PRDM12,SESN2,RARA,RNF128,HSPBP1,ERN2,KAT7,DAB2IP,RIPK1,CCND2,PEBP1,NUAK1,PTPLAD1,PRDX1,PPM1F,EP300,DESI1,BIRC3,CD81,CTCF,DNAJC10,CUL3,IL11,HDAC4,WNT5A,STAT3,FBXW11,IGF1R,NTRK2,ITPRIP,PTPRO,GPD1L,CCNO,BMP6,UBASH3B,CD109,PRKAG2,WNT9B,CALM3,AIRE,SPATC1L,ZER1,PSME3,ADCY9,SPRTN,TGFA,DUSP16,GAS1,NAB2,WNT…
GO Process	GO:0042325	Regulation of phosphorylation	148	1626	0.18	0.00012	GPRC5A,TRIB2,CAMKK1,SFRP1,TGFB1,MAPK14,MAPRE3,DUSP4,RAP2A,SOX9,PIN1,SESN2,ERN2,DAB2IP,RIPK1,CCND2,PEBP1,PTPLAD1,PRDX1,PPM1F,EP300,CD81,DNAJC10,IL11,HDAC4,WNT5A,STAT3,IGF1R,NTRK2,ITPRIP,PTPRO,GPD1L,CCNO,BMP6,HNRNPU,UBASH3B,CD109,PRKAG2,WNT9B,CALM3,SPATC1L,ADCY9,TGFA,DUSP16,NAB2,MIDN,AXL,SPRY3,INSR,GRM5,PRKACA,VEGFB,CFLAR,CSPG4,INSM1,MID1,RAP2B,STK25,IFNL1,ADORA2A,STRADA,DACT1,RAP2C,MAPT,C1QTNF1,ME…
GO Process	GO:0045597	Positive regulation of cell differentiation	101	993	0.23	0.00012	ITGA3,SFRP1,TGFB1,MAPK14,ID2,KALRN,NEUROG3,NEUROD4,SOX9,PIN1,PIAS1,MEGF8,RARA,DDX56,KAT7,DAB2IP,RIPK1,MAPK6,RHEB,ACIN1,EP300,WNT5A,STAT3,ADD1,ARSB,ZFHX3,NTRK2,TENM4,BMP6,HNRNPU,FEZF2,MED1,WNT10B,AXL,CYB5D2,FBXO31,CFLAR,INSM1,STK25,TRAK1,PTCH1,ZNF385A,MAPT,MEF2C,SMAD4,DPYSL3,NF2,GATA2,P2RX4,ZEB1,MACF1,SMURF1,DMD,ISLR2,PLXNA2,BEND6,GNAS,PTEN,PIM1,TGIF2,BMPR2,TGFBR1,SLITRK1,POU4F1,TP73,PRKCZ,RREB1,R…
GO Process	GO:0051173	Positive regulation of nitrogen compound metabolic process	260	3239	0.13	0.00012	GPRC5A,TRIB2,CAMKK1,FOXJ2,SFRP1,TGFB1,TNFSF8,HLF,CSRNP2,MAPK14,NR3C1,MAPRE3,ID2,TBPL1,NEUROG3,ACVR1C,RAP2A,SOX9,FOSB,PIN1,PIAS1,EGLN3,PRDM12,SESN2,RARA,RNF128,HSPBP1,ERN2,TAF5L,KAT7,DAB2IP,RIPK1,CCND2,C12orf49,LHX5,PTPLAD1,GLIS2,PPM1F,EP300,BIRC3,CD81,CTCF,CUL3,IL11,HDAC4,WNT5A,STAT3,FBXW11,CREM,PATZ1,IGF1R,ZFHX3,ASXL3,MEF2D,NTRK2,ARID5B,BMP6,HNRNPU,FEZF2,PRKAG2,CALM3,AIRE,SPATC1L,ZER1,PSME3,ADCY…
GO Process	GO:0071900	Regulation of protein serine/threonine kinase activity	63	521	0.31	0.00012	TRIB2,SFRP1,TGFB1,MAPK14,MAPRE3,DUSP4,SESN2,ERN2,DAB2IP,RIPK1,CCND2,PTPLAD1,CD81,WNT5A,IGF1R,CCNO,PRKAG2,CALM3,SPATC1L,TGFA,DUSP16,SPRY3,INSR,CSPG4,STRADA,MEF2C,PKN1,NEK10,SERTAD1,FZD5,MAPKAPK2,ADORA1,SASH1,PEA15,PTEN,PKIG,PIM1,CCNY,TGFBR1,TP73,MAP3K4,TAOK3,PRKAR1A,NR2F2,BMP7,NRXN1,ADIPOQ,PIK3R5,FGFR1,MAPKAPK3,CDK12,PTPRJ,SHC1,HRAS,ARRB1,PAQR3,ACSL1,STK3,FZD4,GRM4,NUP62,VEGFA,PKIB
GO Process	GO:0044093	Positive regulation of molecular function	163	1842	0.17	0.00014	GPRC5A,CAMKK1,SFRP1,TGFB1,MAPK14,MAPRE3,KALRN,NEUROG3,ACVR1C,PIN1,EGLN3,RARA,ERN2,RGS8,DAB2IP,RIPK1,CCND2,PTPLAD1,MID2,PPM1F,EP300,CD81,EPB41L5,DNAJC10,HDAC4,WNT5A,STAT3,ADD1,CACNA1C,GPR65,IGF1R,NTRK2,ARID5B,ANK3,HNRNPU,PRKAG2,WNT9B,CALM3,SPATC1L,PSME3,ADCY9,TGFA,AVPR1A,CHP2,NAB2,MED1,WNT10B,AXL,RALGAPA1,INSR,GRM5,CLOCK,PRKACA,CTBP2,CFLAR,CSPG4,BOK,TACC1,STK25,FOXL2,RASA3,STRADA,TBC1D22A,DACT1,RA…
GO Process	GO:0045666	Positive regulation of neuron differentiation	50	377	0.35	0.00015	ITGA3,KALRN,NEUROG3,MEGF8,RARA,DDX56,DAB2IP,MAPK6,EP300,WNT5A,ARSB,NTRK2,BMP6,FEZF2,CYB5D2,FBXO31,CFLAR,STK25,TRAK1,MAPT,MEF2C,DPYSL3,GATA2,ZEB1,MACF1,SMURF1,DMD,ISLR2,PLXNA2,BEND6,PTEN,TGIF2,BMPR2,SLITRK1,RUFY3,PTPRD,ITSN1,SHOX2,BMP7,TCF4,DLG4,NEDD4L,FGFR1,ABL2,RIMS1,FZD4,RASAL1,VEGFA,CAMK1D,ENC1
GO Process	GO:0050804	Modulation of chemical synaptic transmission	56	446	0.32	0.00016	EFNB3,RARA,SLC6A4,STAT3,SLC1A3,SH3GL1,NTRK2,JPH3,SLC6A1,CALM3,ZDHHC3,GRM5,PRKACA,BAIAP3,NPTXR,CNTN2,HOMER1,PPFIA3,ADORA2A,NISCH,MAPT,MEF2C,CA7,ADORA1,SYT11,HTR1B,NTNG1,GRIN1,PTEN,RIMS3,CLSTN1,PCDH17,PRKCZ,PTPRA,NLGN4X,PPP3CA,IQSEC2,GRIN2A,ABAT,DLG4,GRIK1,NRXN1,PREPL,CREB1,DCC,ADIPOQ,AKAP7,SLC4A8,HRAS,GDNF,EIF4E,MPP2,RIMS1,PLEKHG5,GRM4,PLCL2
GO Process	GO:0048583	Regulation of response to stimulus	316	4114	0.11	0.00018	ITGA3,GPRC5A,CD22,TRIB2,BIK,FERMT1,PAG1,SFRP1,TGFB1,KCTD10,MAPK14,DUSP4,KALRN,FBXO9,RAP2A,SOX9,PIN1,F2RL3,PIAS1,TMOD2,MEGF8,PXDN,SESN2,RARA,PTPRE,ERN2,NT5E,RGS8,KAT7,IL1RN,DAB2IP,RIPK1,PEBP1,C12orf49,NUAK1,PSMD11,PTPLAD1,RHEB,GLIS2,PRDX1,MID2,KCNN4,PPM1F,EP300,BIRC3,CD81,CLASP1,CUL3,IL11,HDAC4,WNT5A,STAT3,FBXW11,CDK6,GPR65,IGF1R,SH3GL1,NTRK2,ITPRIP,CD226,PTPRO,CGNL1,PDE3B,GPD1L,ADAMTS18,BMP6,FEZF…
GO Process	GO:0010604	Positive regulation of macromolecule metabolic process	282	3600	0.12	0.00019	ITGA3,GPRC5A,TRIB2,CAMKK1,FOXJ2,FERMT1,SFRP1,TGFB1,TNFSF8,HLF,CSRNP2,GAPDH,MAPK14,NR3C1,MAPRE3,ID2,TBPL1,NEUROG3,ACVR1C,RAP2A,SOX9,FOSB,PIN1,PIAS1,EGLN3,PRDM12,SESN2,RARA,RNF128,HSPBP1,ERN2,TAF5L,KAT7,DAB2IP,RIPK1,CCND2,C12orf49,SLC6A4,LHX5,PTPLAD1,GLIS2,PPM1F,EP300,BIRC3,CD81,CTCF,CUL3,IL11,HDAC4,WNT5A,STAT3,FBXW11,CREM,CDK6,PATZ1,IGF1R,ZFHX3,ASXL3,MEF2D,NTRK2,ARID5B,CD226,ANK3,BMP6,HNRNPU,FEZF2…
GO Process	GO:0043549	Regulation of kinase activity	94	918	0.24	0.00019	GPRC5A,TRIB2,CAMKK1,SFRP1,TGFB1,MAPK14,MAPRE3,DUSP4,SESN2,ERN2,DAB2IP,RIPK1,CCND2,PTPLAD1,PPM1F,CD81,WNT5A,IGF1R,NTRK2,ITPRIP,PTPRO,CCNO,HNRNPU,UBASH3B,PRKAG2,CALM3,SPATC1L,ADCY9,TGFA,DUSP16,NAB2,MIDN,AXL,SPRY3,INSR,GRM5,PRKACA,CSPG4,RAP2B,STK25,ADORA2A,STRADA,RAP2C,MAPT,MEF2C,PKN1,NEK10,DOK7,NF2,SERTAD1,EMP2,FZD5,MAPKAPK2,ADORA1,SASH1,PEA15,ADAR,PRKACB,PTEN,PKIG,PIM1,DLG3,CCNY,TGFBR1,TP73,PAK7,P…
GO Process	GO:2000026	Regulation of multicellular organismal development	180	2096	0.16	0.00019	ITGA3,FOXJ2,FERMT1,SFRP1,TGFB1,EFNB3,MAPK14,ID2,KALRN,NEUROG3,ACVR1C,RAP2A,SOX9,PIN1,MEGF8,RARA,DDX56,KAT7,IL1RN,DAB2IP,RIPK1,SLC6A4,PSMD11,LHX5,MAPK6,RHEB,ACIN1,EP300,CLASP1,RBBP5,HDAC4,WNT5A,STAT3,ADD1,ARSB,CDK6,ZFHX3,CBLN2,MEGF10,NTRK2,TENM4,PTPRO,PDE3B,BMP6,FEZF2,UBASH3B,CD109,WNT9B,HK2,PSME3,ABI2,ERAP1,MED1,WNT10B,AXL,CYB5D2,INSR,C20orf196,SUV420H1,CHRM1,CLOCK,DPYSL2,PRKACA,FBXO31,VEGFB,FUT1…
GO Process	GO:0010975	Regulation of neuron projection development	61	510	0.3	0.00021	ITGA3,SFRP1,EFNB3,KALRN,NEUROG3,RAP2A,MEGF8,DDX56,DAB2IP,MAPK6,EP300,WNT5A,ARSB,NTRK2,PTPRO,FEZF2,ABI2,DPYSL2,FBXO31,CFLAR,STK25,TRAK1,RTN4RL1,CNTN2,BAG5,MAPT,MEF2C,DPYSL3,ACAP3,INPP5F,MACF1,SMURF1,DMD,ISLR2,PLXNA2,NTNG1,GRIN1,PTEN,BMPR2,SLITRK1,RUFY3,PTPRD,ITSN1,SHOX2,PPP3CA,ULK2,BMP7,DLG4,NEDD4L,DCC,FGFR1,PAQR3,ABL2,RIMS1,ASAP1,FZD4,KIF1A,RASAL1,VEGFA,CAMK1D,ENC1
GO Process	GO:0051246	Regulation of protein metabolic process	230	2828	0.14	0.00021	GPRC5A,TRIB2,CAMKK1,PCSK1N,SFRP1,TGFB1,GAPDH,MAPK14,MAPRE3,DUSP4,ACVR1C,RAP2A,SOX9,PIN1,PIAS1,EGLN3,PRDM12,SESN2,RARA,RNF128,HSPBP1,ERN2,KAT7,DAB2IP,RIPK1,CCND2,PEBP1,NUAK1,PTPLAD1,PRDX1,PPM1F,EP300,DESI1,BIRC3,CD81,CTCF,DNAJC10,CUL3,IL11,HDAC4,WNT5A,STAT3,FBXW11,IGF1R,NTRK2,ITPRIP,PTPRO,GPD1L,CCNO,BMP6,UBASH3B,CD109,PRKAG2,WNT9B,CALM3,AIRE,SPATC1L,ZER1,PSME3,ADCY9,SPRTN,TGFA,DUSP16,GAS1,NAB2,WNT…
GO Process	GO:0051962	Positive regulation of nervous system development	64	547	0.29	0.00021	ITGA3,TGFB1,ID2,KALRN,NEUROG3,MEGF8,RARA,DDX56,DAB2IP,LHX5,MAPK6,RHEB,EP300,WNT5A,ARSB,CBLN2,NTRK2,TENM4,BMP6,FEZF2,CYB5D2,FBXO31,CFLAR,STK25,TRAK1,MAPT,MEF2C,DPYSL3,GATA2,P2RX4,ZEB1,MACF1,SMURF1,DMD,LRRTM3,ISLR2,PLXNA2,BEND6,PTEN,TGIF2,BMPR2,SLITRK1,CLSTN1,TP73,RUFY3,PTPRD,ITSN1,SHOX2,BMP7,TCF4,DLG4,NEDD4L,NRXN1,FGFR1,PAX6,ABL2,RIMS1,FZD4,RASAL1,NAP1L1,LHX1,VEGFA,CAMK1D,ENC1
GO Process	GO:0006796	Phosphate-containing compound metabolic process	180	2107	0.16	0.00025	PIGQ,TRIB2,CAMKK1,SLC25A1,IL2RB,NME4,TGFB1,EFNB3,GAPDH,MAPK14,DNPH1,TBPL1,NEK9,DUSP4,KALRN,ACVR1C,SOX9,RARA,PTPRE,ARF3,ERN2,NT5E,AMHR2,DAB2IP,RIPK1,PEBP1,NUAK1,PSMD11,MAPK6,PTPLAD1,IMPAD1,DHTKD1,PPM1F,CUL3,WNT5A,STAT3,FBXW11,CDK6,ITPK1,IGF1R,G6PC3,NTRK2,PTPRO,GPD1L,UBASH3B,AGPAT5,PRKAG2,HK2,CALM3,PSME3,ADCY9,TGFA,ABI2,DUSP16,TK2,MED1,PGAP3,AXL,TK1,PTGER4,INSR,PPP1R3B,GPD2,PTPN7,PRKACA,PANK2,AGPAT…
GO Process	GO:0050769	Positive regulation of neurogenesis	58	479	0.31	0.00025	ITGA3,TGFB1,ID2,KALRN,NEUROG3,MEGF8,RARA,DDX56,DAB2IP,MAPK6,RHEB,EP300,WNT5A,ARSB,NTRK2,TENM4,BMP6,FEZF2,CYB5D2,FBXO31,CFLAR,STK25,TRAK1,MAPT,MEF2C,DPYSL3,GATA2,P2RX4,ZEB1,MACF1,SMURF1,DMD,ISLR2,PLXNA2,BEND6,PTEN,TGIF2,BMPR2,SLITRK1,TP73,RUFY3,PTPRD,ITSN1,SHOX2,BMP7,TCF4,DLG4,NEDD4L,FGFR1,PAX6,ABL2,RIMS1,FZD4,RASAL1,NAP1L1,VEGFA,CAMK1D,ENC1
GO Process	GO:1903508	Positive regulation of nucleic acid-templated transcription	149	1670	0.18	0.00025	FOXJ2,SFRP1,TGFB1,TNFSF8,HLF,CSRNP2,MAPK14,NR3C1,MAPRE3,ID2,TBPL1,NEUROG3,SOX9,FOSB,PIN1,PIAS1,SESN2,RARA,TAF5L,KAT7,DAB2IP,RIPK1,C12orf49,LHX5,GLIS2,EP300,CD81,CTCF,IL11,HDAC4,WNT5A,STAT3,FBXW11,CREM,PATZ1,ZFHX3,ASXL3,MEF2D,ARID5B,BMP6,HNRNPU,FEZF2,AIRE,ATMIN,CHP2,MED1,WNT10B,UBTF,INSR,MEPCE,CLOCK,CTBP2,HSF5,TACC1,CD28,PGR,MED16,IFNL1,PTCH1,FOXL2,MKL2,RRP1B,RAP2C,MEF2C,SMAD4,PKN1,IKZF3,GATA2,NFY…
GO Process	GO:0051049	Regulation of transport	156	1776	0.17	0.00031	CD22,IL2RB,FERMT1,NUTF2,SFRP1,KCNA7,TGFB1,RANGRF,GAPDH,MAPK14,KALRN,ACVR1C,F2RL3,CHRM3,RIPK1,SLC6A4,KCNN4,PPM1F,CD81,CLASP1,IL11,WNT5A,STC2,CACNA1C,SH3GL1,ANK3,GPD1L,BMP6,JPH3,UBASH3B,SLC6A1,PRKAG2,HK2,CALM3,TPCN2,GAS1,AVPR1A,CHP2,MIDN,AXL,PTGER4,TMEM37,INSR,GRM5,CHRM1,KCNS1,CLOCK,PRKACA,BOK,GPM6B,MKLN1,STXBP6,BAIAP3,AACS,PTCH1,FOXL2,KCND2,HOMER1,ADORA2A,C1QTNF1,MEF2C,SMAD4,CA7,GATA2,OCLN,SREBF1,…
GO Process	GO:0006793	Phosphorus metabolic process	181	2134	0.15	0.00032	PIGQ,TRIB2,CAMKK1,SLC25A1,IL2RB,NME4,TGFB1,EFNB3,GAPDH,MAPK14,DNPH1,TBPL1,NEK9,DUSP4,KALRN,ACVR1C,SOX9,RARA,PTPRE,ARF3,ERN2,NT5E,AMHR2,DAB2IP,RIPK1,PEBP1,NUAK1,PSMD11,MAPK6,PTPLAD1,IMPAD1,DHTKD1,PPM1F,CUL3,WNT5A,STAT3,FBXW11,CDK6,ITPK1,IGF1R,G6PC3,NTRK2,PTPRO,GPD1L,UBASH3B,AGPAT5,PRKAG2,HK2,CALM3,PSME3,ADCY9,TGFA,ABI2,DUSP16,TK2,MED1,PGAP3,AXL,TK1,PTGER4,INSR,PPP1R3B,GPD2,PTPN7,PRKACA,PANK2,AGPAT…
GO Process	GO:0080090	Regulation of primary metabolic process	436	6032	0.08	0.00032	GPRC5A,TRIB2,CAMKK1,FOXJ2,PCSK1N,SFRP1,TGFB1,TNFSF8,HLF,CSRNP2,GAPDH,MAPK14,NR3C1,MAPRE3,ID2,TBPL1,DUSP4,NEUROG3,NEUROD4,PDE1B,ACVR1C,ATXN1,RAP2A,SOX9,FOSB,PIN1,PIAS1,EGLN3,ZNF764,ZNF747,PRDM12,SESN2,RARA,RNF128,HSPBP1,ERN2,TAF5L,KAT7,DAB2IP,RIPK1,CCND2,PEBP1,C12orf49,NUAK1,PSMD11,LHX5,PTPLAD1,ADNP2,GLIS2,ACIN1,PRDX1,MID2,PPM1F,EP300,DESI1,BIRC3,CD81,CTCF,DNAJC10,CUL3,IL11,HDAC4,WNT5A,STAT3,FBXW1…
GO Process	GO:0010647	Positive regulation of cell communication	159	1823	0.17	0.00034	BIK,FERMT1,SFRP1,TGFB1,GAPDH,MAPK14,SOX9,PIN1,F2RL3,TMOD2,ERN2,DAB2IP,RIPK1,C12orf49,SLC6A4,PSMD11,PTPLAD1,RHEB,MID2,KCNN4,EP300,BIRC3,CD81,IL11,WNT5A,STAT3,SLC1A3,GPR65,IGF1R,NTRK2,CD226,ANK3,BMP6,HTR6,CALM3,SPATC1L,PSME3,TGFA,ZDHHC3,KIAA1161,CHP2,MED1,WNT10B,AXL,PTGER4,INSR,TSPAN5,VEGFB,CTBP2,CFLAR,CSPG4,MID1,BOK,SH2B1,BAIAP3,AACS,CD28,STK25,FAM110C,IFNL1,CNTN2,FOXL2,UNC5B,HOMER1,LYPD6,ADORA2A,…
GO Process	GO:0009968	Negative regulation of signal transduction	119	1271	0.2	0.00037	ITGA3,GPRC5A,CD22,FERMT1,SFRP1,TGFB1,KCTD10,MAPK14,DUSP4,SOX9,PIN1,MEGF8,PXDN,SESN2,PTPRE,RGS8,IL1RN,DAB2IP,RIPK1,PEBP1,PSMD11,GLIS2,CUL3,WNT5A,FBXW11,IGF1R,ITPRIP,PTPRO,CGNL1,PDE3B,GPD1L,UBASH3B,CD109,CALM3,PSME3,TGFA,DUSP16,SPRY3,CHST11,OTUD7A,CLOCK,PRKACA,CFLAR,BOK,GRINA,RNF152,PTCH1,UNC5B,RASA3,DACT1,BAG5,ZNF385A,SMAD4,NF2,GATA2,FAS,TRIM33,LDLRAD4,INPP5F,SMURF1,EZR,PPP1R15B,PHLDA3,PEA15,ADAR,…
GO Process	GO:0045893	Positive regulation of transcription, dna-templated	142	1587	0.18	0.00037	FOXJ2,SFRP1,TGFB1,TNFSF8,HLF,CSRNP2,MAPK14,NR3C1,MAPRE3,ID2,TBPL1,NEUROG3,SOX9,FOSB,PIN1,PIAS1,SESN2,RARA,TAF5L,KAT7,DAB2IP,RIPK1,C12orf49,LHX5,GLIS2,EP300,CD81,CTCF,IL11,HDAC4,WNT5A,STAT3,FBXW11,CREM,PATZ1,ZFHX3,ASXL3,MEF2D,BMP6,HNRNPU,FEZF2,AIRE,ATMIN,CHP2,MED1,WNT10B,UBTF,INSR,MEPCE,CLOCK,CTBP2,HSF5,CD28,PGR,MED16,IFNL1,PTCH1,FOXL2,MKL2,RRP1B,MEF2C,SMAD4,IKZF3,GATA2,NFYA,WAC,SREBF1,SERTAD1,ZEB…
GO Process	GO:0023056	Positive regulation of signaling	159	1831	0.16	0.00042	BIK,FERMT1,SFRP1,TGFB1,GAPDH,MAPK14,SOX9,PIN1,F2RL3,TMOD2,ERN2,DAB2IP,RIPK1,C12orf49,SLC6A4,PSMD11,PTPLAD1,RHEB,MID2,KCNN4,EP300,BIRC3,CD81,IL11,WNT5A,STAT3,SLC1A3,GPR65,IGF1R,NTRK2,CD226,BMP6,HTR6,CALM3,SPATC1L,PSME3,TGFA,ZDHHC3,KIAA1161,CHP2,MED1,WNT10B,AXL,PTGER4,INSR,TSPAN5,VEGFB,CTBP2,CFLAR,CSPG4,MID1,BOK,SH2B1,BAIAP3,AACS,CD28,STK25,FAM110C,IFNL1,CNTN2,FOXL2,UNC5B,HOMER1,LYPD6,ADORA2A,DACT1…
GO Process	GO:0060255	Regulation of macromolecule metabolic process	458	6407	0.08	0.00044	ITGA3,GPRC5A,TRIB2,CAMKK1,FOXJ2,FERMT1,PCSK1N,NUTF2,SFRP1,TGFB1,TNFSF8,HLF,CSRNP2,GAPDH,MAPK14,NR3C1,MAPRE3,ID2,TBPL1,DUSP4,NEUROG3,NEUROD4,ACVR1C,ATXN1,RAP2A,SOX9,FOSB,PIN1,PIAS1,EGLN3,MEGF8,NARFL,ZNF764,ZNF747,PRDM12,SESN2,RARA,RNF128,HSPBP1,SORT1,ERN2,TAF5L,USP37,KAT7,DAB2IP,RIPK1,CCND2,PEBP1,C12orf49,NUAK1,SLC6A4,PSMD11,LHX5,MAPK6,PTPLAD1,ADNP2,GLIS2,ACIN1,PRDX1,MID2,PPM1F,EP300,DESI1,BIRC3,C…
GO Process	GO:0009987	Cellular process	960	15024	0.03	0.00048	ITGA3,UBR7,GPRC5A,PIGQ,TLL1,GNA11,CD22,TRIB2,CAMKK1,CA12,SLC13A1,EPDR1,CMTM6,SNRPD3,SLC25A1,BIK,IL2RB,FERMT1,PCSK1N,MMP2,NUTF2,NME4,SLC6A2,EXTL3,PAG1,SFRP1,KCNA7,TGFB1,CEP41,TNFSF8,RLN1,SFXN3,HLF,EFNB3,RANGRF,KCTD10,MLEC,CSRNP2,GAPDH,MAPK14,DNPH1,NR3C1,KLHL18,MAPRE3,ID2,GORASP2,SPR,TBPL1,NEK9,CRIPT,DUSP4,KALRN,NEUROG3,NEUROD4,PDE1B,ACVR1C,FBXO9,ATXN1,RAP2A,SOX9,FOSB,PIN1,F2RL3,LSM8,PIAS1,TMOD2,EG…
GO Process	GO:0045944	Positive regulation of transcription by rna polymerase ii	117	1253	0.2	0.00048	FOXJ2,TGFB1,TNFSF8,HLF,CSRNP2,MAPK14,NR3C1,TBPL1,NEUROG3,SOX9,FOSB,PIN1,SESN2,RARA,TAF5L,KAT7,DAB2IP,RIPK1,C12orf49,LHX5,GLIS2,EP300,CD81,CTCF,IL11,HDAC4,WNT5A,STAT3,CREM,PATZ1,ZFHX3,ASXL3,MEF2D,BMP6,HNRNPU,FEZF2,AIRE,ATMIN,CHP2,MED1,WNT10B,MEPCE,CLOCK,CTBP2,HSF5,CD28,PGR,MED16,FOXL2,MKL2,RRP1B,MEF2C,SMAD4,IKZF3,GATA2,NFYA,SREBF1,SERTAD1,ZEB1,FZD5,POU3F3,PAX9,ESRRG,RNASEL,POU2F1,DR1,GRIN1,TET1,BM…
GO Process	GO:0051171	Regulation of nitrogen compound metabolic process	422	5836	0.08	0.00048	GPRC5A,TRIB2,CAMKK1,FOXJ2,PCSK1N,SFRP1,TGFB1,TNFSF8,HLF,CSRNP2,GAPDH,MAPK14,NR3C1,MAPRE3,ID2,TBPL1,DUSP4,NEUROG3,NEUROD4,PDE1B,ACVR1C,ATXN1,RAP2A,SOX9,FOSB,PIN1,PIAS1,EGLN3,ZNF764,ZNF747,PRDM12,SESN2,RARA,RNF128,HSPBP1,ERN2,TAF5L,KAT7,DAB2IP,RIPK1,CCND2,PEBP1,C12orf49,NUAK1,PSMD11,LHX5,PTPLAD1,ADNP2,GLIS2,ACIN1,PRDX1,MID2,PPM1F,EP300,DESI1,BIRC3,CD81,CTCF,DNAJC10,CUL3,IL11,HDAC4,WNT5A,STAT3,FBXW1…
GO Process	GO:0035556	Intracellular signal transduction	150	1712	0.17	0.0005	CAMKK1,IL2RB,PAG1,TGFB1,RANGRF,MAPK14,KALRN,RAP2A,SOX9,SESN2,CHRM3,ERN2,KAT7,DAB2IP,RIPK1,PEBP1,NUAK1,PSMD11,MAPK6,PTPLAD1,RHEB,PPM1F,EP300,BIRC3,DNAJC10,CUL3,HDAC4,WNT5A,FBXW11,CACNA1C,GPR65,IGF1R,RAB6B,PRKAG2,MRAS,RGL4,CALM3,PSME3,ADCY9,TPCN2,TGFA,ABI2,COL1A2,AVPR1A,MED1,AXL,PTGER4,RGL1,GRM5,PRKACA,RAB1B,CSPG4,BOK,RAP2B,STK17A,SH2B1,FIBIN,STK25,GNAL,RASA3,ADORA2A,STRADA,DGKH,RASGRP2,ZNF385A,LGA…
GO Process	GO:0006357	Regulation of transcription by rna polymerase ii	182	2172	0.15	0.00054	FOXJ2,TGFB1,TNFSF8,HLF,CSRNP2,MAPK14,NR3C1,ID2,TBPL1,NEUROG3,NEUROD4,ATXN1,SOX9,FOSB,PIN1,PIAS1,EGLN3,PRDM12,SESN2,RARA,TAF5L,KAT7,DAB2IP,RIPK1,C12orf49,PSMD11,LHX5,ADNP2,GLIS2,EP300,CD81,CTCF,CUL3,IL11,HDAC4,WNT5A,STAT3,CREM,CDK6,PATZ1,ZFHX3,ASXL3,CBX4,MEF2D,ARID5B,BMP6,HNRNPU,FEZF2,UBP1,ELMSAN1,AIRE,PSME3,TGFA,SAP30L,ATMIN,CHP2,MED1,WNT10B,UBTF,BRD3,MEPCE,CLOCK,STOX2,CTBP2,INSM1,HSF5,USP9X,ZNF5…
GO Process	GO:0051253	Negative regulation of rna metabolic process	129	1422	0.18	0.00054	SFRP1,TGFB1,MAPK14,NR3C1,ID2,NEUROG3,ATXN1,SOX9,FOSB,PIAS1,PRDM12,RARA,ERN2,KAT7,DAB2IP,GLIS2,ACIN1,PPM1F,EP300,CTCF,CUL3,HDAC4,WNT5A,STAT3,FBXW11,CREM,CDK6,PATZ1,ZFHX3,CBX4,ARID5B,BMP6,HNRNPU,FEZF2,UBP1,SAP30L,NAB2,MED1,WNT10B,MEPCE,CLOCK,CTBP2,INSM1,USP9X,MSC,RNF40,IFNL1,PTCH1,FOXL2,ZNF224,DACT1,MEF2C,SMAD4,GATA2,SUV39H2,UBE2I,SREBF1,ELAVL4,TRIM33,ZEB1,POU3F3,PAX9,EZR,MAPKAPK2,TPR,POU2F1,GATAD2…
GO Process	GO:0006468	Protein phosphorylation	94	952	0.22	0.00058	TRIB2,CAMKK1,IL2RB,TGFB1,EFNB3,MAPK14,NEK9,KALRN,ACVR1C,SOX9,RARA,ERN2,AMHR2,DAB2IP,RIPK1,PEBP1,NUAK1,PSMD11,MAPK6,PTPLAD1,CUL3,WNT5A,FBXW11,CDK6,IGF1R,NTRK2,PRKAG2,CALM3,PSME3,TGFA,ABI2,MED1,AXL,PTGER4,INSR,PRKACA,STK17A,STK25,RASA3,STRADA,LIMK2,MEF2C,SBK1,PKN1,NEK10,GFRA1,CSNK1G3,MAPKAPK2,RNASEL,PEA15,PRKACB,GRIN1,STKLD1,PLK3,PIM1,DLG3,BMPR2,TGFBR1,SIK3,SHC3,PIK3CD,PAK7,PRKCZ,CDK14,PTPRA,TNK2,T…
GO Process	GO:0007610	Behavior	64	572	0.27	0.00064	ITGA3,EFNB3,ID2,KALRN,PDE1B,ATXN1,PIAS1,TMOD2,SLC6A4,GNAO1,EP300,STAT3,SLC1A3,ADAM22,NTRK2,FEZF2,JPH3,SLC6A1,AVPR1A,INSR,FEN1,GRM5,CNTN2,ALDH1A3,KCND2,HOMER1,ADORA2A,ZNF385A,MAPT,MEF2C,P2RX4,INPP5F,SYT11,HTR1B,GRIN1,PTEN,SHC3,SLITRK1,POU4F1,FXN,PCDH17,PAK7,PRKCZ,NLGN4X,RNF180,CFAP69,NAV2,GRIN2A,ABAT,DDHD2,DLG4,NRXN1,CLDN5,SCN9A,CREB1,APLN,PAK6,GDNF,ATXN1L,DCANP1,EIF4E,ABL2,FZD4,STRA6
GO Process	GO:0045860	Positive regulation of protein kinase activity	62	550	0.28	0.00072	GPRC5A,CAMKK1,TGFB1,MAPK14,MAPRE3,ERN2,DAB2IP,RIPK1,CCND2,PTPLAD1,CD81,WNT5A,NTRK2,PRKAG2,CALM3,SPATC1L,ADCY9,TGFA,NAB2,INSR,GRM5,PRKACA,CSPG4,STK25,STRADA,MEF2C,PKN1,NEK10,DOK7,EMP2,FZD5,MAPKAPK2,ADORA1,SASH1,PEA15,PRKACB,PIM1,DLG3,CCNY,TGFBR1,TP73,PAK7,PRKCZ,MAP3K4,TAOK3,PRKAR1A,DLG4,NRXN1,ADIPOQ,PIK3R5,FGFR1,MAPKAPK3,SHC1,PAK6,HRAS,ARRB1,ACSL1,STK3,FZD4,GRM4,VEGFA,PRLR
GO Process	GO:0060537	Muscle tissue development	40	294	0.36	0.00074	TGFB1,HLF,MAPK14,ID2,SOX9,RARA,EP300,WNT5A,MEF2D,MEGF10,TENM4,HNRNPU,KIAA1161,MED1,WNT10B,CFLAR,MSC,PTCH1,FOXL2,HOMER1,MEF2C,SMAD4,SEPN1,LRRC10,EMD,PTEN,TGFBR1,PAX7,POU4F1,SKI,PRKAR1A,NR2F2,MYLK3,PPP3CA,BMP7,SOX6,RXRA,STRA6,VEGFA,NPRL3
GO Process	GO:0051254	Positive regulation of rna metabolic process	152	1759	0.16	0.0008	FOXJ2,SFRP1,TGFB1,TNFSF8,HLF,CSRNP2,MAPK14,NR3C1,MAPRE3,ID2,TBPL1,NEUROG3,SOX9,FOSB,PIN1,PIAS1,SESN2,RARA,TAF5L,KAT7,DAB2IP,RIPK1,C12orf49,LHX5,GLIS2,EP300,CD81,CTCF,IL11,HDAC4,WNT5A,STAT3,FBXW11,CREM,PATZ1,ZFHX3,ASXL3,MEF2D,ARID5B,BMP6,HNRNPU,FEZF2,AIRE,ATMIN,CHP2,MED1,WNT10B,UBTF,INSR,MEPCE,CLOCK,CTBP2,HSF5,TACC1,CD28,PGR,MED16,IFNL1,PTCH1,FOXL2,MKL2,RRP1B,RAP2C,MEF2C,SMAD4,PKN1,IKZF3,GATA2,NFY…
GO Process	GO:0048585	Negative regulation of response to stimulus	143	1636	0.17	0.0009	ITGA3,GPRC5A,CD22,FERMT1,SFRP1,TGFB1,KCTD10,MAPK14,DUSP4,SOX9,PIN1,MEGF8,PXDN,SESN2,PTPRE,NT5E,RGS8,IL1RN,DAB2IP,RIPK1,PEBP1,PSMD11,GLIS2,CLASP1,CUL3,WNT5A,FBXW11,CDK6,IGF1R,ITPRIP,PTPRO,CGNL1,PDE3B,GPD1L,ADAMTS18,UBASH3B,CD109,CALM3,PSME3,TGFA,DUSP16,PTGER4,SPRY3,CHST11,C20orf196,OTUD7A,CLOCK,PRKACA,CFLAR,BOK,GRINA,RNF152,C5orf30,IFNL1,RTN4RL1,PTCH1,UNC5B,RASA3,ADORA2A,DACT1,BAG5,ZNF385A,C1QTNF1…
GO Process	GO:0043405	Regulation of map kinase activity	44	342	0.33	0.00091	TRIB2,SFRP1,TGFB1,MAPK14,DUSP4,ERN2,DAB2IP,RIPK1,PTPLAD1,CD81,WNT5A,IGF1R,TGFA,DUSP16,SPRY3,INSR,CSPG4,MEF2C,PKN1,NEK10,FZD5,MAPKAPK2,ADORA1,SASH1,PEA15,TGFBR1,TP73,MAP3K4,TAOK3,BMP7,ADIPOQ,PIK3R5,FGFR1,MAPKAPK3,CDK12,PTPRJ,SHC1,HRAS,ARRB1,PAQR3,FZD4,GRM4,NUP62,VEGFA
GO Process	GO:0045934	Negative regulation of nucleobase-containing compound metabolic process	135	1528	0.17	0.001	SFRP1,TGFB1,MAPK14,NR3C1,ID2,NEUROG3,ATXN1,SOX9,FOSB,PIAS1,PRDM12,RARA,ERN2,KAT7,DAB2IP,GLIS2,ACIN1,PPM1F,EP300,CTCF,CUL3,HDAC4,WNT5A,STAT3,FBXW11,CREM,CDK6,PATZ1,ZFHX3,CBX4,ARID5B,BMP6,HNRNPU,FEZF2,UBP1,SAP30L,NAB2,MED1,WNT10B,C20orf196,MEPCE,CLOCK,CTBP2,INSM1,USP9X,MSC,RNF40,IFNL1,PTCH1,FOXL2,ZNF224,DACT1,MEF2C,SMAD4,GATA2,SUV39H2,UBE2I,SREBF1,ELAVL4,TRIM33,RTEL1,ZEB1,POU3F3,PAX9,RD3,EZR,MAPKAP…
GO Process	GO:0006464	Cellular protein modification process	240	3063	0.12	0.0011	UBR7,PIGQ,TRIB2,CAMKK1,SNRPD3,IL2RB,EXTL3,TGFB1,CEP41,EFNB3,KCTD10,GAPDH,MAPK14,KLHL18,NEK9,DUSP4,KALRN,ACVR1C,FBXO9,SOX9,PIN1,PIAS1,EGLN3,RARA,PTPRE,CHRM3,RNF128,ERN2,AMHR2,TAF5L,LAMC1,USP37,COG3,KAT7,GALNT5,DAB2IP,RIPK1,PEBP1,NUAK1,PSMD11,MAPK6,PTPLAD1,MID2,PPM1F,EP300,DESI1,BIRC3,CUL3,RBBP5,HDAC4,WNT5A,STC2,FBXW11,CDK6,UBE2Q2,IGF1R,PMM2,CBX4,TRIM7,NTRK2,PTPRO,FEZF2,UBASH3B,PRKAG2,CALM3,PSME3,T…
GO Process	GO:0050890	Cognition	40	302	0.35	0.0012	ITGA3,KALRN,PDE1B,ATXN1,PIAS1,TMOD2,SLC6A4,EP300,NTRK2,JPH3,SLC6A1,INSR,FEN1,GRM5,CHRM1,CNTN2,ZNF385A,MAPT,MEF2C,ADORA1,SYT11,GNAS,GRIN1,PTEN,SHC3,PAK7,PRKCZ,NLGN4X,GPR155,GRIN2A,DDHD2,DLG4,NRXN1,CLDN5,CREB1,PAK6,ATXN1L,DCANP1,ST3GAL4,STRA6
GO Process	GO:0051050	Positive regulation of transport	90	923	0.21	0.0013	IL2RB,NUTF2,TGFB1,GAPDH,MAPK14,F2RL3,SLC6A4,KCNN4,CD81,CLASP1,WNT5A,SH3GL1,ANK3,GPD1L,BMP6,SLC6A1,CALM3,AVPR1A,CHP2,AXL,PTGER4,INSR,CHRM1,PRKACA,BOK,BAIAP3,AACS,PTCH1,FOXL2,HOMER1,ADORA2A,C1QTNF1,SMAD4,GATA2,OCLN,P2RX4,FZD5,DMD,CNST,RHOU,EZR,ADORA1,TPR,RNASEL,ATP1B1,AHCYL1,EMD,GRIN1,PLK3,JPH2,FABP3,TP73,PRR5L,RUFY3,SDC1,ITSN1,KCNA1,SCN3B,NMB,AIMP1,PPP3CA,ABAT,TM9SF4,HPS4,NEDD4L,CREB1,ADIPOQ,APLN,…
GO Process	GO:0031400	Negative regulation of protein modification process	65	602	0.26	0.0014	GPRC5A,TRIB2,SFRP1,TGFB1,DUSP4,PIN1,DAB2IP,PEBP1,PPM1F,DNAJC10,IGF1R,ITPRIP,PTPRO,GPD1L,UBASH3B,CD109,PRKAG2,CALM3,DUSP16,SPRY3,INSM1,CRTAP,ADORA2A,DACT1,BAG5,MAPT,SMAD4,PKN1,NF2,OCLN,LDLRAD4,INPP5F,DMD,EZR,PPP1R15B,ADAR,PTEN,PKIG,TRAF3IP1,PPP1R10,SKI,PRKCZ,PRR5L,FOXO1,MYADM,TAOK3,PRKAR1A,NR2F2,BMP7,CDYL,ZMYND11,CTDSP2,ELFN2,ADIPOQ,STRAP,PTPRJ,PAX6,ARRB1,PAQR3,UBR5,LMO3,BDKRB2,NDRG2,NUP62,PKIB
GO Process	GO:0031401	Positive regulation of protein modification process	114	1252	0.18	0.0015	GPRC5A,CAMKK1,TGFB1,MAPK14,MAPRE3,RAP2A,SOX9,PIN1,PIAS1,PRDM12,HSPBP1,ERN2,KAT7,DAB2IP,RIPK1,CCND2,PTPLAD1,BIRC3,CD81,CUL3,IL11,HDAC4,WNT5A,STAT3,IGF1R,NTRK2,BMP6,PRKAG2,CALM3,SPATC1L,ADCY9,SPRTN,TGFA,NAB2,INSR,GRM5,APITD1,PRKACA,VEGFB,CFLAR,CSPG4,MID1,RAP2B,RNF40,STK25,IFNL1,STRADA,RAP2C,C1QTNF1,MEF2C,SMAD4,PKN1,NEK10,DOK7,C6orf89,FAS,UBE2I,SREBF1,EMP2,FZD5,MAPKAPK2,PPP1R15B,ADORA1,SASH1,PEA15,P…
GO Process	GO:0043085	Positive regulation of catalytic activity	131	1489	0.17	0.0016	GPRC5A,CAMKK1,SFRP1,TGFB1,MAPK14,MAPRE3,KALRN,ACVR1C,PIN1,EGLN3,ERN2,RGS8,DAB2IP,RIPK1,CCND2,PTPLAD1,PPM1F,CD81,DNAJC10,WNT5A,STAT3,CACNA1C,GPR65,IGF1R,NTRK2,HNRNPU,PRKAG2,WNT9B,CALM3,SPATC1L,PSME3,ADCY9,TGFA,AVPR1A,CHP2,NAB2,AXL,RALGAPA1,INSR,GRM5,PRKACA,CFLAR,CSPG4,BOK,STK25,FOXL2,RASA3,STRADA,TBC1D22A,RASGRP2,MAPT,MEF2C,PKN1,NEK10,DOK7,ACAP3,C6orf89,FAS,UBE2I,SH3PXD2A,EMP2,ATP2A3,FZD5,RAB4A,MA…
GO Process	GO:0051338	Regulation of transferase activity	98	1036	0.2	0.0016	GPRC5A,TRIB2,CAMKK1,SFRP1,TGFB1,MAPK14,MAPRE3,DUSP4,PIN1,SESN2,ERN2,DAB2IP,RIPK1,CCND2,PTPLAD1,PPM1F,CD81,WNT5A,IGF1R,NTRK2,ITPRIP,PTPRO,CCNO,HNRNPU,UBASH3B,PRKAG2,CALM3,SPATC1L,ADCY9,TGFA,DUSP16,NAB2,MIDN,AXL,SPRY3,INSR,GRM5,PRKACA,CSPG4,RAP2B,STK25,ADORA2A,STRADA,BAG5,RAP2C,MAPT,MEF2C,PKN1,NEK10,DOK7,NF2,UBE2I,SERTAD1,EMP2,FZD5,MAPKAPK2,ADORA1,SASH1,PEA15,ADAR,PRKACB,PTEN,PKIG,PIM1,DLG3,CCNY,TG…
GO Process	GO:0032270	Positive regulation of cellular protein metabolic process	141	1635	0.16	0.0017	GPRC5A,TRIB2,CAMKK1,TGFB1,MAPK14,MAPRE3,ACVR1C,RAP2A,SOX9,PIN1,PIAS1,EGLN3,PRDM12,RNF128,HSPBP1,ERN2,KAT7,DAB2IP,RIPK1,CCND2,PTPLAD1,PPM1F,BIRC3,CD81,CUL3,IL11,HDAC4,WNT5A,STAT3,FBXW11,IGF1R,NTRK2,BMP6,PRKAG2,CALM3,SPATC1L,ZER1,PSME3,ADCY9,SPRTN,TGFA,NAB2,INSR,GRM5,APITD1,PRKACA,VEGFB,CFLAR,CSPG4,MID1,BOK,RAP2B,CD28,RNF40,STK25,IFNL1,CNTN2,FOXL2,STRADA,DACT1,RAP2C,MAPT,C1QTNF1,MEF2C,SMAD4,PKN1,NE…
GO Process	GO:0050790	Regulation of catalytic activity	193	2386	0.13	0.0017	GPRC5A,TRIB2,CAMKK1,PCSK1N,SFRP1,TGFB1,CSRNP2,GAPDH,MAPK14,MAPRE3,SPR,DUSP4,KALRN,ACVR1C,PIN1,EGLN3,SESN2,HSPBP1,SORT1,ERN2,RGS8,DAB2IP,RIPK1,CCND2,PEBP1,NUAK1,PTPLAD1,PPM1F,BIRC3,CD81,DNAJC10,WNT5A,STAT3,CACNA1C,GPR65,IGF1R,NTRK2,ITPRIP,PTPRO,CCNO,HNRNPU,UBASH3B,FGD5,CD109,PRKAG2,WNT9B,CALM3,SPATC1L,PSME3,ADCY9,TGFA,DUSP16,AVPR1A,CHP2,NAB2,MIDN,AXL,RALGAPA1,SPRY3,INSR,GRM5,PPP1R3B,PRKACA,CFLAR,C…
GO Process	GO:0051179	Localization	401	5591	0.08	0.0017	ITGA3,CA12,SLC13A1,CMTM6,SNRPD3,SLC25A1,FERMT1,NUTF2,NME4,SLC6A2,KCNA7,TGFB1,CEP41,SFXN3,RANGRF,MLEC,MAPK14,MAPRE3,GORASP2,C2orf43,CRIPT,KALRN,NEUROD4,ACVR1C,ATXN1,RAP2A,SOX9,MEGF8,SESN2,RARA,CHRM3,RNF128,SORT1,ARF3,LAMC1,COG3,IL1RN,DAB2IP,STX17,SLC16A7,SLC6A4,PSMD11,AP4E1,LTBP2,MID2,KCNN4,DESI1,CD81,CLASP1,EPB41L5,EHBP1,CTCF,CUL3,MLPH,WNT5A,STAT3,ADD1,ARSB,SLC1A3,ADAM22,CACNA1C,TSPAN3,IGF1R,PMM2…
GO Process	GO:0010468	Regulation of gene expression	351	4813	0.09	0.002	ITGA3,TRIB2,FOXJ2,FERMT1,NUTF2,SFRP1,TGFB1,TNFSF8,HLF,CSRNP2,GAPDH,MAPK14,NR3C1,MAPRE3,ID2,TBPL1,NEUROG3,NEUROD4,ATXN1,SOX9,FOSB,PIN1,PIAS1,EGLN3,MEGF8,NARFL,ZNF764,ZNF747,PRDM12,SESN2,RARA,RNF128,SORT1,ERN2,TAF5L,KAT7,DAB2IP,RIPK1,C12orf49,SLC6A4,PSMD11,LHX5,MAPK6,ADNP2,GLIS2,ACIN1,MID2,PPM1F,EP300,BIRC3,CD81,EPB41L5,CTCF,CUL3,IL11,HDAC4,WNT5A,STAT3,STC2,FBXW11,CREM,CDK6,PATZ1,ZNF280D,ZFHX3,ASXL…
GO Process	GO:0010976	Positive regulation of neuron projection development	38	288	0.35	0.002	ITGA3,KALRN,MEGF8,DDX56,DAB2IP,MAPK6,EP300,WNT5A,ARSB,NTRK2,FBXO31,CFLAR,STK25,TRAK1,MAPT,DPYSL3,MACF1,SMURF1,DMD,ISLR2,PLXNA2,BMPR2,SLITRK1,RUFY3,PTPRD,ITSN1,SHOX2,BMP7,DLG4,NEDD4L,FGFR1,ABL2,RIMS1,FZD4,RASAL1,VEGFA,CAMK1D,ENC1
GO Process	GO:0031346	Positive regulation of cell projection organization	47	391	0.31	0.002	ITGA3,KALRN,MEGF8,DDX56,DAB2IP,MAPK6,EP300,HDAC4,WNT5A,ARSB,NTRK2,ATMIN,FBXO31,CFLAR,STK25,TRAK1,MAPT,C15orf62,DPYSL3,OCLN,MACF1,SMURF1,DMD,ISLR2,PLXNA2,BMPR2,TGFBR1,SLITRK1,RREB1,RUFY3,PTPRD,ITSN1,SHOX2,BMP7,SEPT7,DLG4,NEDD4L,SEPT9,FGFR1,HRAS,ABL2,RIMS1,FZD4,RASAL1,VEGFA,CAMK1D,ENC1
GO Process	GO:0033674	Positive regulation of kinase activity	66	624	0.25	0.002	GPRC5A,CAMKK1,TGFB1,MAPK14,MAPRE3,ERN2,DAB2IP,RIPK1,CCND2,PTPLAD1,CD81,WNT5A,IGF1R,NTRK2,PRKAG2,CALM3,SPATC1L,ADCY9,TGFA,NAB2,AXL,INSR,GRM5,PRKACA,CSPG4,STK25,STRADA,MAPT,MEF2C,PKN1,NEK10,DOK7,EMP2,FZD5,MAPKAPK2,ADORA1,SASH1,PEA15,PRKACB,PIM1,DLG3,CCNY,TGFBR1,TP73,PAK7,PRKCZ,ITSN1,MAP3K4,TAOK3,PRKAR1A,DLG4,NRXN1,ADIPOQ,PIK3R5,FGFR1,MAPKAPK3,SHC1,PAK6,HRAS,ARRB1,ACSL1,STK3,FZD4,GRM4,VEGFA,PRLR
GO Process	GO:0045935	Positive regulation of nucleobase-containing compound metabolic process	161	1927	0.15	0.002	FOXJ2,SFRP1,TGFB1,TNFSF8,HLF,CSRNP2,MAPK14,NR3C1,MAPRE3,ID2,TBPL1,NEUROG3,SOX9,FOSB,PIN1,PIAS1,SESN2,RARA,TAF5L,KAT7,DAB2IP,RIPK1,C12orf49,LHX5,GLIS2,EP300,CD81,CTCF,IL11,HDAC4,WNT5A,STAT3,FBXW11,CREM,PATZ1,ZFHX3,ASXL3,MEF2D,ARID5B,BMP6,HNRNPU,FEZF2,AIRE,ATMIN,CHP2,MED1,WNT10B,UBTF,INSR,C20orf196,SUV420H1,MEPCE,CLOCK,CTBP2,HSF5,USP9X,TACC1,CD28,PGR,MED16,IFNL1,PTCH1,FOXL2,MKL2,RRP1B,RAP2C,MEF2C,S…
GO Process	GO:0051094	Positive regulation of developmental process	123	1389	0.17	0.002	ITGA3,SFRP1,TGFB1,MAPK14,ID2,KALRN,NEUROG3,NEUROD4,SOX9,PIN1,PIAS1,MEGF8,RARA,DDX56,KAT7,DAB2IP,RIPK1,LHX5,MAPK6,RHEB,ACIN1,EP300,CLASP1,WNT5A,STAT3,ADD1,ARSB,ZFHX3,CBLN2,NTRK2,TENM4,BMP6,HNRNPU,FEZF2,HK2,ERAP1,MED1,WNT10B,AXL,CYB5D2,INSR,C20orf196,SUV420H1,FBXO31,VEGFB,FUT1,CFLAR,INSM1,GPM6B,CD28,STK25,TRAK1,PTCH1,ZNF385A,MKL2,MAPT,MEF2C,SMAD4,TNFSF13,DPYSL3,NF2,GATA2,P2RX4,ZEB1,MACF1,SMURF1,DMD…
GO Process	GO:0099536	Synaptic signaling	53	463	0.28	0.002	GNA11,SLC6A2,EFNB3,TMOD2,CHRM3,RGS8,STAT3,SLC1A3,CBLN2,NTRK2,SLC6A1,HTR6,GRM5,CHRM1,CTBP2,DLGAP1,KCND2,HOMER1,PPFIA3,ADORA2A,HTR7,MEF2C,KCNQ2,P2RX4,SLC6A9,HTR4,ADORA1,HTR1B,GRIN1,PTEN,RIMS3,SHC3,GABBR1,CORT,NLGN4X,PTPRD,KCNA1,SLC29A1,SV2B,PPP3CA,DRP2,GRIN2A,DLG4,GRIK1,CHRNA2,NRXN1,FCHSD2,MPP2,RIMS1,GRM4,C15orf59,CDH8,NOS1
GO Process	GO:0009719	Response to endogenous stimulus	127	1447	0.17	0.0021	ITGA3,GNA11,MMP2,SFRP1,TGFB1,NR3C1,ACVR1C,SOX9,FOSB,PIAS1,MEGF8,SESN2,RARA,CHRM3,SORT1,AMHR2,IL1RN,DAB2IP,SLC6A4,LTBP2,GNAO1,EP300,CD81,EPB41L5,RBBP5,HDAC4,WNT5A,STAT3,ARSB,STC2,IGF1R,ABHD2,ZFHX3,NTRK2,PDE3B,BMP6,HNRNPU,HTR6,CALM3,ADCY9,AGL,COL1A2,AVPR1A,MED1,WNT10B,PTGER4,INSR,GRM5,CHRM1,HMP19,PRKACA,CFLAR,MMP19,USP9X,FIBIN,PGR,RNF40,TUSC5,ATP6V0A2,GNAL,HTR7,MAPT,MEF2C,SMAD4,CTSL,SREBF1,P2RX4,HT…
GO Process	GO:0051247	Positive regulation of protein metabolic process	146	1715	0.16	0.0021	GPRC5A,TRIB2,CAMKK1,TGFB1,MAPK14,MAPRE3,ACVR1C,RAP2A,SOX9,PIN1,PIAS1,EGLN3,PRDM12,RNF128,HSPBP1,ERN2,KAT7,DAB2IP,RIPK1,CCND2,PTPLAD1,PPM1F,BIRC3,CD81,CUL3,IL11,HDAC4,WNT5A,STAT3,FBXW11,IGF1R,NTRK2,BMP6,PRKAG2,CALM3,SPATC1L,ZER1,PSME3,ADCY9,SPRTN,TGFA,NAB2,INSR,GRM5,APITD1,PRKACA,RAB1B,VEGFB,CFLAR,CSPG4,MID1,BOK,RAP2B,CD28,RNF40,STK25,IFNL1,CNTN2,FOXL2,STRADA,DACT1,RAP2C,MAPT,C1QTNF1,MEF2C,SMAD4,P…
GO Process	GO:0045598	Regulation of fat cell differentiation	23	133	0.46	0.0022	TRIB2,SFRP1,TGFB1,MAPK14,ID2,SORT1,WNT5A,HNRNPU,WNT10B,ZADH2,ZNF385A,LGALS12,GATA2,PIM1,FOXO1,RREB1,BMP7,CREB1,ADIPOQ,NAPEPLD,STK3,CCDC71L,LMO3
GO Process	GO:0048880	Sensory system development	45	371	0.31	0.0022	NEUROD4,SOX9,RARA,WNT5A,STAT3,CACNA1C,NTRK2,ADAMTS18,BMP6,WNT9B,ABI2,MED1,MDM1,GPD2,TMEM132E,MAB21L2,ALDH1A3,FOXL2,LIMK2,NF2,ZEB1,FZD5,SMOC1,RD3,TRAF3IP1,TGIF2,BMPR2,TGFBR1,POU4F1,SKI,ACVRL1,BMP7,COL8A2,MFRP,JMJD6,PAX6,PBX1,RXRA,FZD4,MEIS3,STRA6,LHX1,RAB18,VEGFA,RAB11FIP4
GO Process	GO:0071902	Positive regulation of protein serine/threonine kinase activity	43	348	0.32	0.0022	TGFB1,MAPK14,MAPRE3,ERN2,DAB2IP,RIPK1,CCND2,PTPLAD1,CD81,WNT5A,CALM3,SPATC1L,TGFA,INSR,CSPG4,STRADA,MEF2C,PKN1,NEK10,FZD5,MAPKAPK2,ADORA1,SASH1,PEA15,PIM1,CCNY,TGFBR1,TP73,MAP3K4,TAOK3,NRXN1,ADIPOQ,PIK3R5,FGFR1,MAPKAPK3,SHC1,HRAS,ARRB1,ACSL1,STK3,FZD4,GRM4,VEGFA
GO Process	GO:0014706	Striated muscle tissue development	37	280	0.35	0.0023	TGFB1,HLF,MAPK14,ID2,RARA,EP300,WNT5A,MEF2D,MEGF10,TENM4,HNRNPU,KIAA1161,MED1,WNT10B,CFLAR,MSC,FOXL2,HOMER1,MEF2C,SMAD4,SEPN1,LRRC10,EMD,PTEN,TGFBR1,PAX7,POU4F1,SKI,PRKAR1A,NR2F2,MYLK3,PPP3CA,BMP7,SOX6,RXRA,VEGFA,NPRL3
GO Process	GO:0007611	Learning or memory	35	259	0.36	0.0024	ITGA3,KALRN,PDE1B,ATXN1,PIAS1,TMOD2,SLC6A4,EP300,NTRK2,JPH3,SLC6A1,INSR,FEN1,GRM5,CNTN2,ZNF385A,MAPT,MEF2C,SYT11,GRIN1,PTEN,SHC3,PAK7,PRKCZ,NLGN4X,GRIN2A,DDHD2,DLG4,NRXN1,CLDN5,CREB1,PAK6,ATXN1L,DCANP1,STRA6
GO Process	GO:0044087	Regulation of cellular component biogenesis	92	971	0.2	0.0024	BIK,SFRP1,TGFB1,RANGRF,MAPRE3,SOX9,TMOD2,DAB2IP,PPM1F,EP300,CLASP1,EPB41L5,HDAC4,WNT5A,ADD1,GPR65,CBLN2,TMEFF2,NTRK2,CGNL1,HNRNPU,ABI2,ATMIN,WNT10B,MDM1,PTGER4,PRKACA,RAB1B,INSM1,GPM6B,WIPF2,STXBP6,TCHP,TMEM39A,FAM110C,DACT1,BAG5,MAPT,MEF2C,C15orf62,SMAD4,DPYSL3,NF2,OCLN,ARPIN,LDLRAD4,RTEL1,MAP4,MACF1,FZD5,LRRTM3,EZR,LMOD1,TPR,SYT11,PDE4DIP,DR1,GRIN1,PTEN,TRAF3IP1,TET1,TGFBR1,SLITRK1,CLSTN1,PRKCZ…
GO Process	GO:0045892	Negative regulation of transcription, dna-templated	114	1273	0.18	0.0025	SFRP1,TGFB1,NR3C1,ID2,NEUROG3,ATXN1,SOX9,FOSB,PIAS1,PRDM12,RARA,ERN2,KAT7,DAB2IP,GLIS2,PPM1F,EP300,CTCF,CUL3,HDAC4,WNT5A,STAT3,FBXW11,CREM,CDK6,PATZ1,ZFHX3,CBX4,ARID5B,BMP6,HNRNPU,FEZF2,UBP1,SAP30L,NAB2,MED1,WNT10B,MEPCE,CLOCK,CTBP2,INSM1,USP9X,MSC,IFNL1,PTCH1,FOXL2,ZNF224,DACT1,MEF2C,SMAD4,GATA2,SUV39H2,UBE2I,SREBF1,TRIM33,ZEB1,POU3F3,PAX9,EZR,TPR,POU2F1,GATAD2B,DR1,PLK3,PKIG,JPH2,TGIF2,UBE2D1,M…
GO Process	GO:1902532	Negative regulation of intracellular signal transduction	56	508	0.27	0.0027	ITGA3,CD22,SFRP1,KCTD10,MAPK14,DUSP4,PIN1,SESN2,DAB2IP,RIPK1,PEBP1,CUL3,FBXW11,IGF1R,CGNL1,PDE3B,GPD1L,CALM3,DUSP16,SPRY3,OTUD7A,GRINA,RNF152,RASA3,DACT1,BAG5,ZNF385A,SMAD4,NF2,EZR,PHLDA3,INPP5E,PTEN,OTUD3,FOXO1,RCAN1,MYADM,TAOK3,ARHGAP24,BMP7,ZMYND11,DYRK1A,ARHGAP25,ADIPOQ,MAPKBP1,PTPRJ,ESR1,ARRB1,PAQR3,ABL2,LMO3,RASAL1,BDKRB2,NDRG2,NUP62,NPRL3
GO Process	GO:0009653	Anatomical structure morphogenesis	176	2165	0.14	0.0028	ITGA3,MMP2,SFRP1,TGFB1,EFNB3,MAPK14,ID2,TBPL1,DUSP4,SOX9,TMOD2,MEGF8,RARA,AMHR2,LAMC1,DAB2IP,SLC6A4,LHX5,IMPAD1,EP300,CD81,EPB41L5,CUL3,WNT5A,STAT3,ADD1,SLC1A3,CACNA1C,ASXL3,MEF2D,TMEFF2,NTRK2,TENM4,ST14,ARID5B,ANK3,PTPRO,PDE3B,BMP6,UBP1,CD109,WNT9B,AIRE,ABI2,ERAP1,COL1A2,NAB2,MED1,WNT10B,AXL,INSR,CHST11,USH2A,DPYSL2,PRKACA,VEGFB,CFLAR,CSPG4,PANK2,MMP19,USP9X,OPA3,MAB21L2,PGR,TRAK1,CNTN2,ALDH1A3,…
GO Process	GO:0048468	Cell development	139	1629	0.16	0.0028	EFNB3,ID2,TBPL1,NEUROD4,SOX9,TMOD2,MEGF8,PRDM12,RARA,LAMC1,DAB2IP,IMPAD1,EP300,EPB41L5,CUL3,HDAC4,WNT5A,SLC1A3,ADAM22,CDK6,ABHD2,TMEFF2,MEGF10,NTRK2,TENM4,ST14,ARID5B,ANK3,PTPRO,BMP6,HNRNPU,FEZF2,ABI2,KIAA1161,MED1,WNT10B,AXL,SPRY3,CHST11,DPYSL2,PRKACA,CFLAR,INSM1,PANK2,USP9X,TMEM132E,GPM6B,PGR,TRAK1,RTN4RL1,CNTN2,PTCH1,FOXL2,UNC5B,HOMER1,GLDN,ADORA2A,ZNF385A,RAP2C,MAPT,MEF2C,SMAD4,DPYSL3,NFASC,G…
GO Process	GO:0048513	Animal organ development	245	3197	0.11	0.0029	ITGA3,GNA11,BIK,MMP2,SFRP1,TGFB1,TNFSF8,HLF,MAPK14,ID2,KALRN,NEUROG3,NEUROD4,PDE1B,ATXN1,SOX9,MEGF8,NARFL,RARA,WDR7,AMHR2,LAMC1,KAT7,DAB2IP,SLC6A4,LHX5,GLIS2,IMPAD1,ACIN1,DHTKD1,EP300,CD81,EPB41L5,CUL3,IL11,HDAC4,WNT5A,STAT3,ADD1,STC2,CDK6,PATZ1,CACNA1C,ZFHX3,ASXL3,MEF2D,TMEFF2,MEGF10,NTRK2,TENM4,ST14,ARID5B,DSC2,PTPRO,ARL11,ADAMTS18,BMP6,HNRNPU,FEZF2,AGPAT5,CD109,DRC1,MRAS,HTR6,WNT9B,HK2,CALM3,A…
GO Process	GO:0023052	Signaling	376	5239	0.08	0.0031	ITGA3,GPRC5A,GNA11,CAMKK1,IL2RB,FERMT1,PCSK1N,MMP2,SLC6A2,EXTL3,PAG1,SFRP1,TGFB1,TNFSF8,RLN1,EFNB3,RANGRF,MAPK14,NR3C1,KALRN,NEUROD4,PDE1B,ACVR1C,RAP2A,SOX9,F2RL3,PIAS1,TMOD2,MEGF8,SESN2,RARA,CHRM3,SORT1,ERN2,AMHR2,RGS8,KAT7,IL1RN,DAB2IP,RIPK1,PEBP1,NUAK1,PSMD11,LHX5,MAPK6,PTPLAD1,LTBP2,RHEB,GNAO1,PPM1F,EP300,BIRC3,DNAJC10,CUL3,IL11,HDAC4,WNT5A,STAT3,ADD1,STC2,FBXW11,SLC1A3,CREM,CDK6,CACNA1C,GPR6…
GO Process	GO:0051252	Regulation of rna metabolic process	279	3722	0.1	0.0031	FOXJ2,SFRP1,TGFB1,TNFSF8,HLF,CSRNP2,MAPK14,NR3C1,MAPRE3,ID2,TBPL1,NEUROG3,NEUROD4,ATXN1,SOX9,FOSB,PIN1,PIAS1,EGLN3,ZNF764,ZNF747,PRDM12,SESN2,RARA,ERN2,TAF5L,KAT7,DAB2IP,RIPK1,C12orf49,PSMD11,LHX5,ADNP2,GLIS2,ACIN1,MID2,PPM1F,EP300,CD81,CTCF,CUL3,IL11,HDAC4,WNT5A,STAT3,FBXW11,CREM,CDK6,PATZ1,ZNF280D,ZFHX3,ASXL3,CBX4,MEF2D,ARID5B,BMP6,HNRNPU,FEZF2,UBP1,ELMSAN1,GATAD1,AIRE,PSME3,TGFA,SAP30L,ATMIN,C…
GO Process	GO:1903506	Regulation of nucleic acid-templated transcription	261	3447	0.1	0.0031	FOXJ2,SFRP1,TGFB1,TNFSF8,HLF,CSRNP2,MAPK14,NR3C1,MAPRE3,ID2,TBPL1,NEUROG3,NEUROD4,ATXN1,SOX9,FOSB,PIN1,PIAS1,EGLN3,ZNF764,ZNF747,PRDM12,SESN2,RARA,ERN2,TAF5L,KAT7,DAB2IP,RIPK1,C12orf49,PSMD11,LHX5,ADNP2,GLIS2,MID2,PPM1F,EP300,CD81,CTCF,CUL3,IL11,HDAC4,WNT5A,STAT3,FBXW11,CREM,CDK6,PATZ1,ZNF280D,ZFHX3,ASXL3,CBX4,MEF2D,ARID5B,BMP6,HNRNPU,FEZF2,UBP1,ELMSAN1,GATAD1,AIRE,PSME3,TGFA,SAP30L,ATMIN,CHP2,NA…
GO Process	GO:1903507	Negative regulation of nucleic acid-templated transcription	117	1324	0.17	0.0031	SFRP1,TGFB1,NR3C1,ID2,NEUROG3,ATXN1,SOX9,FOSB,PIAS1,PRDM12,RARA,ERN2,KAT7,DAB2IP,GLIS2,PPM1F,EP300,CTCF,CUL3,HDAC4,WNT5A,STAT3,FBXW11,CREM,CDK6,PATZ1,ZFHX3,CBX4,ARID5B,BMP6,HNRNPU,FEZF2,UBP1,SAP30L,NAB2,MED1,WNT10B,MEPCE,CLOCK,CTBP2,INSM1,USP9X,MSC,IFNL1,PTCH1,FOXL2,ZNF224,DACT1,MEF2C,SMAD4,GATA2,SUV39H2,UBE2I,SREBF1,TRIM33,ZEB1,POU3F3,PAX9,EZR,TPR,POU2F1,GATAD2B,DR1,BEND6,PLK3,PKIG,JPH2,TGIF2,UB…
GO Process	GO:0006355	Regulation of transcription, dna-templated	257	3388	0.11	0.0032	FOXJ2,SFRP1,TGFB1,TNFSF8,HLF,CSRNP2,MAPK14,NR3C1,MAPRE3,ID2,TBPL1,NEUROG3,NEUROD4,ATXN1,SOX9,FOSB,PIN1,PIAS1,EGLN3,ZNF764,ZNF747,PRDM12,SESN2,RARA,ERN2,TAF5L,KAT7,DAB2IP,RIPK1,C12orf49,PSMD11,LHX5,ADNP2,GLIS2,MID2,PPM1F,EP300,CD81,CTCF,CUL3,IL11,HDAC4,WNT5A,STAT3,FBXW11,CREM,CDK6,PATZ1,ZNF280D,ZFHX3,ASXL3,CBX4,MEF2D,ARID5B,BMP6,HNRNPU,FEZF2,UBP1,ELMSAN1,GATAD1,AIRE,PSME3,TGFA,SAP30L,ATMIN,CHP2,NA…
GO Process	GO:0051347	Positive regulation of transferase activity	71	705	0.23	0.0034	GPRC5A,CAMKK1,TGFB1,MAPK14,MAPRE3,PIN1,ERN2,DAB2IP,RIPK1,CCND2,PTPLAD1,CD81,WNT5A,IGF1R,NTRK2,PRKAG2,CALM3,SPATC1L,ADCY9,TGFA,NAB2,AXL,INSR,GRM5,PRKACA,CSPG4,STK25,STRADA,MAPT,MEF2C,PKN1,NEK10,DOK7,UBE2I,EMP2,FZD5,MAPKAPK2,ADORA1,SASH1,PEA15,PRKACB,PTEN,PIM1,DLG3,CCNY,TGFBR1,CDC14B,TP73,PAK7,PRKCZ,ITSN1,MAP3K4,TAOK3,PRKAR1A,DLG4,NRXN1,ADIPOQ,PIK3R5,FGFR1,MAPKAPK3,SHC1,PAK6,HRAS,ARRB1,ACSL1,STK3,F…
GO Process	GO:0022603	Regulation of anatomical structure morphogenesis	100	1095	0.19	0.0036	FOXJ2,SFRP1,TGFB1,EFNB3,MAPK14,KALRN,NEUROG3,RAP2A,SOX9,MEGF8,IL1RN,DAB2IP,PSMD11,CLASP1,WNT5A,STAT3,NTRK2,TENM4,PTPRO,PDE3B,FEZF2,FGD5,WNT9B,HK2,PSME3,ABI2,ERAP1,MED1,DPYSL2,FBXO31,VEGFB,FUT1,CFLAR,WIPF2,MKLN1,STK25,TRAK1,CNTN2,DACT1,MAPT,MEF2C,C15orf62,SMAD4,PKN1,FGD6,GATA2,ARPIN,EMP2,MACF1,FZD5,SMURF1,PAX9,ISLR2,RHOU,PLXNA2,EZR,SASH1,NTNG1,GRIN1,PTEN,PIM1,TGIF2,BMPR2,TGFBR1,FGD3,SLITRK1,RREB1,…
GO Process	GO:0060341	Regulation of cellular localization	95	1027	0.19	0.0036	ITGA3,FERMT1,NUTF2,TGFB1,RANGRF,MAPK14,CRIPT,PIN1,F2RL3,SESN2,KAT7,GLIS2,PPM1F,CD81,WNT5A,CACNA1C,SH3GL1,ANK3,GPD1L,HNRNPU,JPH3,UBASH3B,CALM3,TPCN2,GAS1,CHP2,CHRM1,MEPCE,PRKACA,GPM6B,BAIAP3,RASA3,ADORA2A,MAPT,MEF2C,NF2,GATA2,SREBF1,P2RX4,ASTN2,INPP5F,FZD5,DMD,SEPN1,CNST,RHOU,EZR,TPR,SYT11,EMD,HTR1B,GRIN1,INPP5E,PTEN,PLK3,RIMS3,PKIG,JPH2,C6orf106,ABHD17B,PCDH17,TP73,PRKCZ,PRR5L,RUFY3,ITPR2,SLC9B2,…
GO Process	GO:0043412	Macromolecule modification	249	3277	0.11	0.0039	UBR7,PIGQ,TRIB2,CAMKK1,SNRPD3,IL2RB,EXTL3,TGFB1,CEP41,EFNB3,KCTD10,GAPDH,MAPK14,KLHL18,NEK9,DUSP4,KALRN,ACVR1C,FBXO9,SOX9,PIN1,PIAS1,EGLN3,RARA,PTPRE,CHRM3,RNF128,ERN2,AMHR2,TAF5L,LAMC1,USP37,COG3,KAT7,GALNT5,DAB2IP,RIPK1,PEBP1,NUAK1,PSMD11,MAPK6,PTPLAD1,MID2,PPM1F,EP300,DESI1,BIRC3,CTCF,CUL3,RBBP5,HDAC4,WNT5A,STC2,FBXW11,CDK6,UBE2Q2,IGF1R,PMM2,CBX4,TRIM7,NTRK2,PTPRO,FEZF2,UBASH3B,PRKAG2,TRMU,CAL…
GO Process	GO:0060322	Head development	77	788	0.22	0.0039	MMP2,ID2,NEUROG3,ATXN1,SOX9,RARA,DAB2IP,SLC6A4,LHX5,EP300,WNT5A,CDK6,ZFHX3,NTRK2,ARID5B,FEZF2,HTR6,WNT9B,CALM3,AVPR1A,MED1,AXL,DPYSL2,FUT1,BOK,TACC1,SLC6A17,RTN4RL1,CNTN2,ALDH1A3,PTCH1,EML1,LIMK2,NF2,GATA2,POU3F3,PAX9,FLVCR1,PLXNA2,GRIN1,PTEN,PCDH19,FPGS,BMPR2,POU4F1,SKI,NLGN4X,ITSN1,KCNA1,TRAPPC9,MKS1,NR2F2,PPP3CA,BMP7,GRIN2A,ABAT,TCTN1,NRXN1,CLDN5,FOXO3,CREB1,FGFR1,DIXDC1,MYO16,MDGA1,PAX6,PBX1,…
GO Process	GO:0071495	Cellular response to endogenous stimulus	106	1181	0.18	0.0039	GNA11,MMP2,SFRP1,TGFB1,NR3C1,SOX9,FOSB,PIAS1,MEGF8,SESN2,RARA,CHRM3,SORT1,AMHR2,DAB2IP,SLC6A4,LTBP2,GNAO1,EPB41L5,HDAC4,WNT5A,STAT3,IGF1R,ABHD2,NTRK2,PDE3B,BMP6,HNRNPU,HTR6,ADCY9,COL1A2,AVPR1A,MED1,WNT10B,PTGER4,INSR,GRM5,CHRM1,HMP19,PRKACA,CFLAR,USP9X,PGR,TUSC5,ATP6V0A2,GNAL,HTR7,MAPT,MEF2C,SMAD4,CTSL,SREBF1,P2RX4,HTR4,ZEB1,SMURF1,ESRRG,EZR,RRAGD,AHCYL1,HTR1B,PRKACB,GNAS,PTEN,RRAGC,SLC2A8,UBE2D1…
GO Process	GO:1903827	Regulation of cellular protein localization	60	568	0.25	0.0039	ITGA3,FERMT1,NUTF2,TGFB1,RANGRF,MAPK14,CRIPT,PIN1,SESN2,KAT7,GLIS2,PPM1F,CD81,WNT5A,ANK3,GPD1L,CHP2,CHRM1,MEPCE,PRKACA,GPM6B,MAPT,NF2,SREBF1,ASTN2,FZD5,CNST,RHOU,EZR,TPR,SYT11,EMD,INPP5E,PLK3,PKIG,C6orf106,ABHD17B,TP73,PRKCZ,PRR5L,RUFY3,IQSEC2,TM9SF4,HPS4,NEDD4L,UBAC2,NRXN1,ADIPOQ,MAVS,HRAS,HFE,DP2,SH3TC2,ABLIM3,UBR5,USP36,OAZ2,NUP62,VEGFA,LEPROT
GO Process	GO:0010558	Negative regulation of macromolecule biosynthetic process	131	1534	0.16	0.0041	SFRP1,TGFB1,GAPDH,NR3C1,ID2,NEUROG3,ATXN1,SOX9,FOSB,PIAS1,PRDM12,SESN2,RARA,RNF128,ERN2,KAT7,DAB2IP,GLIS2,PPM1F,EP300,CTCF,CUL3,HDAC4,WNT5A,STAT3,FBXW11,CREM,CDK6,PATZ1,ZFHX3,CBX4,TMEFF2,ARID5B,BMP6,HNRNPU,FEZF2,UBP1,SAP30L,NAB2,MED1,WNT10B,MRPL13,MEPCE,CLOCK,CTBP2,INSM1,USP9X,MSC,IFNL1,PTCH1,FOXL2,ZNF224,DACT1,MEF2C,SMAD4,GATA2,SUV39H2,UBE2I,SREBF1,TRIM33,ZEB1,POU3F3,PAX9,EZR,TPR,POU2F1,GATAD2B,…
GO Process	GO:0061458	Reproductive system development	48	424	0.28	0.0047	BIK,SFRP1,MAPK14,SOX9,RARA,AMHR2,WNT5A,STC2,PATZ1,ST14,ARID5B,BMP6,WNT9B,MED1,AXL,INSR,STOX2,MMP19,BOK,PGR,PTCH1,FOXL2,SMAD4,GATA2,FZD5,ETNK2,PTEN,BMPR2,TGFBR1,SDC1,MAP3K4,NR2F2,BMP7,FOXO3,PLEKHA5,ESR1,ARRB1,RXRA,DCANP1,STK3,FZD4,CTSV,VDR,STRA6,SRD5A2,LHX1,VEGFA,PRLR
GO Process	GO:0099537	Trans-synaptic signaling	49	436	0.28	0.0047	SLC6A2,EFNB3,TMOD2,CHRM3,SLC1A3,CBLN2,NTRK2,SLC6A1,HTR6,GRM5,CHRM1,CTBP2,DLGAP1,KCND2,HOMER1,PPFIA3,ADORA2A,HTR7,MEF2C,KCNQ2,P2RX4,SLC6A9,HTR4,ADORA1,HTR1B,GRIN1,PTEN,RIMS3,SHC3,GABBR1,CORT,NLGN4X,PTPRD,KCNA1,SLC29A1,SV2B,PPP3CA,GRIN2A,DLG4,GRIK1,CHRNA2,NRXN1,FCHSD2,MPP2,RIMS1,GRM4,C15orf59,CDH8,NOS1
GO Process	GO:0001654	Eye development	43	365	0.3	0.0049	NEUROD4,SOX9,RARA,WNT5A,STAT3,CACNA1C,NTRK2,ADAMTS18,BMP6,WNT9B,ABI2,MED1,MDM1,GPD2,MAB21L2,ALDH1A3,FOXL2,LIMK2,NF2,ZEB1,FZD5,SMOC1,RD3,TRAF3IP1,TGIF2,BMPR2,TGFBR1,SKI,ACVRL1,BMP7,COL8A2,MFRP,JMJD6,PAX6,PBX1,RXRA,FZD4,MEIS3,STRA6,LHX1,RAB18,VEGFA,RAB11FIP4
GO Process	GO:0042127	Regulation of cell population proliferation	138	1642	0.15	0.0049	CD22,FOXJ2,FERMT1,MMP2,SFRP1,TGFB1,TNFSF8,MAPK14,ID2,ACVR1C,SOX9,PIAS1,EGLN3,RARA,LAMC1,KAT7,DAB2IP,RIPK1,CCND2,NUAK1,SLC6A4,LHX5,CD81,CTCF,CUL3,IL11,HDAC4,WNT5A,STAT3,CDK6,IGF1R,MEF2D,MEGF10,NTRK2,BMP6,HNRNPU,FEZF2,CD109,TGFA,AVPR1A,CHP2,MED1,WNT10B,INSR,CHST11,CHRM1,VEGFB,CTBP2,FUT1,CFLAR,INSM1,BOK,CD6,MAB21L2,CD28,PGR,IFNL1,PTCH1,ADORA2A,MEF2C,SMAD4,PKN1,TNFSF13,IKZF3,NF2,GATA2,SERTAD1,EMP2,ZE…
GO Process	GO:2000113	Negative regulation of cellular macromolecule biosynthetic process	126	1470	0.16	0.0049	SFRP1,TGFB1,GAPDH,NR3C1,ID2,NEUROG3,ATXN1,SOX9,FOSB,PIAS1,PRDM12,SESN2,RARA,ERN2,KAT7,DAB2IP,GLIS2,PPM1F,EP300,CTCF,CUL3,HDAC4,WNT5A,STAT3,FBXW11,CREM,CDK6,PATZ1,ZFHX3,CBX4,ARID5B,BMP6,HNRNPU,FEZF2,UBP1,SAP30L,NAB2,MED1,WNT10B,MRPL13,MEPCE,CLOCK,CTBP2,INSM1,USP9X,MSC,IFNL1,PTCH1,FOXL2,ZNF224,DACT1,MEF2C,SMAD4,GATA2,SUV39H2,UBE2I,SREBF1,TRIM33,ZEB1,POU3F3,PAX9,EZR,TPR,POU2F1,GATAD2B,DR1,INPP5E,PLK…
GO Process	GO:0016310	Phosphorylation	112	1275	0.17	0.0051	TRIB2,CAMKK1,IL2RB,NME4,TGFB1,EFNB3,GAPDH,MAPK14,NEK9,KALRN,ACVR1C,SOX9,RARA,ERN2,AMHR2,DAB2IP,RIPK1,PEBP1,NUAK1,PSMD11,MAPK6,PTPLAD1,IMPAD1,DHTKD1,CUL3,WNT5A,STAT3,FBXW11,CDK6,ITPK1,IGF1R,NTRK2,PRKAG2,HK2,CALM3,PSME3,TGFA,ABI2,TK2,MED1,AXL,TK1,PTGER4,INSR,PRKACA,PANK2,STK17A,STK25,RASA3,STRADA,DGKH,LIMK2,MEF2C,SBK1,PKN1,NEK10,GFRA1,CSNK1G3,MAPKAPK2,ETNK2,RNASEL,PEA15,PRKACB,GRIN1,STKLD1,PLK3,PIM…
GO Process	GO:1903829	Positive regulation of cellular protein localization	41	342	0.3	0.0051	ITGA3,NUTF2,TGFB1,RANGRF,MAPK14,SESN2,KAT7,GLIS2,CD81,ANK3,GPD1L,CHP2,CHRM1,MEPCE,PRKACA,MAPT,FZD5,CNST,RHOU,EZR,TPR,SYT11,EMD,PLK3,ABHD17B,TP73,PRR5L,RUFY3,TM9SF4,HPS4,NRXN1,MAVS,HRAS,DP2,ABLIM3,UBR5,USP36,OAZ2,NUP62,VEGFA,LEPROT
GO Process	GO:0000122	Negative regulation of transcription by rna polymerase ii	84	895	0.2	0.0058	TGFB1,NR3C1,ID2,NEUROG3,ATXN1,SOX9,FOSB,PIAS1,PRDM12,RARA,DAB2IP,GLIS2,EP300,CTCF,CUL3,HDAC4,STAT3,CREM,CDK6,PATZ1,ZFHX3,CBX4,ARID5B,BMP6,HNRNPU,FEZF2,SAP30L,MED1,WNT10B,MEPCE,CTBP2,INSM1,USP9X,MSC,PTCH1,FOXL2,ZNF224,DACT1,MEF2C,SMAD4,GATA2,SUV39H2,UBE2I,SREBF1,TRIM33,ZEB1,EZR,TPR,GATAD2B,DR1,PLK3,PKIG,JPH2,TGIF2,UBE2D1,POU4F1,SKI,FOXO1,RREB1,EID2,IRF2,NR2F2,SOX6,NFIX,NEDD4L,MTA3,FOXO3,STRAP,HSBP…
GO Process	GO:0007154	Cell communication	378	5320	0.08	0.0058	ITGA3,GPRC5A,GNA11,CAMKK1,IL2RB,FERMT1,PCSK1N,MMP2,SLC6A2,EXTL3,PAG1,SFRP1,TGFB1,TNFSF8,RLN1,EFNB3,RANGRF,MAPK14,NR3C1,KALRN,NEUROD4,PDE1B,ACVR1C,RAP2A,SOX9,F2RL3,PIAS1,TMOD2,MEGF8,SESN2,RARA,CHRM3,SORT1,ERN2,AMHR2,RGS8,KAT7,IL1RN,DAB2IP,RIPK1,PEBP1,NUAK1,PSMD11,LHX5,MAPK6,PTPLAD1,LTBP2,RHEB,GNAO1,PPM1F,EP300,BIRC3,DNAJC10,CUL3,IL11,HDAC4,WNT5A,STAT3,ADD1,STC2,FBXW11,SLC1A3,CREM,CDK6,CACNA1C,GPR6…
GO Process	GO:0007612	Learning	23	145	0.43	0.0058	KALRN,PDE1B,ATXN1,PIAS1,NTRK2,JPH3,SLC6A1,INSR,GRM5,CNTN2,SYT11,GRIN1,PAK7,NLGN4X,GRIN2A,DDHD2,DLG4,NRXN1,CLDN5,CREB1,PAK6,ATXN1L,STRA6
GO Process	GO:0019219	Regulation of nucleobase-containing compound metabolic process	293	3982	0.09	0.0058	FOXJ2,SFRP1,TGFB1,TNFSF8,HLF,CSRNP2,MAPK14,NR3C1,MAPRE3,ID2,TBPL1,NEUROG3,NEUROD4,ATXN1,SOX9,FOSB,PIN1,PIAS1,EGLN3,ZNF764,ZNF747,PRDM12,SESN2,RARA,ERN2,TAF5L,KAT7,DAB2IP,RIPK1,C12orf49,PSMD11,LHX5,ADNP2,GLIS2,ACIN1,MID2,PPM1F,EP300,CD81,CTCF,CUL3,IL11,HDAC4,WNT5A,STAT3,FBXW11,CREM,CDK6,PATZ1,ZNF280D,ZFHX3,ASXL3,CBX4,MEF2D,ARID5B,BMP6,HNRNPU,FEZF2,UBP1,ELMSAN1,PRKAG2,GATAD1,PDPR,AIRE,PSME3,TGFA,SA…
GO Process	GO:0061061	Muscle structure development	52	479	0.26	0.0059	TGFB1,HLF,MAPK14,SOX9,TMOD2,RARA,SORT1,EP300,CD81,WNT5A,ZFHX3,MEF2D,MEGF10,ARID5B,HNRNPU,MRAS,KIAA1161,AVPR1A,MED1,WNT10B,SUV420H1,CFLAR,MSC,FOXL2,HOMER1,MKL2,MEF2C,SMAD4,DMD,SEPN1,LRRC10,LMOD1,EMD,PDLIM1,TGFBR1,PAX7,POU4F1,SKI,SDC1,SHOX2,EID2,PRKAR1A,PTGFRN,NR2F2,CHD2,MYLK3,PPP3CA,SOX6,RXRA,STRA6,NOS1,VEGFA
GO Process	GO:0009890	Negative regulation of biosynthetic process	136	1624	0.15	0.0061	SFRP1,TGFB1,GAPDH,NR3C1,ID2,NEUROG3,ATXN1,SOX9,FOSB,PIAS1,PRDM12,SESN2,RARA,RNF128,ERN2,KAT7,DAB2IP,GLIS2,PPM1F,EP300,CTCF,CUL3,HDAC4,WNT5A,STAT3,FBXW11,CREM,CDK6,PATZ1,ZFHX3,ASXL3,CBX4,TMEFF2,ARID5B,BMP6,HNRNPU,FEZF2,UBP1,SAP30L,NAB2,MED1,WNT10B,MRPL13,MEPCE,CLOCK,CTBP2,CFLAR,INSM1,USP9X,MSC,IFNL1,PTCH1,FOXL2,ZNF224,DACT1,MEF2C,SMAD4,GATA2,SUV39H2,UBE2I,SREBF1,TRIM33,ZEB1,POU3F3,PAX9,RD3,EZR,TPR…
GO Process	GO:0009967	Positive regulation of signal transduction	138	1654	0.15	0.0063	BIK,FERMT1,SFRP1,TGFB1,MAPK14,SOX9,PIN1,F2RL3,TMOD2,ERN2,DAB2IP,RIPK1,C12orf49,PSMD11,PTPLAD1,RHEB,MID2,KCNN4,EP300,BIRC3,CD81,IL11,WNT5A,STAT3,GPR65,IGF1R,NTRK2,CD226,BMP6,HTR6,CALM3,SPATC1L,PSME3,TGFA,KIAA1161,CHP2,MED1,WNT10B,AXL,INSR,TSPAN5,VEGFB,CTBP2,CFLAR,CSPG4,MID1,BOK,SH2B1,CD28,STK25,FAM110C,IFNL1,CNTN2,UNC5B,HOMER1,LYPD6,ADORA2A,DACT1,ZNF385A,MAOA,C1QTNF1,MEF2C,SMAD4,PKN1,NEK10,APOL3,F…
GO Process	GO:0023014	Signal transduction by protein phosphorylation	45	395	0.28	0.0064	IL2RB,TGFB1,MAPK14,SOX9,ERN2,DAB2IP,RIPK1,PEBP1,PSMD11,MAPK6,PTPLAD1,CUL3,WNT5A,FBXW11,CALM3,PSME3,TGFA,MED1,PTGER4,STK25,RASA3,STRADA,MEF2C,PKN1,GFRA1,MAPKAPK2,PEA15,GRIN1,DLG3,SHC3,PAK7,PTPRA,TNFRSF19,MAP3K4,TAOK3,DLG4,FGFR1,MAPKAPK3,SHC1,PAK6,HRAS,GDNF,PAQR3,STK3,RASAL1
GO Process	GO:0048608	Reproductive structure development	47	420	0.27	0.0066	BIK,SFRP1,MAPK14,SOX9,RARA,AMHR2,WNT5A,STC2,PATZ1,ST14,ARID5B,BMP6,WNT9B,MED1,AXL,INSR,STOX2,MMP19,BOK,PGR,PTCH1,FOXL2,SMAD4,GATA2,FZD5,ETNK2,PTEN,BMPR2,TGFBR1,SDC1,MAP3K4,NR2F2,BMP7,FOXO3,ESR1,ARRB1,RXRA,DCANP1,STK3,FZD4,CTSV,VDR,STRA6,SRD5A2,LHX1,VEGFA,PRLR
GO Process	GO:0090087	Regulation of peptide transport	65	649	0.23	0.0069	CD22,FERMT1,NUTF2,SFRP1,TGFB1,GAPDH,MAPK14,KALRN,ACVR1C,KCNN4,PPM1F,CD81,CACNA1C,ANK3,BMP6,CHP2,MIDN,PTGER4,CHRM1,CLOCK,PRKACA,BAIAP3,AACS,ADORA2A,SREBF1,FZD5,CNST,RHOU,EZR,ADORA1,TPR,SYT11,EMD,GNAS,PLK3,PKIG,TP73,PRR5L,RUFY3,ITSN1,ITPR2,AIMP1,SLC9B2,PPP3CA,ABAT,TM9SF4,HPS4,UBAC2,ADIPOQ,APLN,MAVS,HRAS,ARRB1,HFE,DP2,SH3TC2,ABLIM3,UBR5,USP36,SLC8B1,CLEC5A,OAZ2,GIPR,NUP62,LEPROT
GO Process	GO:0007517	Muscle organ development	36	291	0.32	0.0074	TGFB1,HLF,MAPK14,EP300,WNT5A,ZFHX3,MEF2D,MEGF10,ARID5B,MRAS,KIAA1161,MED1,WNT10B,SUV420H1,CFLAR,MSC,FOXL2,HOMER1,MKL2,MEF2C,SMAD4,DMD,SEPN1,EMD,TGFBR1,PAX7,POU4F1,SKI,SHOX2,EID2,NR2F2,CHD2,PPP3CA,SOX6,RXRA,STRA6
GO Process	GO:0031326	Regulation of cellular biosynthetic process	301	4125	0.09	0.0074	FOXJ2,SFRP1,TGFB1,TNFSF8,HLF,CSRNP2,GAPDH,MAPK14,NR3C1,MAPRE3,ID2,TBPL1,NEUROG3,NEUROD4,ATXN1,SOX9,FOSB,PIN1,PIAS1,EGLN3,ZNF764,ZNF747,PRDM12,SESN2,RARA,RNF128,ERN2,TAF5L,USP37,KAT7,DAB2IP,RIPK1,C12orf49,PSMD11,LHX5,ADNP2,GLIS2,MID2,PPM1F,EP300,CD81,CTCF,CUL3,IL11,HDAC4,WNT5A,STAT3,STC2,FBXW11,CREM,CDK6,PATZ1,ZNF280D,ZFHX3,ASXL3,CBX4,MEF2D,ARID5B,BMP6,HNRNPU,FEZF2,UBP1,ELMSAN1,PRKAG2,GATAD1,PDPR,…
GO Process	GO:0031327	Negative regulation of cellular biosynthetic process	133	1592	0.15	0.0078	SFRP1,TGFB1,GAPDH,NR3C1,ID2,NEUROG3,ATXN1,SOX9,FOSB,PIAS1,PRDM12,SESN2,RARA,RNF128,ERN2,KAT7,DAB2IP,GLIS2,PPM1F,EP300,CTCF,CUL3,HDAC4,WNT5A,STAT3,FBXW11,CREM,CDK6,PATZ1,ZFHX3,CBX4,ARID5B,BMP6,HNRNPU,FEZF2,UBP1,SAP30L,NAB2,MED1,WNT10B,MRPL13,MEPCE,CLOCK,CTBP2,INSM1,USP9X,MSC,IFNL1,PTCH1,FOXL2,ZNF224,DACT1,MEF2C,SMAD4,GATA2,SUV39H2,UBE2I,SREBF1,TRIM33,ZEB1,POU3F3,PAX9,RD3,EZR,TPR,POU2F1,GATAD2B,DR1…
GO Process	GO:0070848	Response to growth factor	55	524	0.25	0.0078	SFRP1,TGFB1,MAPK14,NR3C1,ACVR1C,SOX9,MEGF8,SORT1,AMHR2,DAB2IP,RIPK1,LTBP2,EPB41L5,WNT5A,ZFHX3,NTRK2,BMP6,COL1A2,GAS1,MED1,INSR,VEGFB,CFLAR,USP9X,MAPT,MEF2C,SMAD4,SMURF1,PAX9,MAPKAPK2,TPR,EMD,PTEN,UBE2D1,BMPR2,TGFBR1,SKI,PRKCZ,ACVRL1,EID2,BMP7,SOX6,CLDN5,FOXO3,CREB1,FGFR1,SHC1,TIA1,RBFOX2,HFE,PGF,IER2,LHX1,NOS1,VEGFA
GO Process	GO:0007417	Central nervous system development	90	988	0.18	0.0079	ID2,NEUROG3,ATXN1,SOX9,RARA,DAB2IP,SLC6A4,LHX5,GLIS2,WNT5A,STAT3,ARSB,ADAM22,CDK6,ZFHX3,SH3GL1,NTRK2,TENM4,FEZF2,HTR6,WNT9B,CALM3,AVPR1A,MED1,AXL,DPYSL2,FUT1,BOK,TACC1,SLC6A17,RTN4RL1,CNTN2,ALDH1A3,PTCH1,JRKL,EML1,ADORA2A,MAPT,NF2,GATA2,ZEB1,POU3F3,PLXNA2,GRIN1,PTEN,HPCAL4,PCDH19,FPGS,BMPR2,PAX7,SHC3,POU4F1,SKI,NLGN4X,ITSN1,KCNA1,TRAPPC9,NR2F2,PPP3CA,CLDN3,DRP2,BMP7,NAV2,SOX6,GRIN2A,ABAT,TCTN1,GR…
GO Process	GO:0007167	Enzyme linked receptor protein signaling pathway	70	720	0.21	0.0083	MMP2,TGFB1,EFNB3,MAPK14,KALRN,ACVR1C,SOX9,MEGF8,SORT1,AMHR2,DAB2IP,LTBP2,STAT3,IGF1R,NTRK2,ARID5B,BMP6,UBASH3B,TGFA,COL1A2,AXL,INSR,VEGFB,CSPG4,USP9X,SH2B1,ATP6V0A2,SMAD4,GFRA1,SREBF1,REPS2,SMURF1,MAPKAPK2,GRIN1,PTEN,SLC2A8,TGIF2,UBE2D1,BMPR2,TGFBR1,SHC3,SKI,PRKCZ,FOXO1,PTPRA,PTPRD,ITSN1,TNK2,ACVRL1,EID2,BMP7,CLDN5,FOXO3,CREB1,ARPC4,FGFR1,MAPKAPK3,PTPRJ,SHC1,TIA1,HRAS,RBFOX2,HFE,PDK2,ANKS1B,BDKRB…
GO Process	GO:0001934	Positive regulation of protein phosphorylation	92	1019	0.18	0.0087	GPRC5A,CAMKK1,TGFB1,MAPK14,MAPRE3,RAP2A,SOX9,PIN1,ERN2,DAB2IP,RIPK1,CCND2,PTPLAD1,CD81,IL11,WNT5A,STAT3,IGF1R,NTRK2,BMP6,PRKAG2,CALM3,SPATC1L,ADCY9,TGFA,NAB2,INSR,GRM5,PRKACA,VEGFB,CFLAR,CSPG4,MID1,RAP2B,STK25,IFNL1,STRADA,RAP2C,C1QTNF1,MEF2C,SMAD4,PKN1,NEK10,DOK7,FAS,EMP2,FZD5,MAPKAPK2,ADORA1,SASH1,PEA15,PRKACB,PTEN,PIM1,TRAF1,DLG3,BMPR2,CCNY,TGFBR1,TP73,PAK7,PRKCZ,PRR5L,TNK2,TNFRSF19,ACVRL1,MAP…
GO Process	GO:0030182	Neuron differentiation	92	1019	0.18	0.0087	SFRP1,EFNB3,ID2,NEUROD4,SOX9,PIN1,MEGF8,PRDM12,DAB2IP,LHX5,ADNP2,WNT5A,STAT3,SLC1A3,RTN1,TMEFF2,NTRK2,TENM4,ANK3,PTPRO,FEZF2,WNT9B,WNT10B,SPRY3,USH2A,DPYSL2,INSM1,USP9X,TMEM132E,GPM6B,TRAK1,RTN4RL1,CNTN2,PTCH1,UNC5B,GLDN,ADORA2A,MAPT,MEF2C,SMAD4,DPYSL3,NFASC,GATA2,GFRA1,MAP4,FZD5,ENAH,PLXNA2,EZR,NTNG1,PTEN,UGCG,TGFBR1,PAX7,SHC3,SLITRK1,POU4F1,PIK3CD,PRKCZ,PTPRA,NLGN4X,PTPRD,TRAPPC9,MKS1,ULK2,BMP7…
GO Process	GO:0031328	Positive regulation of cellular biosynthetic process	161	2005	0.13	0.0087	FOXJ2,SFRP1,TGFB1,TNFSF8,HLF,CSRNP2,MAPK14,NR3C1,MAPRE3,ID2,TBPL1,NEUROG3,SOX9,FOSB,PIN1,PIAS1,SESN2,RARA,TAF5L,KAT7,DAB2IP,RIPK1,C12orf49,LHX5,GLIS2,EP300,CD81,CTCF,IL11,HDAC4,WNT5A,STAT3,FBXW11,CREM,PATZ1,ZFHX3,ASXL3,MEF2D,ARID5B,BMP6,HNRNPU,FEZF2,AIRE,STARD4,AVPR1A,ATMIN,CHP2,MED1,WNT10B,UBTF,INSR,MEPCE,CLOCK,CTBP2,HSF5,TACC1,CD28,PGR,MED16,IFNL1,PTCH1,FOXL2,MKL2,RRP1B,RAP2C,MEF2C,SMAD4,PKN1,I…
GO Process	GO:0030856	Regulation of epithelial cell differentiation	23	151	0.41	0.0089	FOXJ2,SOX9,RHEB,ADD1,BMP6,CD109,WNT9B,MED1,WNT10B,CLOCK,PTCH1,CTSL,ZEB1,ACVRL1,CLDN5,ADIPOQ,PAX6,GDNF,CTSV,VDR,LHX1,VEGFA,PRLR
GO Process	GO:0010638	Positive regulation of organelle organization	63	633	0.22	0.0097	BIK,SFRP1,PRDM12,KAT7,PPM1F,CLASP1,CUL3,WNT5A,GPR65,HNRNPU,HK2,TGFA,ABI2,ATMIN,INSR,FEN1,BOK,WIPF2,SH2B1,CD28,RNF40,MAPT,C15orf62,SMAD4,NF2,C6orf89,OCLN,SREBF1,RTEL1,FZD5,SMURF1,RHOU,LMOD1,TPR,PDE4DIP,SURF4,TET1,TGFBR1,PAX7,PPP1R10,TP73,SDC1,MAP3K4,MYLK3,DDHD2,HPS4,SEPT7,FCHSD2,CLEC16A,ARPC4,SEPT9,HRAS,ARRB1,DP2,ABLIM3,ASAP1,USP36,WBP2,NUP62,NOS1,VEGFA,PKIB,LEPROT
GO Process	GO:0043408	Regulation of mapk cascade	70	725	0.21	0.0097	TRIB2,SFRP1,TGFB1,MAPK14,DUSP4,RAP2A,PIN1,ERN2,DAB2IP,RIPK1,PEBP1,PTPLAD1,PRDX1,CD81,IL11,WNT5A,IGF1R,NTRK2,TGFA,DUSP16,SPRY3,INSR,VEGFB,CFLAR,CSPG4,MID1,STK25,DACT1,C1QTNF1,MEF2C,SMAD4,PKN1,NEK10,NF2,FAS,FZD5,EZR,MAPKAPK2,ADORA1,SASH1,PEA15,PTEN,TRAF1,TGFBR1,TP73,PRKCZ,FOXO1,TNFRSF19,MAP3K4,TAOK3,BMP7,ZMYND11,NRXN1,ADIPOQ,PIK3R5,FGFR1,MAPKAPK3,CDK12,PTPRJ,SHC1,HRAS,ARRB1,PAQR3,STK3,FZD4,GRM4,LMO…
GO Process	GO:0033036	Macromolecule localization	192	2473	0.12	0.0098	CMTM6,NUTF2,NME4,TGFB1,CEP41,RANGRF,MAPRE3,GORASP2,C2orf43,CRIPT,ACVR1C,RAP2A,SOX9,RNF128,SORT1,ARF3,COG3,IL1RN,STX17,AP4E1,LTBP2,MID2,KCNN4,DESI1,CD81,EHBP1,CTCF,MLPH,WNT5A,STAT3,ADAM22,PMM2,TMEFF2,ANK3,ARL11,HNRNPU,RAB6B,LONP2,PDIA4,PRKAG2,HK2,CALM3,ARL5A,ZDHHC3,OSBPL11,STARD4,SLU7,HEPACAM,DUSP16,TMED3,TVP23A,CHP2,MED1,CHST11,USH2A,TSPAN5,RBFOX1,RPL15,RAB1B,DSCR3,MID1,OSBPL3,USP9X,GPM6B,VPS37D,…
GO Process	GO:0040012	Regulation of locomotion	88	969	0.18	0.0098	ITGA3,SFRP1,TGFB1,MAPK14,ACVR1C,RAP2A,SOX9,PIN1,MEGF8,DAB2IP,PPM1F,CD81,CLASP1,EPB41L5,HDAC4,WNT5A,STAT3,ARSB,CDK6,IGF1R,ABHD2,TMEFF2,PTPRO,FEZF2,AIRE,PTGER4,INSR,CHRM1,FBXO31,VEGFB,FUT1,INSM1,RAP2B,C5orf30,FAM110C,ADORA2A,NISCH,RAP2C,SSX2IP,MEF2C,PKN1,DPYSL3,NF2,GATA2,SPOCK3,ARPIN,LDLRAD4,EMP2,P2RX4,INPP5F,MACF1,PLXNA2,ADORA1,SASH1,NTNG1,PTEN,BMPR2,TGFBR1,PIK3CD,PRR5L,RREB1,RUFY3,SRGAP3,ACVRL1,C…
GO Process	GO:0042327	Positive regulation of phosphorylation	97	1093	0.17	0.0098	GPRC5A,CAMKK1,TGFB1,MAPK14,MAPRE3,RAP2A,SOX9,PIN1,ERN2,DAB2IP,RIPK1,CCND2,PTPLAD1,CD81,IL11,WNT5A,STAT3,IGF1R,NTRK2,BMP6,PRKAG2,CALM3,SPATC1L,ADCY9,TGFA,NAB2,AXL,INSR,GRM5,PRKACA,VEGFB,CFLAR,CSPG4,MID1,RAP2B,STK25,IFNL1,STRADA,RAP2C,MAPT,C1QTNF1,MEF2C,SMAD4,PKN1,NEK10,DOK7,FAS,EMP2,FZD5,MAPKAPK2,ADORA1,SASH1,PEA15,PRKACB,PTEN,PIM1,TRAF1,DLG3,BMPR2,CCNY,TGFBR1,TP73,PAK7,PRKCZ,PRR5L,ITSN1,TNK2,TNFR…
GO Process	GO:0090316	Positive regulation of intracellular protein transport	26	184	0.38	0.0098	NUTF2,TGFB1,MAPK14,CD81,ANK3,CHP2,CHRM1,PRKACA,FZD5,RHOU,TPR,EMD,PLK3,TP73,PRR5L,RUFY3,TM9SF4,HPS4,MAVS,HRAS,DP2,ABLIM3,UBR5,USP36,OAZ2,LEPROT
GO Process	GO:0071363	Cellular response to growth factor stimulus	52	494	0.25	0.0104	SFRP1,TGFB1,MAPK14,NR3C1,ACVR1C,SOX9,MEGF8,SORT1,AMHR2,DAB2IP,RIPK1,LTBP2,EPB41L5,WNT5A,NTRK2,BMP6,COL1A2,GAS1,MED1,INSR,VEGFB,CFLAR,USP9X,MAPT,MEF2C,SMAD4,SMURF1,PAX9,MAPKAPK2,EMD,PTEN,UBE2D1,BMPR2,TGFBR1,SKI,PRKCZ,ACVRL1,EID2,BMP7,SOX6,CLDN5,FOXO3,CREB1,FGFR1,SHC1,TIA1,RBFOX2,HFE,PGF,LHX1,NOS1,VEGFA
GO Process	GO:0009725	Response to hormone	79	849	0.19	0.0106	ITGA3,SFRP1,TGFB1,NR3C1,ACVR1C,FOSB,PIAS1,SESN2,RARA,SORT1,IL1RN,EP300,RBBP5,HDAC4,STAT3,ARSB,STC2,IGF1R,ABHD2,PDE3B,BMP6,HNRNPU,CALM3,ADCY9,AGL,AVPR1A,MED1,WNT10B,PTGER4,INSR,PRKACA,CFLAR,MMP19,FIBIN,PGR,RNF40,TUSC5,ATP6V0A2,MEF2C,CTSL,SREBF1,ESRRG,AHCYL1,HTR1B,PRKACB,GNAS,PTEN,SLC2A8,RBBP4,FABP3,UGCG,PAQR7,RXRB,PRKCZ,FOXO1,PTPRA,SDC1,PRKAR1A,NR2F2,BMP7,FOXO3,CREB1,ADIPOQ,SHC1,ESR1,RBFOX2,RXRA,P…
GO Process	GO:0051240	Positive regulation of multicellular organismal process	144	1770	0.14	0.0113	ITGA3,FERMT1,TGFB1,GAPDH,MAPK14,ID2,KALRN,NEUROG3,SOX9,PIN1,MEGF8,RARA,CHRM3,DDX56,KAT7,DAB2IP,RIPK1,LHX5,MAPK6,RHEB,ACIN1,PPM1F,EP300,CD81,CLASP1,EPB41L5,HDAC4,WNT5A,STAT3,ARSB,IGF1R,CBLN2,NTRK2,TENM4,CD226,BMP6,FEZF2,HK2,ERAP1,AVPR1A,MED1,WNT10B,AXL,CYB5D2,POLR1D,PTGER4,C20orf196,SUV420H1,FBXO31,VEGFB,FUT1,CFLAR,GPM6B,CD6,CD28,STK25,TRAK1,IFNL1,FOXL2,ADORA2A,MKL2,MAPT,C1QTNF1,MEF2C,SMAD4,TNFSF1…
GO Process	GO:0032880	Regulation of protein localization	85	934	0.18	0.0117	ITGA3,CD22,FERMT1,NUTF2,SFRP1,TGFB1,RANGRF,GAPDH,MAPK14,CRIPT,ACVR1C,PIN1,SESN2,KAT7,GLIS2,KCNN4,PPM1F,CD81,EPB41L5,WNT5A,CACNA1C,ANK3,GPD1L,BMP6,ZDHHC3,CHP2,MIDN,PTGER4,CHRM1,MEPCE,CLOCK,PRKACA,GPM6B,BAIAP3,AACS,PTCH1,ADORA2A,MAPT,NF2,SREBF1,ASTN2,FZD5,CNST,RHOU,EZR,TPR,SYT11,EMD,GNAS,INPP5E,PLK3,PKIG,C6orf106,ABHD17B,TP73,PRKCZ,PRR5L,RUFY3,ITPR2,SLC9B2,PPP3CA,IQSEC2,ABAT,TM9SF4,HPS4,NEDD4L,UBAC…
GO Process	GO:0010557	Positive regulation of macromolecule biosynthetic process	153	1906	0.13	0.0122	FOXJ2,SFRP1,TGFB1,TNFSF8,HLF,CSRNP2,MAPK14,NR3C1,MAPRE3,ID2,TBPL1,NEUROG3,SOX9,FOSB,PIN1,PIAS1,SESN2,RARA,TAF5L,KAT7,DAB2IP,RIPK1,C12orf49,LHX5,GLIS2,EP300,CD81,CTCF,IL11,HDAC4,WNT5A,STAT3,FBXW11,CREM,PATZ1,ZFHX3,ASXL3,MEF2D,ARID5B,BMP6,HNRNPU,FEZF2,AIRE,ATMIN,CHP2,MED1,WNT10B,UBTF,INSR,MEPCE,CLOCK,CTBP2,HSF5,TACC1,CD28,PGR,MED16,IFNL1,PTCH1,FOXL2,MKL2,RRP1B,RAP2C,MEF2C,SMAD4,PKN1,IKZF3,GATA2,NFY…
GO Process	GO:0022604	Regulation of cell morphogenesis	52	498	0.24	0.0122	EFNB3,KALRN,NEUROG3,RAP2A,MEGF8,WNT5A,NTRK2,PTPRO,FEZF2,FGD5,ABI2,DPYSL2,FBXO31,WIPF2,MKLN1,STK25,TRAK1,CNTN2,MAPT,C15orf62,FGD6,ARPIN,MACF1,SMURF1,ISLR2,RHOU,PLXNA2,EZR,NTNG1,GRIN1,PTEN,BMPR2,FGD3,SLITRK1,RREB1,RUFY3,PTPRD,SHOX2,MYADM,PPP3CA,CLDN3,ULK2,SEPT7,DLG4,NEDD4L,DCC,RIMS1,FZD4,KIF1A,RASAL1,VEGFA,ZMYM2
GO Process	GO:0009889	Regulation of biosynthetic process	304	4210	0.08	0.0123	FOXJ2,SFRP1,TGFB1,TNFSF8,HLF,CSRNP2,GAPDH,MAPK14,NR3C1,MAPRE3,ID2,TBPL1,NEUROG3,NEUROD4,ATXN1,SOX9,FOSB,PIN1,PIAS1,EGLN3,ZNF764,ZNF747,PRDM12,SESN2,RARA,RNF128,ERN2,TAF5L,USP37,KAT7,DAB2IP,RIPK1,C12orf49,PSMD11,LHX5,ADNP2,GLIS2,MID2,PPM1F,EP300,CD81,CTCF,CUL3,IL11,HDAC4,WNT5A,STAT3,STC2,FBXW11,CREM,CDK6,PATZ1,ZNF280D,ZFHX3,ASXL3,CBX4,MEF2D,TMEFF2,ARID5B,BMP6,HNRNPU,FEZF2,UBP1,ELMSAN1,PRKAG2,GATAD…
GO Process	GO:0009891	Positive regulation of biosynthetic process	162	2040	0.13	0.0125	FOXJ2,SFRP1,TGFB1,TNFSF8,HLF,CSRNP2,MAPK14,NR3C1,MAPRE3,ID2,TBPL1,NEUROG3,SOX9,FOSB,PIN1,PIAS1,SESN2,RARA,TAF5L,KAT7,DAB2IP,RIPK1,C12orf49,LHX5,GLIS2,EP300,CD81,CTCF,IL11,HDAC4,WNT5A,STAT3,FBXW11,CREM,PATZ1,ZFHX3,ASXL3,MEF2D,ARID5B,BMP6,HNRNPU,FEZF2,AIRE,STARD4,AVPR1A,ATMIN,CHP2,MED1,WNT10B,UBTF,INSR,MEPCE,CLOCK,CTBP2,HSF5,TACC1,CD28,PGR,MED16,IFNL1,PTCH1,FOXL2,MKL2,RRP1B,RAP2C,MEF2C,SMAD4,PKN1,I…
GO Process	GO:0070727	Cellular macromolecule localization	133	1616	0.14	0.0126	NUTF2,TGFB1,RANGRF,MAPRE3,GORASP2,CRIPT,RAP2A,SOX9,RNF128,SORT1,ARF3,COG3,STX17,AP4E1,LTBP2,MID2,DESI1,CD81,CTCF,MLPH,WNT5A,STAT3,ADAM22,PMM2,TMEFF2,ANK3,ARL11,HNRNPU,RAB6B,LONP2,HK2,CALM3,ARL5A,ZDHHC3,SLU7,HEPACAM,DUSP16,TMED3,MED1,TSPAN5,RPL15,RAB1B,DSCR3,MID1,USP9X,VPS37D,STXBP6,XPOT,TRAK1,TUSC5,CNTN2,PTCH1,STRADA,TBC1D22A,AP3S2,ZNF385A,SSX2IP,NFASC,OCLN,ZDHHC9,EMP2,MACF1,SMURF1,DMD,RAB4A,EZR,…
GO Process	GO:0007165	Signal transduction	346	4876	0.08	0.0128	ITGA3,GPRC5A,GNA11,CAMKK1,IL2RB,FERMT1,PCSK1N,MMP2,EXTL3,PAG1,SFRP1,TGFB1,TNFSF8,RLN1,EFNB3,RANGRF,MAPK14,NR3C1,KALRN,NEUROD4,PDE1B,ACVR1C,RAP2A,SOX9,F2RL3,PIAS1,MEGF8,SESN2,RARA,CHRM3,SORT1,ERN2,AMHR2,RGS8,KAT7,IL1RN,DAB2IP,RIPK1,PEBP1,NUAK1,PSMD11,MAPK6,PTPLAD1,LTBP2,RHEB,GNAO1,PPM1F,EP300,BIRC3,DNAJC10,CUL3,IL11,HDAC4,WNT5A,STAT3,ADD1,STC2,FBXW11,CREM,CDK6,CACNA1C,GPR65,ITPK1,IGF1R,ABHD2,SH3GL…
GO Process	GO:0032228	Regulation of synaptic transmission, gabaergic	10	36	0.67	0.0132	SLC6A1,ZDHHC3,BAIAP3,ADORA2A,NISCH,CA7,ADORA1,HTR1B,PTEN,PLCL2
GO Process	GO:0033157	Regulation of intracellular protein transport	33	268	0.32	0.0132	FERMT1,NUTF2,TGFB1,MAPK14,CD81,ANK3,CHP2,CHRM1,PRKACA,SREBF1,FZD5,RHOU,TPR,EMD,PLK3,PKIG,TP73,PRR5L,RUFY3,TM9SF4,HPS4,UBAC2,ADIPOQ,MAVS,HRAS,DP2,SH3TC2,ABLIM3,UBR5,USP36,OAZ2,NUP62,LEPROT
GO Process	GO:0051270	Regulation of cellular component movement	90	1009	0.18	0.0135	ITGA3,SFRP1,TGFB1,RANGRF,MAPK14,ACVR1C,RAP2A,SOX9,PIN1,MEGF8,DAB2IP,PPM1F,CD81,CLASP1,EPB41L5,HDAC4,WNT5A,STAT3,ARSB,CDK6,CACNA1C,IGF1R,ABHD2,TMEFF2,DSC2,PTPRO,FEZF2,DRC1,AIRE,PTGER4,INSR,FBXO31,VEGFB,FUT1,INSM1,RAP2B,C5orf30,FAM110C,NISCH,RAP2C,SSX2IP,MEF2C,PKN1,DPYSL3,NF2,GATA2,SPOCK3,ARPIN,LDLRAD4,EMP2,P2RX4,INPP5F,MACF1,PLXNA2,ADORA1,SASH1,NTNG1,PTEN,BMPR2,TGFBR1,PIK3CD,PRR5L,RREB1,RUFY3,SRGA…
GO Process	GO:0043409	Negative regulation of mapk cascade	24	168	0.38	0.0137	SFRP1,DUSP4,PIN1,DAB2IP,PEBP1,IGF1R,DUSP16,SPRY3,DACT1,SMAD4,NF2,EZR,PTEN,FOXO1,TAOK3,BMP7,ZMYND11,ADIPOQ,PTPRJ,ARRB1,PAQR3,LMO3,NDRG2,NUP62
GO Process	GO:0032501	Multicellular organismal process	473	6933	0.06	0.0146	ITGA3,TLL1,GNA11,BIK,FERMT1,PCSK1N,MMP2,SLC6A2,SFRP1,TGFB1,TNFSF8,RLN1,HLF,EFNB3,MAPK14,ID2,GORASP2,TBPL1,DUSP4,KALRN,NEUROG3,NEUROD4,PDE1B,ACVR1C,ATXN1,RAP2A,SOX9,FOSB,PIN1,F2RL3,PIAS1,TMOD2,MEGF8,NARFL,PRDM12,RARA,WDR7,CHRM3,SORT1,AMHR2,LAMC1,DDX56,KAT7,DAB2IP,SLC6A4,LHX5,MAPK6,RHEB,ADNP2,GLIS2,GNAO1,PCSK2,IMPAD1,ACIN1,PRDX1,KCNN4,DHTKD1,EP300,BIRC3,CD81,EPB41L5,CUL3,IL11,HDAC4,WNT5A,STAT3,ADD1…
GO Process	GO:0042391	Regulation of membrane potential	47	440	0.25	0.0146	GNA11,RANGRF,KCNN4,CACNA1C,SH3GL1,NTRK2,ANK3,DSC2,GPD1L,GRM5,CHRM1,PANK2,BOK,KCND2,ADORA2A,MAPT,MEF2C,P2RX4,DMD,ADORA1,ATP1B1,ATP1A4,GRIN1,PTEN,RIMS3,KCNK17,GABBR1,PRKCZ,NLGN4X,KCNA1,SCN3B,SLC29A1,PPP3CA,GRIN2A,ABAT,DLG4,GRIK1,NEDD4L,CHRNA2,NRXN1,SCN9A,AKAP7,SLC4A8,MPP2,RIMS1,SLC8B1,C15orf59
GO Process	GO:0001666	Response to hypoxia	39	342	0.28	0.0149	MMP2,SFRP1,PIN1,EGLN3,NARFL,SLC6A4,PSMD11,EP300,STC2,HK2,PSME3,VEGFB,CFLAR,KCND2,SMAD4,SUV39H2,ADORA1,ATP1B1,PDLIM1,PTEN,PLK3,SLC2A8,MTHFR,ITPR2,ACVRL1,SLC29A1,CLDN3,BMP7,ABAT,TM9SF4,FOXO3,CREB1,ADIPOQ,NDRG1,PGF,HMOX2,CPEB1,NOS1,VEGFA
GO Process	GO:0034613	Cellular protein localization	132	1610	0.14	0.0149	NUTF2,TGFB1,RANGRF,MAPRE3,GORASP2,CRIPT,RAP2A,SOX9,RNF128,SORT1,ARF3,COG3,STX17,AP4E1,LTBP2,MID2,DESI1,CD81,CTCF,MLPH,WNT5A,STAT3,ADAM22,PMM2,TMEFF2,ANK3,ARL11,HNRNPU,RAB6B,LONP2,HK2,CALM3,ARL5A,ZDHHC3,SLU7,HEPACAM,DUSP16,TMED3,MED1,TSPAN5,RPL15,RAB1B,DSCR3,MID1,USP9X,VPS37D,STXBP6,XPOT,TRAK1,TUSC5,CNTN2,PTCH1,STRADA,TBC1D22A,AP3S2,SSX2IP,NFASC,OCLN,ZDHHC9,EMP2,MACF1,SMURF1,DMD,RAB4A,EZR,ADORA1,T…
GO Process	GO:1901700	Response to oxygen-containing compound	129	1567	0.14	0.0149	GNA11,MMP2,SFRP1,TGFB1,MAPK14,NR3C1,ACVR1C,SOX9,FOSB,SESN2,RARA,CHRM3,SORT1,RGS8,KAT7,DAB2IP,RIPK1,SLC6A4,ADNP2,GNAO1,PRDX1,WNT5A,STAT3,STC2,IGF1R,ABHD2,NTRK2,PDE3B,BMP6,SLC6A1,HTR6,WNT9B,CALM3,ADCY9,COL1A2,AVPR1A,WNT10B,AXL,PTGER4,INSR,GRM5,CHRM1,HMP19,PRKACA,CFLAR,MMP19,EDEM3,FIBIN,CD6,AACS,RNF40,STK25,TUSC5,ATP6V0A2,PTCH1,GNAL,HOMER1,HTR7,MAPT,MEF2C,SREBF1,P2RX4,HTR4,ZEB1,EZR,MAPKAPK2,PPP1R15B…
GO Process	GO:0032870	Cellular response to hormone stimulus	57	569	0.23	0.0151	SFRP1,NR3C1,FOSB,PIAS1,RARA,HDAC4,STAT3,IGF1R,ABHD2,PDE3B,HNRNPU,ADCY9,AVPR1A,MED1,WNT10B,PTGER4,INSR,PRKACA,CFLAR,PGR,TUSC5,ATP6V0A2,MEF2C,CTSL,SREBF1,ESRRG,AHCYL1,PRKACB,GNAS,PTEN,SLC2A8,UGCG,PAQR7,RXRB,PRKCZ,FOXO1,PTPRA,PRKAR1A,NR2F2,BMP7,FOXO3,CREB1,ADIPOQ,SHC1,ESR1,RBFOX2,RXRA,PDK2,ACSL1,EIF4E,FBXO32,UBR5,VDR,PGF,WBP2,CPEB1,PRLR
GO Process	GO:0070482	Response to oxygen levels	42	379	0.27	0.0151	MMP2,SFRP1,PIN1,EGLN3,NARFL,SLC6A4,PSMD11,EP300,STC2,HK2,PSME3,VEGFB,CFLAR,ATP6V0A2,KCND2,SMAD4,SUV39H2,FAS,ADORA1,ATP1B1,PDLIM1,PTEN,PLK3,SLC2A8,MTHFR,FOXO1,ITPR2,ACVRL1,SLC29A1,CLDN3,BMP7,ABAT,TM9SF4,FOXO3,CREB1,ADIPOQ,NDRG1,PGF,HMOX2,CPEB1,NOS1,VEGFA
GO Process	GO:0050808	Synapse organization	34	283	0.3	0.0152	ITGA3,KALRN,PIN1,WNT5A,IGF1R,CBLN2,TMEFF2,ANK3,SLC6A1,INSR,GRM5,CTBP2,C1QB,PPFIBP1,CNTN2,PPFIA3,MAPT,DOK7,NFASC,FZD5,LRRTM3,NTNG1,PTEN,DLG3,SLITRK1,POU4F1,PCDH17,NLGN4X,PTPRD,DRP2,DLG4,NRXN1,NDRG1,GDNF
GO Process	GO:0010628	Positive regulation of gene expression	181	2337	0.11	0.0155	ITGA3,FOXJ2,FERMT1,SFRP1,TGFB1,TNFSF8,HLF,CSRNP2,GAPDH,MAPK14,NR3C1,MAPRE3,ID2,TBPL1,NEUROG3,SOX9,FOSB,PIN1,PIAS1,SESN2,RARA,TAF5L,KAT7,DAB2IP,RIPK1,C12orf49,SLC6A4,LHX5,GLIS2,PPM1F,EP300,CD81,CTCF,IL11,HDAC4,WNT5A,STAT3,FBXW11,CREM,CDK6,PATZ1,ZFHX3,ASXL3,MEF2D,NTRK2,CD226,ANK3,BMP6,HNRNPU,FEZF2,AIRE,ATMIN,CHP2,MED1,WNT10B,POLR1D,UBTF,PTGER4,INSR,MEPCE,CLOCK,CTBP2,HSF5,CD6,CD28,PGR,MED16,IFNL1,CN…
GO Process	GO:0060173	Limb development	25	181	0.37	0.0155	SOX9,MEGF8,RARA,IMPAD1,WNT5A,CACNA1C,MED1,CHST11,PTCH1,SMAD4,SMOC1,FLVCR1,PLXNA2,GNAS,TRAF3IP1,BMPR2,SKI,SHOX2,MKS1,NR2F2,BMP7,AFF3,FGFR1,PBX1,IQCE
GO Process	GO:0007268	Chemical synaptic transmission	45	418	0.26	0.0159	SLC6A2,TMOD2,CHRM3,SLC1A3,CBLN2,SLC6A1,HTR6,GRM5,CHRM1,CTBP2,DLGAP1,KCND2,HOMER1,PPFIA3,ADORA2A,HTR7,MEF2C,KCNQ2,P2RX4,SLC6A9,HTR4,ADORA1,HTR1B,GRIN1,PTEN,RIMS3,SHC3,GABBR1,CORT,NLGN4X,KCNA1,SLC29A1,SV2B,PPP3CA,GRIN2A,DLG4,GRIK1,CHRNA2,NRXN1,FCHSD2,MPP2,RIMS1,GRM4,C15orf59,CDH8
GO Process	GO:0030858	Positive regulation of epithelial cell differentiation	13	62	0.55	0.0159	SOX9,ADD1,BMP6,MED1,WNT10B,PTCH1,ACVRL1,CLDN5,ADIPOQ,PAX6,GDNF,VDR,LHX1
GO Process	GO:0071310	Cellular response to organic substance	183	2369	0.11	0.0159	GNA11,IL2RB,MMP2,EXTL3,SFRP1,TGFB1,TNFSF8,GAPDH,MAPK14,NR3C1,PDE1B,ACVR1C,SOX9,FOSB,PIAS1,MEGF8,SESN2,RARA,CHRM3,SORT1,ERN2,AMHR2,IL1RN,DAB2IP,RIPK1,SLC6A4,PSMD11,LTBP2,ADNP2,GNAO1,EP300,BIRC3,EPB41L5,CUL3,IL11,HDAC4,WNT5A,STAT3,ADD1,STC2,FBXW11,IGF1R,ABHD2,NTRK2,ARID5B,PDE3B,BMP6,HNRNPU,MRAS,HTR6,WNT9B,HK2,PSME3,ADCY9,COL1A2,GAS1,AVPR1A,MED1,WNT10B,AXL,PTGER4,INSR,GRM5,CHRM1,HMP19,PTPN7,PRKACA,V…
GO Process	GO:0070887	Cellular response to chemical stimulus	219	2919	0.1	0.017	GNA11,IL2RB,MMP2,EXTL3,SFRP1,TGFB1,TNFSF8,GAPDH,MAPK14,NR3C1,ID2,PDE1B,ACVR1C,RAP2A,SOX9,FOSB,PIAS1,EGLN3,MEGF8,PXDN,SESN2,RARA,CHRM3,SORT1,ERN2,AMHR2,RGS8,IL1RN,DAB2IP,RIPK1,SLC6A4,PSMD11,LTBP2,ADNP2,GNAO1,PRDX1,PPM1F,EP300,BIRC3,EPB41L5,CUL3,IL11,HDAC4,WNT5A,STAT3,ADD1,STC2,FBXW11,IGF1R,ABHD2,NTRK2,ARID5B,ANK3,PTPRO,PDE3B,BMP6,HNRNPU,MRAS,HTR6,WNT9B,HK2,PSME3,ADCY9,COL1A2,GAS1,AVPR1A,CHP2,MED1,…
GO Process	GO:0045995	Regulation of embryonic development	20	130	0.41	0.0177	SFRP1,IL1RN,CLASP1,WNT5A,TENM4,INSR,PRKACA,GATA2,PRKACB,TRAF3IP1,TGIF2,MYADM,MKS1,BMP7,SEPT7,ADIPOQ,FGFR1,GDNF,STK3,LHX1
GO Process	GO:0048705	Skeletal system morphogenesis	30	240	0.32	0.0181	MMP2,SFRP1,MAPK14,SOX9,MEGF8,RARA,IMPAD1,MEF2D,ARID5B,BMP6,WNT9B,NAB2,WNT10B,CHST11,MEF2C,ZEB1,FLVCR1,PAPPA2,GNAS,BMPR2,TGFBR1,SKI,SHOX2,BMP7,SOX6,ACAN,FGFR1,DCANP1,ACP5,LHX1
GO Process	GO:0045937	Positive regulation of phosphate metabolic process	100	1164	0.16	0.019	GPRC5A,CAMKK1,TGFB1,MAPK14,MAPRE3,RAP2A,SOX9,PIN1,ERN2,DAB2IP,RIPK1,CCND2,PTPLAD1,CD81,IL11,WNT5A,STAT3,IGF1R,NTRK2,BMP6,PRKAG2,CALM3,SPATC1L,ADCY9,TGFA,CHP2,NAB2,AXL,INSR,GRM5,PRKACA,VEGFB,CFLAR,CSPG4,MID1,RAP2B,STK25,IFNL1,STRADA,RAP2C,MAPT,C1QTNF1,MEF2C,SMAD4,PKN1,NEK10,DOK7,FAS,EMP2,FZD5,MAPKAPK2,PPP1R15B,ADORA1,SASH1,PEA15,PRKACB,PTEN,PIM1,FABP3,TRAF1,DLG3,BMPR2,CCNY,TGFBR1,TP73,PAK7,PRKCZ,P…
GO Process	GO:0035239	Tube morphogenesis	63	656	0.21	0.0193	MMP2,SFRP1,TGFB1,MAPK14,ID2,SOX9,MEGF8,RARA,DAB2IP,EPB41L5,WNT5A,NTRK2,ST14,PDE3B,UBP1,WNT9B,ERAP1,MED1,PRKACA,VEGFB,CSPG4,MMP19,PGR,PTCH1,UNC5B,DACT1,MEF2C,SMAD4,GATA2,ZEB1,FZD5,PRKACB,PTEN,BMPR2,TGFBR1,MTHFR,SKI,ACVRL1,SHOX2,MKS1,NR2F2,AIMP1,ARHGAP24,BMP7,TCTN1,COL8A2,NRXN1,APLN,FGFR1,JMJD6,SHC1,ESR1,PBX1,GDNF,ARHGAP22,STK3,FZD4,VDR,PGF,STRA6,LHX1,VEGFA,NPRL3
GO Process	GO:0043406	Positive regulation of map kinase activity	32	265	0.31	0.0198	TGFB1,MAPK14,ERN2,DAB2IP,RIPK1,PTPLAD1,CD81,WNT5A,TGFA,INSR,CSPG4,MEF2C,PKN1,NEK10,FZD5,MAPKAPK2,ADORA1,SASH1,PEA15,TGFBR1,TP73,MAP3K4,TAOK3,PIK3R5,FGFR1,MAPKAPK3,SHC1,HRAS,ARRB1,FZD4,GRM4,VEGFA
GO Process	GO:0051248	Negative regulation of protein metabolic process	95	1096	0.16	0.02	GPRC5A,TRIB2,PCSK1N,SFRP1,TGFB1,GAPDH,DUSP4,PIN1,SESN2,RARA,RNF128,DAB2IP,PEBP1,PPM1F,BIRC3,DNAJC10,STAT3,IGF1R,NTRK2,ITPRIP,PTPRO,GPD1L,UBASH3B,CD109,PRKAG2,CALM3,DUSP16,GAS1,SPRY3,MRPL13,CFLAR,INSM1,CRTAP,ADORA2A,DACT1,BAG5,MAPT,SMAD4,PKN1,NF2,WAC,OCLN,SPOCK3,LDLRAD4,INPP5F,DMD,EZR,PPP1R15B,TPR,ADAR,XIAP,INPP5E,PTEN,PKIG,TRAF3IP1,PPP1R10,SKI,PRKCZ,PRR5L,FOXO1,MYADM,TAOK3,PRKAR1A,NR2F2,BMP7,GRIN…
GO Process	GO:2000145	Regulation of cell motility	83	929	0.18	0.02	ITGA3,SFRP1,TGFB1,MAPK14,ACVR1C,RAP2A,SOX9,PIN1,DAB2IP,PPM1F,CD81,CLASP1,EPB41L5,HDAC4,WNT5A,STAT3,ARSB,CDK6,IGF1R,ABHD2,TMEFF2,AIRE,PTGER4,INSR,FBXO31,VEGFB,FUT1,INSM1,RAP2B,C5orf30,FAM110C,NISCH,RAP2C,SSX2IP,MEF2C,PKN1,DPYSL3,NF2,GATA2,SPOCK3,ARPIN,LDLRAD4,EMP2,P2RX4,INPP5F,MACF1,PLXNA2,ADORA1,SASH1,NTNG1,PTEN,BMPR2,TGFBR1,PIK3CD,PRR5L,RREB1,RUFY3,SRGAP3,ACVRL1,CFAP69,MYADM,NR2F2,PPP3CA,CLDN3,B…
GO Process	GO:2000112	Regulation of cellular macromolecule biosynthetic process	280	3878	0.08	0.0211	FOXJ2,SFRP1,TGFB1,TNFSF8,HLF,CSRNP2,GAPDH,MAPK14,NR3C1,MAPRE3,ID2,TBPL1,NEUROG3,NEUROD4,ATXN1,SOX9,FOSB,PIN1,PIAS1,EGLN3,ZNF764,ZNF747,PRDM12,SESN2,RARA,ERN2,TAF5L,USP37,KAT7,DAB2IP,RIPK1,C12orf49,PSMD11,LHX5,ADNP2,GLIS2,MID2,PPM1F,EP300,CD81,CTCF,CUL3,IL11,HDAC4,WNT5A,STAT3,FBXW11,CREM,CDK6,PATZ1,ZNF280D,ZFHX3,ASXL3,CBX4,MEF2D,ARID5B,BMP6,HNRNPU,FEZF2,UBP1,ELMSAN1,GATAD1,AIRE,PSME3,TGFA,SAP30L,A…
GO Process	GO:0010033	Response to organic substance	224	3011	0.1	0.0213	ITGA3,GNA11,IL2RB,MMP2,EXTL3,SFRP1,TGFB1,TNFSF8,GAPDH,MAPK14,NR3C1,PDE1B,ACVR1C,SOX9,FOSB,PIAS1,MEGF8,SESN2,RARA,CHRM3,SORT1,ERN2,AMHR2,RGS8,KAT7,IL1RN,DAB2IP,RIPK1,SLC6A4,PSMD11,LTBP2,ADNP2,GNAO1,EP300,BIRC3,CD81,EPB41L5,DNAJC10,CUL3,RBBP5,IL11,HDAC4,WNT5A,STAT3,ADD1,ARSB,STC2,FBXW11,IGF1R,ABHD2,ZFHX3,NTRK2,ARID5B,PDE3B,BMP6,HNRNPU,LONP2,SLC6A1,MRAS,HTR6,WNT9B,HK2,CALM3,PSME3,ADCY9,AGL,COL1A2,GA…
GO Process	GO:0032269	Negative regulation of cellular protein metabolic process	91	1043	0.17	0.0214	GPRC5A,TRIB2,PCSK1N,SFRP1,TGFB1,GAPDH,DUSP4,PIN1,SESN2,RARA,DAB2IP,PEBP1,PPM1F,BIRC3,DNAJC10,STAT3,IGF1R,ITPRIP,PTPRO,GPD1L,UBASH3B,CD109,PRKAG2,CALM3,DUSP16,GAS1,SPRY3,MRPL13,CFLAR,INSM1,CRTAP,ADORA2A,DACT1,BAG5,MAPT,SMAD4,PKN1,NF2,WAC,OCLN,SPOCK3,LDLRAD4,INPP5F,DMD,EZR,PPP1R15B,TPR,ADAR,XIAP,INPP5E,PTEN,PKIG,TRAF3IP1,PPP1R10,SKI,PRKCZ,PRR5L,FOXO1,MYADM,TAOK3,PRKAR1A,NR2F2,BMP7,ITIH5,CDYL,ZMYND1…
GO Process	GO:0033673	Negative regulation of kinase activity	31	255	0.31	0.0214	GPRC5A,TRIB2,SFRP1,DUSP4,DAB2IP,PPM1F,IGF1R,ITPRIP,PTPRO,HNRNPU,UBASH3B,PRKAG2,DUSP16,MIDN,SPRY3,ADORA2A,MAPT,PKN1,NF2,ADAR,PTEN,PKIG,TAOK3,PRKAR1A,NR2F2,BMP7,ADIPOQ,PTPRJ,PAQR3,NUP62,PKIB
GO Process	GO:0060688	Regulation of morphogenesis of a branching structure	12	56	0.56	0.0214	SFRP1,SOX9,WNT5A,SHOX2,BMP7,FGFR1,ESR1,GDNF,RXRA,PGF,LHX1,VEGFA
GO Process	GO:0010556	Regulation of macromolecule biosynthetic process	286	3976	0.08	0.022	FOXJ2,SFRP1,TGFB1,TNFSF8,HLF,CSRNP2,GAPDH,MAPK14,NR3C1,MAPRE3,ID2,TBPL1,NEUROG3,NEUROD4,ATXN1,SOX9,FOSB,PIN1,PIAS1,EGLN3,ZNF764,ZNF747,PRDM12,SESN2,RARA,RNF128,ERN2,TAF5L,USP37,KAT7,DAB2IP,RIPK1,C12orf49,PSMD11,LHX5,ADNP2,GLIS2,MID2,PPM1F,EP300,CD81,CTCF,CUL3,IL11,HDAC4,WNT5A,STAT3,FBXW11,CREM,CDK6,PATZ1,ZNF280D,ZFHX3,ASXL3,CBX4,MEF2D,TMEFF2,ARID5B,BMP6,HNRNPU,FEZF2,UBP1,ELMSAN1,GATAD1,AIRE,PSME3…
GO Process	GO:0001764	Neuron migration	19	123	0.41	0.0221	ITGA3,NEUROD4,NTRK2,FEZF2,AXL,USP9X,CNTN2,MEF2C,GATA2,ACAP3,ASTN2,NAV1,NR2F2,DCC,FGFR1,MDGA1,PAX6,LHX1,VEGFA
GO Process	GO:0051222	Positive regulation of protein transport	39	352	0.27	0.0221	NUTF2,TGFB1,GAPDH,MAPK14,KCNN4,CD81,ANK3,BMP6,CHP2,PTGER4,CHRM1,PRKACA,BAIAP3,AACS,ADORA2A,FZD5,CNST,RHOU,EZR,TPR,EMD,PLK3,TP73,PRR5L,RUFY3,ABAT,TM9SF4,HPS4,MAVS,HRAS,ARRB1,DP2,ABLIM3,UBR5,USP36,CLEC5A,OAZ2,GIPR,LEPROT
GO Process	GO:0035295	Tube development	77	851	0.18	0.0223	ITGA3,MMP2,SFRP1,TGFB1,MAPK14,ID2,SOX9,MEGF8,RARA,DAB2IP,EP300,EPB41L5,WNT5A,ITPK1,NTRK2,ST14,PDE3B,UBP1,WNT9B,ERAP1,MED1,PRKACA,VEGFB,CSPG4,MMP19,PGR,PTCH1,UNC5B,DACT1,MEF2C,SMAD4,GATA2,SREBF1,ZEB1,FZD5,POU3F3,PLXNA2,PRKACB,PTEN,TRAF3IP1,BMPR2,TGFBR1,PAX7,MTHFR,SKI,SDC1,ACVRL1,SHOX2,MKS1,NR2F2,AIMP1,ARHGAP24,BMP7,TCTN1,COL8A2,NRXN1,CREB1,APLN,FGFR1,JMJD6,SHC1,PAX6,ESR1,PBX1,GDNF,ARHGAP22,ATXN1L,…
GO Process	GO:1901888	Regulation of cell junction assembly	26	199	0.34	0.0227	SFRP1,PPM1F,CLASP1,EPB41L5,WNT5A,CBLN2,NTRK2,PRKACA,GPM6B,MEF2C,OCLN,MACF1,FZD5,LRRTM3,GRIN1,PTEN,SLITRK1,CLSTN1,PTPRD,ACVRL1,CLDN3,NRXN1,CLDN5,PTPRJ,MDGA1,VEGFA
GO Process	GO:0051146	Striated muscle cell differentiation	26	200	0.34	0.0241	MAPK14,TMOD2,RARA,SORT1,CD81,HNRNPU,KIAA1161,AVPR1A,WNT10B,CFLAR,HOMER1,MEF2C,DMD,SEPN1,LRRC10,LMOD1,SKI,SDC1,PRKAR1A,PTGFRN,MYLK3,PPP3CA,SOX6,RXRA,NOS1,VEGFA
GO Process	GO:0060078	Regulation of postsynaptic membrane potential	17	104	0.44	0.0243	GRM5,CHRM1,KCND2,ADORA2A,MEF2C,P2RX4,ADORA1,GRIN1,GABBR1,KCNA1,SLC29A1,PPP3CA,GRIN2A,GRIK1,CHRNA2,MPP2,C15orf59
GO Process	GO:0071559	Response to transforming growth factor beta	22	156	0.37	0.0243	SFRP1,TGFB1,NR3C1,SOX9,AMHR2,LTBP2,EPB41L5,WNT5A,ZFHX3,COL1A2,USP9X,MEF2C,SMAD4,SMURF1,TGFBR1,SKI,PRKCZ,ACVRL1,EID2,SOX6,CLDN5,CREB1
GO Process	GO:0043010	Camera-type eye development	36	318	0.28	0.0245	NEUROD4,SOX9,RARA,WNT5A,CACNA1C,NTRK2,WNT9B,ABI2,MED1,MDM1,GPD2,MAB21L2,ALDH1A3,FOXL2,LIMK2,NF2,ZEB1,FZD5,RD3,TRAF3IP1,TGIF2,BMPR2,TGFBR1,SKI,ACVRL1,BMP7,COL8A2,MFRP,JMJD6,PAX6,RXRA,FZD4,STRA6,LHX1,VEGFA,RAB11FIP4
GO Process	GO:0048646	Anatomical structure formation involved in morphogenesis	79	883	0.18	0.0248	ITGA3,MMP2,SFRP1,TGFB1,MAPK14,TBPL1,DUSP4,SOX9,TMOD2,RARA,DAB2IP,LHX5,EP300,CD81,EPB41L5,CUL3,WNT5A,TENM4,ST14,PDE3B,UBP1,CD109,WNT9B,ERAP1,MED1,WNT10B,PRKACA,VEGFB,CFLAR,CSPG4,MMP19,ALDH1A3,PTCH1,UNC5B,ZNF385A,MEF2C,SMAD4,NF2,NFASC,GATA2,SH3PXD2A,FZD5,PLXNA2,LMOD1,PRKACB,GNAS,PTEN,TET1,BMPR2,TGFBR1,MTHFR,SKI,FOXO1,ACVRL1,PRKAR1A,MKS1,PTGFRN,AIMP1,MYLK3,ARHGAP24,BMP7,TCTN1,COL8A2,NRXN1,APLN,HSBP1…
GO Process	GO:0000165	MAPK cascade	40	370	0.26	0.028	IL2RB,TGFB1,MAPK14,SOX9,ERN2,DAB2IP,RIPK1,PEBP1,PSMD11,MAPK6,PTPLAD1,CUL3,WNT5A,FBXW11,CALM3,PSME3,TGFA,MED1,PTGER4,RASA3,MEF2C,PKN1,GFRA1,MAPKAPK2,PEA15,GRIN1,DLG3,SHC3,PTPRA,TNFRSF19,MAP3K4,TAOK3,DLG4,FGFR1,MAPKAPK3,SHC1,HRAS,GDNF,PAQR3,RASAL1
GO Process	GO:0048638	Regulation of developmental growth	37	333	0.27	0.028	SFRP1,MAPK14,PIN1,MEGF8,RIPK1,SLC6A4,WNT5A,STAT3,STC2,INSR,DPYSL2,PTCH1,MAPT,MEF2C,MACF1,SMURF1,ISLR2,FLVCR1,EZR,GNAS,PTEN,PIM1,BMPR2,TGFBR1,FXN,TP73,RUFY3,ULK2,AGPAT6,NEDD4L,CREB1,DCC,FGFR1,RIMS1,STK3,RASAL1,VEGFA
GO Process	GO:0070201	Regulation of establishment of protein localization	61	642	0.2	0.028	CD22,FERMT1,NUTF2,SFRP1,TGFB1,GAPDH,MAPK14,ACVR1C,KCNN4,PPM1F,CD81,EPB41L5,CACNA1C,ANK3,BMP6,CHP2,MIDN,PTGER4,CHRM1,CLOCK,PRKACA,BAIAP3,AACS,ADORA2A,MAPT,SREBF1,FZD5,CNST,RHOU,EZR,TPR,SYT11,EMD,GNAS,PLK3,PKIG,TP73,PRR5L,RUFY3,ITPR2,SLC9B2,PPP3CA,ABAT,TM9SF4,HPS4,UBAC2,ADIPOQ,MAVS,HRAS,ARRB1,DP2,SH3TC2,ABLIM3,UBR5,USP36,SLC8B1,CLEC5A,OAZ2,GIPR,NUP62,LEPROT
GO Process	GO:0045444	Fat cell differentiation	17	106	0.43	0.0285	FBXO9,PIAS1,EP300,IL11,ARID5B,OSBPL11,ERAP1,MED1,CTBP2,AACS,SREBF1,RNASEL,FABP3,FOXO1,STEAP4,ADIPOQ,ZNF516
GO Process	GO:0048634	Regulation of muscle organ development	20	137	0.39	0.0285	TGFB1,MAPK14,PIN1,RIPK1,HDAC4,MEGF10,WNT10B,MKL2,MEF2C,SMAD4,PTEN,JPH2,PIM1,TGFBR1,TP73,SHOX2,SOX6,CREB1,FGFR1,DCANP1
GO Process	GO:0051223	Regulation of protein transport	59	617	0.21	0.0291	CD22,FERMT1,NUTF2,SFRP1,TGFB1,GAPDH,MAPK14,ACVR1C,KCNN4,PPM1F,CD81,CACNA1C,ANK3,BMP6,CHP2,MIDN,PTGER4,CHRM1,CLOCK,PRKACA,BAIAP3,AACS,ADORA2A,SREBF1,FZD5,CNST,RHOU,EZR,TPR,SYT11,EMD,GNAS,PLK3,PKIG,TP73,PRR5L,RUFY3,ITPR2,SLC9B2,PPP3CA,ABAT,TM9SF4,HPS4,UBAC2,ADIPOQ,MAVS,HRAS,ARRB1,DP2,SH3TC2,ABLIM3,UBR5,USP36,SLC8B1,CLEC5A,OAZ2,GIPR,NUP62,LEPROT
GO Process	GO:0040013	Negative regulation of locomotion	35	310	0.28	0.0295	SFRP1,TGFB1,ACVR1C,RAP2A,PIN1,DAB2IP,CLASP1,WNT5A,STAT3,ABHD2,TMEFF2,PTPRO,PTGER4,RAP2B,C5orf30,ADORA2A,NISCH,RAP2C,MEF2C,DPYSL3,NF2,SPOCK3,ARPIN,LDLRAD4,ADORA1,PTEN,SRGAP3,ACVRL1,NR2F2,CLDN3,CLDN5,FOXO3,ADIPOQ,STRAP,PTPRJ
GO Process	GO:0008104	Protein localization	165	2139	0.11	0.03	CMTM6,NUTF2,TGFB1,CEP41,RANGRF,MAPRE3,GORASP2,CRIPT,RAP2A,SOX9,RNF128,SORT1,ARF3,COG3,IL1RN,STX17,AP4E1,LTBP2,MID2,DESI1,CD81,EHBP1,CTCF,MLPH,WNT5A,STAT3,ADAM22,PMM2,TMEFF2,ANK3,ARL11,HNRNPU,RAB6B,LONP2,PDIA4,HK2,CALM3,ARL5A,ZDHHC3,SLU7,HEPACAM,DUSP16,TMED3,TVP23A,CHP2,MED1,USH2A,TSPAN5,RPL15,RAB1B,DSCR3,MID1,USP9X,GPM6B,VPS37D,STXBP6,C5orf30,XPOT,TRAK1,TUSC5,CNTN2,ATP6V0A2,PTCH1,EXOC7,STRADA,TBC…
GO Process	GO:0002068	Glandular epithelial cell development	7	20	0.77	0.0306	RARA,WNT5A,CDK6,BMP6,INSM1,AGPAT6,PAX6
GO Process	GO:2000479	Regulation of camp-dependent protein kinase activity	7	20	0.77	0.0306	SESN2,PRKAG2,SPATC1L,PKIG,PRKAR1A,ADIPOQ,PKIB
GO Process	GO:0071560	Cellular response to transforming growth factor beta stimulus	21	149	0.37	0.0308	SFRP1,TGFB1,NR3C1,SOX9,AMHR2,LTBP2,EPB41L5,WNT5A,COL1A2,USP9X,MEF2C,SMAD4,SMURF1,TGFBR1,SKI,PRKCZ,ACVRL1,EID2,SOX6,CLDN5,CREB1
GO Process	GO:0007267	Cell-cell signaling	97	1145	0.15	0.0311	GNA11,SLC6A2,SFRP1,TNFSF8,EFNB3,TMOD2,CHRM3,RGS8,IL1RN,PSMD11,LHX5,GNAO1,CUL3,WNT5A,STAT3,FBXW11,SLC1A3,CACNA1C,CBLN2,NTRK2,SLC6A1,HTR6,WNT9B,CALM3,PSME3,WNT10B,GRM5,CHRM1,CTBP2,DLGAP1,PGR,KCND2,HOMER1,PPFIA3,ADORA2A,DACT1,HTR7,LRRFIP2,NISCH,MAPT,MEF2C,KCNQ2,P2RX4,SLC6A9,CSNK1G3,HTR4,MACF1,FZD5,SMURF1,ADORA1,HTR1B,SH2D1A,XIAP,GRIN1,PTEN,RIMS3,CCNY,SHC3,GABBR1,CORT,CDK14,NLGN4X,SDC1,PTPRD,KCNA1,SC…
GO Process	GO:0051241	Negative regulation of multicellular organismal process	103	1231	0.15	0.0313	TRIB2,FOXJ2,FERMT1,NUTF2,SFRP1,TGFB1,EFNB3,ID2,ACVR1C,SOX9,PIN1,RARA,RNF128,DAB2IP,RIPK1,SLC6A4,RHEB,HDAC4,WNT5A,STAT3,STC2,CDK6,PTPRO,PDE3B,ADAMTS18,FEZF2,UBASH3B,WNT9B,AVPR1A,MED1,WNT10B,AXL,PTGER4,PRKACA,C5orf30,IFNL1,RTN4RL1,CNTN2,PTCH1,BAG5,C1QTNF1,MEF2C,SMAD4,DPYSL3,GATA2,LDLRAD4,P2RX4,INPP5F,SMURF1,EZR,ADORA1,SYT11,PRKACB,GNAS,PTEN,TRAF3IP1,C6orf106,BMPR2,TGFBR1,FXN,TP73,SKI,FOXO1,RUFY3,NL…
GO Process	GO:0007626	Locomotory behavior	25	194	0.34	0.032	EFNB3,ID2,KALRN,PDE1B,GNAO1,ADAM22,FEZF2,GRM5,CNTN2,ALDH1A3,KCND2,ADORA2A,ZNF385A,INPP5F,GRIN1,PTEN,FXN,PAK7,NAV2,ABAT,DDHD2,DLG4,PAK6,GDNF,FZD4
GO Process	GO:0014902	Myotube differentiation	12	60	0.53	0.0326	SORT1,CD81,KIAA1161,AVPR1A,WNT10B,HOMER1,MEF2C,SEPN1,SKI,PTGFRN,PPP3CA,NOS1
GO Process	GO:0035108	Limb morphogenesis	21	150	0.37	0.0326	SOX9,MEGF8,IMPAD1,WNT5A,CACNA1C,MED1,CHST11,PTCH1,SMAD4,FLVCR1,PLXNA2,GNAS,TRAF3IP1,SKI,SHOX2,MKS1,BMP7,AFF3,FGFR1,PBX1,IQCE
GO Process	GO:0045600	Positive regulation of fat cell differentiation	13	69	0.5	0.0326	SFRP1,MAPK14,ID2,HNRNPU,ZNF385A,PIM1,RREB1,BMP7,CREB1,NAPEPLD,STK3,CCDC71L,LMO3
GO Process	GO:0051058	Negative regulation of small gtpase mediated signal transduction	12	60	0.53	0.0326	ITGA3,KCTD10,DAB2IP,CUL3,CGNL1,SPRY3,RASA3,ARHGAP24,ARHGAP25,ABL2,RASAL1,NUP62
GO Process	GO:0045787	Positive regulation of cell cycle	41	388	0.25	0.0335	KLHL18,MAPRE3,ID2,RARA,DAB2IP,CCND2,SLC6A4,EP300,CUL3,WNT5A,HNRNPU,TGFA,MED1,WNT10B,INSR,FEN1,MEPCE,PRKACA,INSM1,SH2B1,CD28,ZNF385A,C6orf89,CDC14A,TPR,PLK3,PIM1,CCNY,CDC14B,KIF3B,PPP1R10,POU4F1,TP73,MTA3,FGFR1,CCPG1,PBX1,DP2,EIF4E,NUP62,RAB11FIP4
GO Process	GO:0032147	Activation of protein kinase activity	40	376	0.25	0.0343	GPRC5A,MAPK14,ERN2,DAB2IP,RIPK1,PTPLAD1,CD81,WNT5A,PRKAG2,CALM3,ADCY9,TGFA,INSR,GRM5,PRKACA,CSPG4,STK25,STRADA,PKN1,EMP2,MAPKAPK2,ADORA1,PEA15,PRKACB,PIM1,TGFBR1,TP73,PAK7,PRKCZ,MAP3K4,TAOK3,PRKAR1A,MAPKAPK3,SHC1,PAK6,ARRB1,STK3,GRM4,VEGFA,PRLR
GO Process	GO:2000146	Negative regulation of cell motility	32	278	0.29	0.0351	SFRP1,TGFB1,ACVR1C,RAP2A,PIN1,DAB2IP,CLASP1,STAT3,ABHD2,TMEFF2,PTGER4,RAP2B,C5orf30,NISCH,RAP2C,MEF2C,DPYSL3,NF2,SPOCK3,ARPIN,LDLRAD4,ADORA1,PTEN,SRGAP3,ACVRL1,NR2F2,CLDN3,CLDN5,FOXO3,ADIPOQ,STRAP,PTPRJ
GO Process	GO:0048598	Embryonic morphogenesis	55	571	0.21	0.0354	ITGA3,MMP2,SFRP1,TGFB1,ID2,DUSP4,SOX9,MEGF8,RARA,IMPAD1,EPB41L5,CUL3,WNT5A,CACNA1C,TENM4,ST14,WNT9B,MED1,CHST11,PRKACA,MAB21L2,ALDH1A3,PTCH1,FOXL2,DACT1,MEF2C,SMAD4,NF2,GATA2,ZEB1,FZD5,FLVCR1,PRKACB,GNAS,TRAF3IP1,BMPR2,TGFBR1,MTHFR,SKI,SHOX2,PRKAR1A,MKS1,BMP7,TCTN1,AFF3,APLN,HSBP1,FGFR1,PAX6,PBX1,GDNF,DCANP1,STK3,STRA6,LHX1
GO Process	GO:0060065	Uterus development	7	21	0.75	0.0366	WNT5A,WNT9B,FOXL2,SMAD4,ESR1,STRA6,LHX1
GO Process	GO:0099054	Presynapse assembly	7	21	0.75	0.0366	WNT5A,LRRTM3,PTEN,PCDH17,NLGN4X,PTPRD,NRXN1
GO Process	GO:0048545	Response to steroid hormone	36	328	0.27	0.0367	TGFB1,NR3C1,FOSB,PIAS1,RARA,IL1RN,ABHD2,BMP6,HNRNPU,CALM3,AGL,AVPR1A,MED1,CFLAR,FIBIN,PGR,SREBF1,ESRRG,HTR1B,PAQR7,RXRB,FOXO1,SDC1,NR2F2,BMP7,FOXO3,ADIPOQ,ESR1,RBFOX2,RXRA,EIF4E,FBXO32,UBR5,CTSV,VDR,WBP2
GO Process	GO:0010171	Body morphogenesis	10	44	0.58	0.0375	MMP2,EP300,ARID5B,MAB21L2,PAX9,FLVCR1,GNAS,SKI,CLDN5,STRA6
GO Process	GO:0042692	Muscle cell differentiation	29	244	0.3	0.0379	MAPK14,SOX9,TMOD2,RARA,SORT1,CD81,MEGF10,HNRNPU,KIAA1161,AVPR1A,WNT10B,CFLAR,HOMER1,MKL2,MEF2C,DMD,SEPN1,LRRC10,LMOD1,SKI,SDC1,PRKAR1A,PTGFRN,MYLK3,PPP3CA,SOX6,RXRA,NOS1,VEGFA
GO Process	GO:0050680	Negative regulation of epithelial cell proliferation	19	131	0.39	0.0379	SFRP1,TGFB1,SOX9,DAB2IP,WNT5A,CDK6,CD109,MED1,WNT10B,PTCH1,MEF2C,PTEN,TGFBR1,ACVRL1,NR2F2,AIMP1,STRAP,PAX6,VDR
GO Process	GO:0046883	Regulation of hormone secretion	31	268	0.29	0.038	SFRP1,KALRN,ACVR1C,IL11,CACNA1C,BMP6,MIDN,CLOCK,BAIAP3,AACS,FOXL2,C1QTNF1,SMAD4,SREBF1,ADORA1,GNAS,ITSN1,ITPR2,NMB,AIMP1,SLC9B2,PPP3CA,ABAT,CREB1,ADIPOQ,APLN,FGFR1,ARRB1,HFE,SLC8B1,GIPR
GO Process	GO:0010243	Response to organonitrogen compound	85	987	0.16	0.0399	GNA11,MMP2,SFRP1,MAPK14,PDE1B,ACVR1C,SOX9,FOSB,SESN2,CHRM3,SORT1,KAT7,SLC6A4,GNAO1,CD81,DNAJC10,STAT3,STC2,IGF1R,NTRK2,PDE3B,SLC6A1,HTR6,CALM3,ADCY9,COL1A2,WNT10B,INSR,GRM5,CHRM1,HMP19,PRKACA,CFLAR,MMP19,EDEM3,AACS,RNF40,TUSC5,ATP6V0A2,GNAL,HOMER1,ADORA2A,HTR7,MEF2C,SREBF1,P2RX4,HTR4,ZEB1,RNF121,EZR,PEA15,RRAGD,AHCYL1,HTR1B,PRKACB,GNAS,GRIN1,PTEN,RRAGC,SLC2A8,RBBP4,FABP3,MTHFR,TRDMT1,TP73,PRKCZ,F…
GO Process	GO:0055024	Regulation of cardiac muscle tissue development	14	81	0.46	0.0406	TGFB1,MAPK14,PIN1,RIPK1,MEF2C,SMAD4,PTEN,JPH2,PIM1,TGFBR1,TP73,SOX6,CREB1,FGFR1
GO Process	GO:0045665	Negative regulation of neuron differentiation	27	222	0.31	0.0407	EFNB3,ID2,SOX9,SLC6A4,WNT5A,PTPRO,FEZF2,MED1,RTN4RL1,CNTN2,BAG5,DPYSL3,INPP5F,PTEN,TP73,RUFY3,PPP3CA,ULK2,BMP7,FOXO3,DCC,DIXDC1,PAX6,PBX1,PAQR3,EIF4E,ASAP1
GO Process	GO:0007613	Memory	18	122	0.39	0.0421	ITGA3,KALRN,ATXN1,SLC6A4,JPH3,SLC6A1,INSR,FEN1,MAPT,SYT11,GRIN1,PTEN,PAK7,PRKCZ,GRIN2A,CREB1,PAK6,ATXN1L
GO Process	GO:0000902	Cell morphogenesis	66	726	0.18	0.0427	EFNB3,MAPK14,ID2,LAMC1,DAB2IP,EP300,EPB41L5,CUL3,WNT5A,ADD1,SLC1A3,TMEFF2,ST14,ANK3,PTPRO,ABI2,MED1,AXL,DPYSL2,USP9X,TRAK1,CNTN2,PTCH1,UNC5B,ADORA2A,ZNF385A,MEF2C,SMAD4,NFASC,GFRA1,ENAH,PLXNA2,EZR,NTNG1,PTEN,SHC3,SLITRK1,POU4F1,PIK3CD,PRKCZ,SNX2,PTPRA,CLDN3,ULK2,BMP7,SOX6,TCTN1,DLG4,NRXN1,CREB1,DCC,KIF5C,SHC1,MYO16,PAX6,UNC5C,PAK6,GAS7,GDNF,RBFOX2,STK3,FZD4,VDR,CDH8,LHX1,VEGFA
GO Process	GO:0032388	Positive regulation of intracellular transport	27	223	0.31	0.0427	NUTF2,TGFB1,MAPK14,CD81,ANK3,CHP2,CHRM1,PRKACA,FZD5,RHOU,EZR,TPR,EMD,PLK3,TP73,PRR5L,RUFY3,TM9SF4,HPS4,MAVS,HRAS,DP2,ABLIM3,UBR5,USP36,OAZ2,LEPROT
GO Process	GO:0016202	Regulation of striated muscle tissue development	19	133	0.38	0.0429	TGFB1,MAPK14,PIN1,RIPK1,HDAC4,MEGF10,WNT10B,MKL2,MEF2C,SMAD4,PTEN,JPH2,PIM1,TGFBR1,TP73,SHOX2,SOX6,CREB1,FGFR1
GO Process	GO:0060538	Skeletal muscle organ development	19	133	0.38	0.0429	HLF,MAPK14,EP300,MEF2D,MEGF10,KIAA1161,WNT10B,CFLAR,MSC,FOXL2,HOMER1,MEF2C,SEPN1,EMD,PAX7,SKI,NR2F2,PPP3CA,STRA6
GO Process	GO:0007548	Sex differentiation	30	259	0.29	0.0433	BIK,SFRP1,SOX9,RARA,AMHR2,WNT5A,PATZ1,ARID5B,BMP6,WNT9B,AXL,INSR,MMP19,BOK,PGR,FOXL2,SMAD4,TGFBR1,SDC1,FOXO3,ESR1,PBX1,ARRB1,DCANP1,FZD4,CTSV,STRA6,SRD5A2,LHX1,VEGFA
GO Process	GO:0001501	Skeletal system development	49	499	0.22	0.0434	TLL1,GNA11,MMP2,SFRP1,TGFB1,MAPK14,SOX9,MEGF8,RARA,IMPAD1,PRDX1,EP300,HDAC4,WNT5A,MEF2D,ARID5B,BMP6,WNT9B,COL1A2,NAB2,MED1,WNT10B,PTGER4,CHST11,ZNF385A,MEF2C,FAM73B,ZEB1,FLVCR1,PAPPA2,GNAS,COL9A2,BMPR2,TGFBR1,PAX7,SKI,SHOX2,MKS1,BMP7,SOX6,ACAN,FGFR1,PBX1,DCANP1,FLI1,VDR,ACP5,LHX1,FOXP1
GO Process	GO:0044057	Regulation of system process	56	592	0.2	0.0437	RANGRF,PIN1,CHRM3,GNAO1,HDAC4,CACNA1C,SH3GL1,TENM4,DSC2,PTPRO,GPD1L,BMP6,CALM3,AVPR1A,PRKACA,NPTXR,FOXL2,KCND2,HOMER1,ADORA2A,C1QTNF1,SMAD4,SREBF1,EMP2,P2RX4,ATP2A3,DMD,ADORA1,ATP1B1,ATP1A4,AHCYL1,GNAS,GRIN1,PTEN,BMPR2,PRKCZ,FOXO1,NLGN4X,ITPR2,KCNA1,SCN3B,PPP3CA,ABAT,DLG4,NRXN1,FOXO3,ADIPOQ,APLN,FGFR1,DOCK4,DCANP1,FBXO32,RIMS1,BDKRB2,KCNJ12,NOS1
GO Process	GO:0048584	Positive regulation of response to stimulus	171	2257	0.1	0.0444	BIK,FERMT1,PAG1,SFRP1,TGFB1,MAPK14,SOX9,PIN1,F2RL3,TMOD2,MEGF8,RARA,ERN2,DAB2IP,RIPK1,C12orf49,PSMD11,PTPLAD1,RHEB,MID2,KCNN4,PPM1F,EP300,BIRC3,CD81,IL11,WNT5A,STAT3,FBXW11,GPR65,IGF1R,NTRK2,CD226,BMP6,HTR6,CALM3,SPATC1L,PSME3,TGFA,KIAA1161,CHP2,MED1,WNT10B,AXL,PTGER4,INSR,C20orf196,SUV420H1,TSPAN5,CLOCK,PRKACA,VEGFB,CTBP2,CFLAR,CSPG4,MID1,C1QB,BOK,WIPF2,SH2B1,CD6,BAIAP3,CD28,STK25,FAM110C,IFNL1,…
GO Process	GO:0006469	Negative regulation of protein kinase activity	28	236	0.3	0.0448	GPRC5A,TRIB2,SFRP1,DUSP4,DAB2IP,PPM1F,IGF1R,ITPRIP,PTPRO,UBASH3B,PRKAG2,DUSP16,SPRY3,ADORA2A,PKN1,NF2,ADAR,PTEN,PKIG,TAOK3,PRKAR1A,NR2F2,BMP7,ADIPOQ,PTPRJ,PAQR3,NUP62,PKIB
GO Process	GO:0010769	Regulation of cell morphogenesis involved in differentiation	34	309	0.27	0.0455	EFNB3,KALRN,NEUROG3,RAP2A,MEGF8,WNT5A,NTRK2,PTPRO,FEZF2,ABI2,DPYSL2,FBXO31,STK25,TRAK1,CNTN2,MAPT,MACF1,ISLR2,PLXNA2,GRIN1,PTEN,BMPR2,SLITRK1,RREB1,RUFY3,PTPRD,SHOX2,MYADM,PPP3CA,ULK2,NEDD4L,DCC,KIF1A,VEGFA
GO Process	GO:0007589	Body fluid secretion	13	73	0.48	0.0459	KALRN,CHRM3,KCNN4,HK2,MED1,CHRM1,SLC29A1,AGPAT6,CREB1,APLN,VDR,VEGFA,PRLR
GO Process	GO:0007595	Lactation	10	46	0.56	0.0467	KALRN,HK2,MED1,SLC29A1,AGPAT6,CREB1,APLN,VDR,VEGFA,PRLR
GO Process	GO:0048666	Neuron development	73	827	0.17	0.047	EFNB3,ID2,NEUROD4,MEGF8,PRDM12,DAB2IP,WNT5A,SLC1A3,TMEFF2,NTRK2,TENM4,ANK3,PTPRO,FEZF2,SPRY3,DPYSL2,INSM1,USP9X,TMEM132E,GPM6B,TRAK1,RTN4RL1,CNTN2,PTCH1,UNC5B,GLDN,ADORA2A,MAPT,MEF2C,SMAD4,DPYSL3,NFASC,GATA2,GFRA1,MAP4,ENAH,PLXNA2,EZR,NTNG1,PTEN,UGCG,SHC3,SLITRK1,POU4F1,PIK3CD,PRKCZ,PTPRA,MKS1,ULK2,BMP7,TCTN1,DLG4,NRXN1,CREB1,DCC,MFRP,FGFR1,KIF5C,MYT1L,DHFR,SHC1,MYO16,PAX6,PBX1,UNC5C,PAK6,GAS7,GD…
GO Process	GO:0007519	Skeletal muscle tissue development	18	124	0.39	0.0472	HLF,MAPK14,EP300,MEF2D,MEGF10,KIAA1161,WNT10B,CFLAR,MSC,FOXL2,HOMER1,MEF2C,SEPN1,EMD,PAX7,SKI,NR2F2,PPP3CA
GO Process	GO:0016043	Cellular component organization	374	5447	0.06	0.0477	ITGA3,TLL1,SNRPD3,BIK,IL2RB,FERMT1,MMP2,KCNA7,TGFB1,CEP41,EFNB3,KCTD10,GAPDH,NR3C1,MAPRE3,GORASP2,TBPL1,NEK9,CRIPT,KALRN,ACVR1C,RAP2A,SOX9,PIN1,F2RL3,PIAS1,TMOD2,MEGF8,NARFL,PXDN,PRDM12,SESN2,NIP7,SORT1,ERN2,TAF5L,LAMC1,COG3,KAT7,DAB2IP,STX17,RIPK1,PSMD11,LTBP2,MCM4,ACIN1,KCNN4,PPM1F,EP300,CLASP1,EPB41L5,EHBP1,CTCF,CUL3,RBBP5,HDAC4,WNT5A,STAT3,ADD1,ARSB,GPR65,IGF1R,CBX4,CBLN2,SH3GL1,TMEFF2,MEGF10…
GO Process	GO:0007420	Brain development	67	745	0.18	0.0478	ID2,NEUROG3,ATXN1,RARA,DAB2IP,SLC6A4,LHX5,WNT5A,CDK6,ZFHX3,NTRK2,FEZF2,HTR6,WNT9B,CALM3,AVPR1A,MED1,AXL,DPYSL2,FUT1,BOK,TACC1,SLC6A17,RTN4RL1,CNTN2,ALDH1A3,PTCH1,EML1,NF2,GATA2,POU3F3,PLXNA2,GRIN1,PTEN,PCDH19,FPGS,BMPR2,POU4F1,SKI,NLGN4X,ITSN1,KCNA1,TRAPPC9,NR2F2,PPP3CA,BMP7,GRIN2A,ABAT,TCTN1,NRXN1,FOXO3,CREB1,FGFR1,DIXDC1,MYO16,MDGA1,PAX6,PBX1,UNC5C,RBFOX2,ATXN1L,FZD4,KIF1A,NDRG2,MEIS3,LHX1,RAB18
GO Process	GO:0030336	Negative regulation of cell migration	30	262	0.28	0.0489	SFRP1,TGFB1,ACVR1C,RAP2A,DAB2IP,CLASP1,STAT3,ABHD2,TMEFF2,PTGER4,RAP2B,C5orf30,NISCH,RAP2C,MEF2C,DPYSL3,NF2,ARPIN,LDLRAD4,ADORA1,PTEN,SRGAP3,ACVRL1,NR2F2,CLDN3,CLDN5,FOXO3,ADIPOQ,STRAP,PTPRJ
GO Process	GO:0051271	Negative regulation of cellular component movement	34	311	0.26	0.0489	SFRP1,TGFB1,ACVR1C,RAP2A,PIN1,DAB2IP,CLASP1,WNT5A,STAT3,ABHD2,TMEFF2,PTPRO,PTGER4,RAP2B,C5orf30,NISCH,RAP2C,MEF2C,DPYSL3,NF2,SPOCK3,ARPIN,LDLRAD4,ADORA1,PTEN,SRGAP3,ACVRL1,NR2F2,CLDN3,CLDN5,FOXO3,ADIPOQ,STRAP,PTPRJ
GO Function	GO:0019899	Enzyme binding	205	2239	0.19	4.48e-06	ITGA3,CD22,TRIB2,SNRPD3,NUTF2,TGFB1,RANGRF,KCTD10,MLEC,CSRNP2,MAPK14,NR3C1,MAPRE3,NEK9,DUSP4,KALRN,SOX9,PIN1,PIAS1,PRDM12,RARA,HSPBP1,SORT1,USP37,DAB2IP,STX17,RIPK1,CCND2,PEBP1,SLC6A4,MAPK6,PTPLAD1,RHEB,ACIN1,MID2,KCNN4,DNAJC10,CUL3,MLPH,HDAC4,STAT3,STC2,ZFHX3,CBX4,SH3GL1,MEF2D,NTRK2,CD226,PDE3B,HNRNPU,UBASH3B,FGD5,LONP2,PRKAG2,RGL4,CALM3,TPCN2,ABI2,COL1A2,DUSP16,AVPR1A,MIDN,RGL1,SDPR,GRM5,TSPAN5…
GO Function	GO:0043167	Ion binding	453	6188	0.09	0.00036	ITGA3,UBR7,TLL1,GNA11,CD22,CAMKK1,CA12,EPDR1,MMP2,NME4,SLC6A2,EXTL3,SFRP1,MAPK14,NR3C1,NEK9,KALRN,PDE1B,ACVR1C,RAP2A,PIAS1,EGLN3,MEGF8,NARFL,ZNF764,PXDN,PRDM12,SESN2,RARA,CHRM3,RNF128,ARF3,ERN2,NT5E,AMHR2,DDX56,KAT7,GALNT5,DAB2IP,RIPK1,PEBP1,NUAK1,SLC6A4,LHX5,MAPK6,LTBP2,MCM4,RHEB,ADNP2,GLIS2,GNAO1,IMPAD1,MID2,DHTKD1,PPM1F,EP300,BIRC3,CTCF,MLPH,HDAC4,WNT5A,ARSB,SLC1A3,CDK6,PATZ1,CACNA1C,ITPK1,ZNF…
GO Function	GO:0019900	Kinase binding	81	742	0.26	0.00065	TRIB2,MAPK14,NR3C1,MAPRE3,NEK9,DUSP4,SOX9,PIN1,RARA,USP37,DAB2IP,STX17,CCND2,PEBP1,MAPK6,RHEB,HDAC4,STAT3,CD226,PDE3B,PRKAG2,CALM3,TPCN2,ABI2,DUSP16,AVPR1A,MIDN,SDPR,GRM5,PRKACA,CTBP2,CSPG4,RBBP6,SH2B1,CD28,STRADA,DACT1,DGKH,BAG5,NISCH,MAPT,PKN1,DOK7,FAS,SREBF1,EMP2,FZD5,RHOU,EZR,MAPKAPK2,SASH1,TPR,ATP1B1,ATP1A4,PTEN,DLG3,BMPR2,CCNY,SHC3,TP73,SKI,PRKCZ,ACVRL1,PRKAR1A,DLG4,FOXO3,NFATC1,MAPKAPK3,CD…
GO Function	GO:0005488	Binding	824	12516	0.04	0.00081	ITGA3,UBR7,GPRC5A,TLL1,GNA11,CD22,TRIB2,CAMKK1,FOXJ2,CA12,EPDR1,SNRPD3,FAM118A,IL2RB,FERMT1,PCSK1N,MMP2,NUTF2,NME4,SLC6A2,EXTL3,PAG1,SFRP1,TGFB1,TNFSF8,RLN1,HLF,EFNB3,RANGRF,KCTD10,MLEC,CSRNP2,GAPDH,FGFR1OP2,MAPK14,DNPH1,NR3C1,MAPRE3,ID2,SPR,TBPL1,NEK9,CRIPT,DUSP4,KALRN,NEUROG3,NEUROD4,PDE1B,ACVR1C,ATXN1,RAP2A,SOX9,FOSB,PIN1,LSM8,PIAS1,TMOD2,EGLN3,MEGF8,NARFL,ZNF764,ZNF747,PXDN,PRDM12,SESN2,RARA,…
GO Function	GO:0019901	Protein kinase binding	73	653	0.27	0.00081	TRIB2,MAPK14,NR3C1,MAPRE3,NEK9,DUSP4,SOX9,PIN1,RARA,USP37,DAB2IP,STX17,CCND2,PEBP1,MAPK6,RHEB,HDAC4,STAT3,CD226,PDE3B,PRKAG2,CALM3,TPCN2,DUSP16,AVPR1A,SDPR,GRM5,PRKACA,CTBP2,CSPG4,RBBP6,SH2B1,CD28,DACT1,BAG5,NISCH,MAPT,PKN1,DOK7,SREBF1,EMP2,FZD5,RHOU,EZR,MAPKAPK2,SASH1,TPR,ATP1B1,PTEN,BMPR2,CCNY,SHC3,TP73,SKI,PRKCZ,ACVRL1,PRKAR1A,FOXO3,NFATC1,MAPKAPK3,CDK12,PTPRJ,SNAP91,SHC1,MAVS,PAX6,DOCK4,AKAP7…
GO Function	GO:0005515	Protein binding	498	7026	0.08	0.00095	ITGA3,GPRC5A,GNA11,CD22,TRIB2,CAMKK1,FOXJ2,SNRPD3,FAM118A,IL2RB,FERMT1,PCSK1N,NUTF2,SLC6A2,PAG1,SFRP1,TGFB1,TNFSF8,RLN1,EFNB3,RANGRF,KCTD10,MLEC,CSRNP2,GAPDH,FGFR1OP2,MAPK14,DNPH1,NR3C1,MAPRE3,ID2,TBPL1,NEK9,CRIPT,DUSP4,KALRN,NEUROG3,NEUROD4,PDE1B,ACVR1C,ATXN1,SOX9,FOSB,PIN1,PIAS1,TMOD2,PXDN,PRDM12,RARA,HSPBP1,SORT1,ERN2,NPL,USP37,KAT7,IL1RN,DAB2IP,STX17,RIPK1,CCND2,PEBP1,NUAK1,SLC6A4,MAPK6,PTPLA…
GO Function	GO:0043169	Cation binding	316	4242	0.1	0.0055	ITGA3,UBR7,TLL1,GNA11,CA12,EPDR1,MMP2,NME4,SLC6A2,EXTL3,NR3C1,NEK9,KALRN,PDE1B,ACVR1C,RAP2A,PIAS1,EGLN3,MEGF8,NARFL,ZNF764,PXDN,PRDM12,SESN2,RARA,CHRM3,RNF128,ERN2,NT5E,AMHR2,KAT7,GALNT5,NUAK1,SLC6A4,LHX5,LTBP2,RHEB,ADNP2,GLIS2,GNAO1,IMPAD1,MID2,DHTKD1,PPM1F,EP300,BIRC3,CTCF,MLPH,HDAC4,ARSB,SLC1A3,PATZ1,CACNA1C,ITPK1,ZNF280D,ZFHX3,ASXL3,DNPEP,TRIM7,DSC2,FARSB,PDE3B,ADAMTS18,FEZF2,FGD5,SLC6A1,PRKA…
GO Function	GO:0046872	Metal ion binding	308	4160	0.09	0.0104	ITGA3,UBR7,TLL1,GNA11,CA12,EPDR1,MMP2,NME4,SLC6A2,EXTL3,NR3C1,NEK9,KALRN,PDE1B,ACVR1C,RAP2A,PIAS1,EGLN3,MEGF8,NARFL,ZNF764,PXDN,PRDM12,RARA,RNF128,ERN2,NT5E,AMHR2,KAT7,GALNT5,NUAK1,SLC6A4,LHX5,LTBP2,RHEB,ADNP2,GLIS2,GNAO1,IMPAD1,MID2,PPM1F,EP300,BIRC3,CTCF,MLPH,HDAC4,ARSB,SLC1A3,PATZ1,CACNA1C,ITPK1,ZNF280D,ZFHX3,ASXL3,DNPEP,TRIM7,DSC2,FARSB,PDE3B,ADAMTS18,FEZF2,FGD5,SLC6A1,GATAD1,CALM3,AIRE,ADCY9…
GO Function	GO:0098772	Molecular function regulator	260	3422	0.11	0.0104	GPRC5A,TRIB2,FOXJ2,PCSK1N,TGFB1,TNFSF8,RLN1,HLF,RANGRF,CSRNP2,GAPDH,NR3C1,ID2,TBPL1,KALRN,NEUROG3,NEUROD4,SOX9,FOSB,PIAS1,PXDN,PRDM12,SESN2,RARA,HSPBP1,TAF5L,RGS8,IL1RN,DAB2IP,CCND2,PEBP1,LHX5,PTPLAD1,ADNP2,GLIS2,EP300,BIRC3,CTCF,DNAJC10,IL11,HDAC4,WNT5A,STAT3,STC2,CREM,PATZ1,ZNF280D,ZFHX3,CBX4,MEF2D,ITPRIP,ARID5B,GPD1L,CCNO,BMP6,HNRNPU,FEZF2,UBP1,FGD5,ELMSAN1,CD109,PRKAG2,WNT9B,RGL4,CALM3,AIRE,P…
GO Function	GO:0097159	Organic cyclic compound binding	416	5916	0.07	0.0185	GNA11,CAMKK1,FOXJ2,SNRPD3,NME4,HLF,CSRNP2,GAPDH,MAPK14,NR3C1,SPR,TBPL1,NEK9,KALRN,NEUROG3,NEUROD4,ACVR1C,ATXN1,RAP2A,SOX9,FOSB,LSM8,PIAS1,ZNF764,ZNF747,PXDN,PRDM12,RARA,NIP7,HSPBP1,ARF3,ERN2,NT5E,AMHR2,DDX56,KAT7,RIPK1,PEBP1,NUAK1,SLC6A4,LHX5,MAPK6,MCM4,RHEB,ADNP2,GLIS2,GNAO1,ACIN1,PRDX1,DHTKD1,EP300,CD81,CTCF,RBBP5,HDAC4,WNT5A,STAT3,ADD1,STC2,CREM,CDK6,PATZ1,ITPK1,ZNF280D,UBE2Q2,IGF1R,ZFHX3,ASXL…
GO Function	GO:1901363	Heterocyclic compound binding	410	5831	0.07	0.02	GNA11,CAMKK1,FOXJ2,SNRPD3,NME4,HLF,CSRNP2,GAPDH,MAPK14,NR3C1,SPR,TBPL1,NEK9,KALRN,NEUROG3,NEUROD4,ACVR1C,ATXN1,RAP2A,SOX9,FOSB,LSM8,PIAS1,ZNF764,ZNF747,PXDN,PRDM12,RARA,NIP7,HSPBP1,ARF3,ERN2,NT5E,AMHR2,DDX56,KAT7,RIPK1,PEBP1,NUAK1,SLC6A4,LHX5,MAPK6,MCM4,RHEB,ADNP2,GLIS2,GNAO1,ACIN1,PRDX1,DHTKD1,EP300,CTCF,RBBP5,HDAC4,WNT5A,STAT3,ADD1,STC2,CREM,CDK6,PATZ1,ITPK1,ZNF280D,UBE2Q2,IGF1R,ZFHX3,ASXL3,CBX…
GO Component	GO:0043226	Organelle	904	13515	0.05	3.02e-07	ITGA3,GPRC5A,PIGQ,GNA11,CD22,TRIB2,CAMKK1,FOXJ2,EPDR1,CMTM6,SNRPD3,SLC25A1,BIK,IL2RB,FERMT1,PCSK1N,MMP2,NUTF2,NME4,EXTL3,SFRP1,TGFB1,CEP41,SFXN3,HLF,EFNB3,RANGRF,KCTD10,MLEC,CSRNP2,GAPDH,MAPK14,DNPH1,NR3C1,MAPRE3,ID2,GORASP2,SPR,TBPL1,C2orf43,HDHD3,NEK9,CRIPT,DUSP4,KALRN,NEUROG3,NEUROD4,ATXN1,RAP2A,SOX9,FOSB,ABHD8,PIN1,LSM8,PIAS1,TMOD2,EGLN3,MEGF8,ZNF764,PXDN,PRDM12,SESN2,RARA,WDR7,PTPRE,NIP7,CHR…
GO Component	GO:0045202	Synapse	140	1351	0.24	7.23e-07	ITGA3,GNA11,SLC6A2,EFNB3,MAPK14,CRIPT,PIN1,TMOD2,WDR7,CHRM3,RGS8,SLC6A4,RHEB,HDAC4,WNT5A,STAT3,ADD1,SLC1A3,ADAM22,CACNA1C,CBLN2,SH3GL1,NTRK2,ANK3,PTPRO,RAB6B,SLC6A1,HTR6,CALM3,ABI2,GRM5,CHRM1,PRKACA,CTBP2,C1QB,PPFIBP1,DLGAP1,MKLN1,BAIAP3,RNF40,NPTXR,SLC6A17,CNTN2,PTCH1,KCND2,HOMER1,LYPD6,ZNRF1,PPFIA3,ADORA2A,DACT1,HTR7,RASGRP2,MAPT,MEF2C,DPYSL3,DOK7,KCNQ2,P2RX4,MAP4,SLC6A9,HTR4,FZD5,DMD,LRRTM3,RA…
GO Component	GO:0005622	Intracellular	937	14276	0.04	2.79e-06	ITGA3,UBR7,GPRC5A,GNA11,CD22,TRIB2,CAMKK1,FOXJ2,EPDR1,CMTM6,SNRPD3,SLC25A1,BIK,IL2RB,FERMT1,PCSK1N,MMP2,NUTF2,NME4,EXTL3,SFRP1,TGFB1,CEP41,SFXN3,HLF,RANGRF,KCTD10,MLEC,CSRNP2,GAPDH,FGFR1OP2,MAPK14,DNPH1,NR3C1,MAPRE3,ID2,GORASP2,SPR,TBPL1,C2orf43,HDHD3,NEK9,CRIPT,DUSP4,KALRN,NEUROG3,NEUROD4,PDE1B,FBXO9,ATXN1,RAP2A,SOX9,FOSB,PIN1,F2RL3,LSM8,PIAS1,TMOD2,EGLN3,MEGF8,NARFL,ZNF764,PXDN,PRDM12,SESN2,RAR…
GO Component	GO:0030054	Cell junction	190	2075	0.19	2.79e-06	ITGA3,GNA11,FERMT1,SLC6A2,EFNB3,RANGRF,MAPK14,CRIPT,PIN1,TMOD2,WDR7,CHRM3,RGS8,SLC6A4,PTPLAD1,RHEB,CD81,EPB41L5,HDAC4,WNT5A,STAT3,ADD1,SLC1A3,ADAM22,CACNA1C,CBLN2,SH3GL1,NTRK2,ANK3,DSC2,PTPRO,CGNL1,RAB6B,SLC6A1,HTR6,CALM3,ABI2,HEPACAM,GRM5,CHRM1,PRKACA,CTBP2,CSPG4,C1QB,PPFIBP1,DLGAP1,RAP2B,MKLN1,STXBP6,TCHP,BAIAP3,LASP1,RNF40,SPECC1L,NPTXR,SLC6A17,CNTN2,PTCH1,KCND2,HOMER1,LYPD6,ZNRF1,PPFIA3,ADORA…
GO Component	GO:0005737	Cytoplasm	773	11428	0.06	1.19e-05	ITGA3,UBR7,GPRC5A,GNA11,CD22,TRIB2,CAMKK1,EPDR1,CMTM6,SNRPD3,SLC25A1,BIK,IL2RB,FERMT1,PCSK1N,MMP2,NUTF2,NME4,EXTL3,SFRP1,TGFB1,CEP41,SFXN3,RANGRF,KCTD10,MLEC,GAPDH,FGFR1OP2,MAPK14,DNPH1,NR3C1,MAPRE3,ID2,GORASP2,SPR,TBPL1,C2orf43,NEK9,CRIPT,DUSP4,KALRN,NEUROG3,PDE1B,FBXO9,ATXN1,RAP2A,PIN1,F2RL3,TMOD2,EGLN3,NARFL,PXDN,SESN2,RARA,WDR7,PTPRE,NIP7,RNF128,HSPBP1,SORT1,ARF3,CABLES1,NT5E,TAF5L,NPL,LAMC1,…
GO Component	GO:0043227	Membrane-bounded organelle	830	12427	0.05	1.19e-05	ITGA3,GPRC5A,PIGQ,GNA11,CD22,TRIB2,CAMKK1,FOXJ2,EPDR1,CMTM6,SNRPD3,SLC25A1,BIK,IL2RB,PCSK1N,MMP2,NUTF2,NME4,EXTL3,SFRP1,TGFB1,SFXN3,HLF,RANGRF,KCTD10,MLEC,CSRNP2,GAPDH,MAPK14,DNPH1,NR3C1,ID2,GORASP2,SPR,TBPL1,C2orf43,HDHD3,NEK9,DUSP4,KALRN,NEUROG3,NEUROD4,ATXN1,RAP2A,SOX9,FOSB,ABHD8,PIN1,LSM8,PIAS1,EGLN3,MEGF8,ZNF764,PXDN,PRDM12,SESN2,RARA,WDR7,PTPRE,NIP7,CHRM3,RNF128,HSPBP1,SORT1,ARF3,ERN2,CABLE…
GO Component	GO:0036477	Somatodendritic compartment	92	852	0.26	3.85e-05	CD22,SLC6A2,CRIPT,PDE1B,RARA,CHRM3,SORT1,RGS8,DAB2IP,GNAO1,PCSK2,KCNN4,MLPH,SLC1A3,CACNA1C,PMM2,NTRK2,ANK3,PTPRO,HNRNPU,SLC6A1,HTR6,ADCY9,ABI2,NGB,INSR,CHRM1,HMP19,PRKACA,FBXO31,TRAK1,RTN4RL1,CNTN2,PTCH1,KCND2,HOMER1,ADORA2A,HTR7,ZNF385A,MAPT,NFASC,CNNM1,ELAVL4,P2RX4,HTR4,ASTN2,INPP5F,FZD5,SMURF1,ADORA1,SYT11,HTR1B,ELOVL5,GNAS,GRIN1,PTEN,PLK3,DLG3,BMPR2,GABBR1,ABHD17B,CLSTN1,PRKCZ,RUFY3,NLGN4X,IT…
GO Component	GO:0043229	Intracellular organelle	831	12528	0.05	3.85e-05	GPRC5A,GNA11,CD22,TRIB2,CAMKK1,FOXJ2,EPDR1,CMTM6,SNRPD3,SLC25A1,BIK,IL2RB,FERMT1,PCSK1N,MMP2,NUTF2,NME4,EXTL3,TGFB1,CEP41,SFXN3,HLF,RANGRF,KCTD10,MLEC,CSRNP2,GAPDH,MAPK14,DNPH1,NR3C1,MAPRE3,ID2,GORASP2,SPR,TBPL1,C2orf43,HDHD3,NEK9,DUSP4,KALRN,NEUROG3,NEUROD4,ATXN1,RAP2A,SOX9,FOSB,PIN1,LSM8,PIAS1,TMOD2,EGLN3,MEGF8,ZNF764,PXDN,PRDM12,SESN2,RARA,WDR7,PTPRE,NIP7,RNF128,HSPBP1,SORT1,ARF3,CABLES1,NT5E,…
GO Component	GO:0030425	Dendrite	71	612	0.29	7.77e-05	CRIPT,RARA,CHRM3,SORT1,RGS8,DAB2IP,GNAO1,PCSK2,MLPH,CACNA1C,NTRK2,ANK3,PTPRO,HNRNPU,HTR6,ADCY9,ABI2,CHRM1,HMP19,PRKACA,TRAK1,PTCH1,KCND2,HOMER1,ADORA2A,HTR7,ZNF385A,MAPT,NFASC,CNNM1,ELAVL4,P2RX4,HTR4,INPP5F,FZD5,ADORA1,SYT11,HTR1B,ELOVL5,GNAS,GRIN1,PTEN,PLK3,DLG3,BMPR2,GABBR1,ABHD17B,CLSTN1,RUFY3,NLGN4X,ITSN1,KCNA1,ACVRL1,PPP3CA,DRP2,GRIN2A,DYRK1A,DLG4,KIF5C,SLC4A8,UNC5C,ARRB1,ATXN1L,MPP2,ASAP1,F…
GO Component	GO:0032279	Asymmetric synapse	48	350	0.36	8.03e-05	EFNB3,CRIPT,CHRM3,RHEB,STAT3,ADD1,ADAM22,CACNA1C,SH3GL1,NTRK2,PTPRO,GRM5,CHRM1,DLGAP1,PTCH1,KCND2,HOMER1,ADORA2A,P2RX4,MAP4,SLC6A9,LRRTM3,ADORA1,SYT11,RUSC1,GRIN1,DLG3,BMPR2,ABHD17B,SLITRK1,CLSTN1,PRKCZ,NLGN4X,GPR123,DRP2,GRIN2A,DLG4,GRIK1,DCC,PLEKHA5,SLC4A8,ARRB1,MPP2,ANKS1B,C15orf59,CPEB1,NOS1,IQSEC1
GO Component	GO:0043005	Neuron projection	129	1366	0.2	8.03e-05	ITGA3,GNA11,SLC6A2,CRIPT,PIN1,TMOD2,RARA,CHRM3,SORT1,RGS8,DAB2IP,SLC6A4,GNAO1,PCSK2,KCNN4,MLPH,SLC1A3,ADAM22,CACNA1C,IGF1R,NTRK2,TENM4,ANK3,PTPRO,HNRNPU,SLC6A1,HTR6,CALM3,ADCY9,ABI2,HEPACAM,INSR,USH2A,GRM5,CHRM1,HMP19,PRKACA,USP9X,RNF40,TRAK1,CNTN2,PTCH1,KCND2,EXOC7,HOMER1,LYPD6,GLDN,ADORA2A,HTR7,AP3S2,RASGRP2,ZNF385A,MAPT,DPYSL3,NF2,NFASC,ACAP3,CNNM1,ELAVL4,KCNQ2,P2RX4,MAP4,HTR4,INPP5F,FZD5,PTGS…
GO Component	GO:0098794	Postsynapse	73	643	0.28	8.03e-05	EFNB3,CRIPT,PIN1,CHRM3,SLC6A4,RHEB,WNT5A,STAT3,ADD1,ADAM22,CACNA1C,SH3GL1,NTRK2,ANK3,PTPRO,SLC6A1,ABI2,GRM5,CHRM1,PRKACA,C1QB,DLGAP1,MKLN1,SLC6A17,CNTN2,PTCH1,KCND2,HOMER1,ADORA2A,MAPT,MEF2C,P2RX4,MAP4,SLC6A9,DMD,LRRTM3,RAB4A,ADORA1,SYT11,RUSC1,GRIN1,PTEN,DLG3,BMPR2,GABBR1,ABHD17B,SLITRK1,CLSTN1,PCDH17,PRKCZ,NLGN4X,ITSN1,KCNA1,GPR123,SLC29A1,PPP3CA,DRP2,GRIN2A,DLG4,GRIK1,CHRNA2,DCC,PLEKHA5,ARRB1,…
GO Component	GO:0014069	Postsynaptic density	47	344	0.36	9.1e-05	EFNB3,CRIPT,CHRM3,RHEB,STAT3,ADD1,ADAM22,CACNA1C,SH3GL1,NTRK2,PTPRO,GRM5,CHRM1,DLGAP1,PTCH1,KCND2,HOMER1,ADORA2A,P2RX4,MAP4,SLC6A9,LRRTM3,ADORA1,SYT11,RUSC1,GRIN1,DLG3,BMPR2,ABHD17B,SLITRK1,CLSTN1,PRKCZ,NLGN4X,GPR123,DRP2,GRIN2A,DLG4,GRIK1,DCC,PLEKHA5,ARRB1,MPP2,ANKS1B,C15orf59,CPEB1,NOS1,IQSEC1
GO Component	GO:0098978	Glutamatergic synapse	48	361	0.35	0.00013	EFNB3,MAPK14,PIN1,CHRM3,WNT5A,STAT3,ADAM22,CBLN2,SH3GL1,PTPRO,CHRM1,CTBP2,NPTXR,SLC6A17,KCND2,HOMER1,PPFIA3,ADORA2A,LRRTM3,NTNG1,GRIN1,DLG3,ABHD17B,SLITRK1,CLSTN1,PCDH17,PRKCZ,NLGN4X,PTPRD,ITSN1,KCNA1,GPR123,PRKAR1A,PPP3CA,DRP2,GRIN2A,DLG4,NRXN1,ACAN,PLEKHA5,NDRG1,SLC4A8,HRAS,ARHGAP22,ABLIM3,EIF4E,FZD4,CDH8
GO Component	GO:0098984	Neuron to neuron synapse	49	374	0.34	0.00014	EFNB3,CRIPT,CHRM3,RHEB,STAT3,ADD1,ADAM22,CACNA1C,SH3GL1,NTRK2,PTPRO,GRM5,CHRM1,DLGAP1,PTCH1,KCND2,HOMER1,ADORA2A,P2RX4,MAP4,SLC6A9,LRRTM3,ADORA1,SYT11,RUSC1,GRIN1,DLG3,BMPR2,ABHD17B,SLITRK1,CLSTN1,PRKCZ,NLGN4X,GPR123,DRP2,GRIN2A,DLG4,GRIK1,DCC,PLEKHA5,AKAP7,SLC4A8,ARRB1,MPP2,ANKS1B,C15orf59,CPEB1,NOS1,IQSEC1
GO Component	GO:0042995	Cell projection	192	2287	0.15	0.00017	ITGA3,GNA11,FERMT1,SLC6A2,CEP41,CRIPT,PIN1,TMOD2,RARA,CHRM3,SORT1,RGS8,DAB2IP,SLC6A4,GLIS2,GNAO1,PCSK2,KCNN4,EPB41L5,CUL3,MLPH,SLC1A3,ADAM22,CDK6,CACNA1C,IGF1R,ABHD2,SH3GL1,MEGF10,NTRK2,TENM4,ANK3,PTPRO,HNRNPU,FGD5,SLC6A1,DRC1,HTR6,CALM3,SPATC1L,ADCY9,ABI2,HEPACAM,INSR,ANKS3,USH2A,GRM5,CHRM1,HMP19,PRKACA,CSPG4,OSBPL3,USP9X,MKLN1,TCHP,RNF40,C5orf30,TRAK1,SLC6A17,RTN4RL1,CNTN2,PTCH1,KCND2,EXOC7,HOM…
GO Component	GO:0110165	Cellular anatomical entity	1103	17788	0.02	0.00018	ITGA3,UBR7,GPRC5A,PIGQ,TLL1,GNA11,CD22,TRIB2,CAMKK1,FOXJ2,CA12,SLC13A1,EPDR1,CMTM6,SNRPD3,SLC25A1,BIK,FAM118A,IL2RB,FERMT1,PCSK1N,MMP2,NUTF2,NME4,SLC6A2,EXTL3,PAG1,SFRP1,KCNA7,TGFB1,CEP41,TNFSF8,RLN1,SFXN3,HLF,EFNB3,RANGRF,KCTD10,MLEC,CSRNP2,GAPDH,FGFR1OP2,MAPK14,DNPH1,NR3C1,MAPRE3,ID2,GORASP2,SPR,TBPL1,C2orf43,HDHD3,NEK9,CRIPT,DUSP4,KALRN,NEUROG3,NEUROD4,PDE1B,ACVR1C,FBXO9,ATXN1,RAP2A,SOX9,SLC35…
GO Component	GO:0043231	Intracellular membrane-bounded organelle	719	10761	0.05	0.00034	GPRC5A,GNA11,TRIB2,CAMKK1,FOXJ2,EPDR1,CMTM6,SNRPD3,SLC25A1,BIK,PCSK1N,MMP2,NUTF2,NME4,EXTL3,TGFB1,SFXN3,HLF,RANGRF,KCTD10,MLEC,CSRNP2,GAPDH,MAPK14,DNPH1,NR3C1,ID2,GORASP2,SPR,TBPL1,C2orf43,HDHD3,NEK9,DUSP4,KALRN,NEUROG3,NEUROD4,ATXN1,SOX9,FOSB,PIN1,LSM8,PIAS1,EGLN3,MEGF8,ZNF764,PXDN,PRDM12,SESN2,RARA,PTPRE,NIP7,RNF128,HSPBP1,SORT1,ARF3,CABLES1,NT5E,TAF5L,RGS8,LAMC1,USP37,COG3,DDX56,KAT7,GALNT5,ST…
GO Component	GO:0120025	Plasma membrane bounded cell projection	181	2193	0.14	0.00075	ITGA3,GNA11,FERMT1,SLC6A2,CEP41,CRIPT,PIN1,TMOD2,RARA,CHRM3,SORT1,RGS8,DAB2IP,SLC6A4,GLIS2,GNAO1,PCSK2,KCNN4,EPB41L5,CUL3,MLPH,SLC1A3,ADAM22,CDK6,CACNA1C,IGF1R,ABHD2,NTRK2,TENM4,ANK3,PTPRO,HNRNPU,FGD5,SLC6A1,DRC1,HTR6,CALM3,SPATC1L,ADCY9,ABI2,HEPACAM,INSR,ANKS3,USH2A,GRM5,CHRM1,HMP19,PRKACA,CSPG4,OSBPL3,USP9X,MKLN1,TCHP,RNF40,C5orf30,TRAK1,CNTN2,PTCH1,KCND2,EXOC7,HOMER1,LYPD6,GLDN,ADORA2A,HTR7,AP…
GO Component	GO:0000139	Golgi membrane	77	761	0.23	0.0011	GORASP2,SORT1,ARF3,COG3,GALNT5,C12orf49,AP4E1,RHEB,PCSK2,IMPAD1,CUL3,RTN1,CLVS2,NTRK2,HS3ST3A1,RAB6B,TGFA,ZDHHC3,GALNT10,TMED3,TVP23A,PGAP3,CHST11,HMP19,RAB1B,FUT1,BOK,GALNT14,ST8SIA3,BAIAP3,STK25,ADORA2A,C6orf89,SREBF1,ZDHHC9,LDLRAD4,EMP2,CYTH1,RNF121,FZD5,RHOU,SLC35A3,GNAS,STX16,INPP5E,SURF4,UGCG,CLCN5,UBIAD1,LMAN2L,CLSTN1,ST8SIA6,STEAP4,ZDHHC20,SACM1L,TRAPPC9,CALN1,CD59,AGPAT3,ST6GAL2,RNF24,MG…
GO Component	GO:0005794	Golgi apparatus	137	1584	0.16	0.0013	PCSK1N,EXTL3,TGFB1,GORASP2,RNF128,SORT1,ARF3,COG3,GALNT5,C12orf49,AP4E1,RHEB,PCSK2,IMPAD1,CLASP1,CUL3,WNT5A,ARSB,STC2,GLT8D1,RTN1,CLVS2,NTRK2,ANK3,PDE3B,HS3ST3A1,FGD5,RAB6B,ARL5A,TGFA,ZDHHC3,OSBPL11,GALNT10,TMED3,TVP23A,CASC4,PGAP3,CHST11,HMP19,RBFOX1,RAB1B,FUT1,CSPG4,BOK,GRINA,GALNT14,ST8SIA3,FIBIN,BAIAP3,STK25,PNRC2,ADORA2A,AP3S2,LIMK2,FGD6,C6orf89,GFRA1,SREBF1,ZDHHC9,FAM114A1,LDLRAD4,EMP2,CYTH…
GO Component	GO:0012505	Endomembrane system	332	4542	0.09	0.0021	PIGQ,CD22,CMTM6,BIK,IL2RB,PCSK1N,NUTF2,EXTL3,TGFB1,RANGRF,MLEC,GAPDH,MAPK14,GORASP2,C2orf43,RAP2A,PXDN,WDR7,CHRM3,RNF128,HSPBP1,SORT1,ARF3,ERN2,LAMC1,COG3,GALNT5,STX17,RIPK1,CCND2,C12orf49,SLC6A4,PSMD11,AP4E1,PTPLAD1,RHEB,PCSK2,IMPAD1,CLASP1,EHBP1,DNAJC10,CUL3,WNT5A,ARSB,STC2,GLT8D1,RTN1,ABHD2,G6PC3,SH3GL1,CLVS2,NTRK2,ITPRIP,ANK3,PDE3B,HS3ST3A1,JPH3,FGD5,RAB6B,AGPAT5,PDIA4,CD109,HK2,CALM3,LY6K,TP…
GO Component	GO:0005829	Cytosol	373	5193	0.08	0.0022	CAMKK1,SNRPD3,IL2RB,FERMT1,NUTF2,SFRP1,CEP41,RANGRF,KCTD10,GAPDH,FGFR1OP2,MAPK14,DNPH1,NR3C1,ID2,SPR,NEK9,KALRN,PDE1B,FBXO9,ATXN1,RAP2A,PIN1,F2RL3,EGLN3,NARFL,SESN2,RARA,NIP7,RNF128,SORT1,CABLES1,NT5E,NPL,USP37,COG3,KAT7,DAB2IP,STX17,RIPK1,CCND2,PEBP1,PSMD11,MAPK6,RHEB,IMPAD1,ACIN1,PRDX1,DHTKD1,PPM1F,EP300,DESI1,BIRC3,CLASP1,EPB41L5,EHBP1,CUL3,HDAC4,STAT3,ADD1,FBXW11,CDK6,ITPK1,UBE2Q2,PMM2,SH3GL1…
GO Component	GO:0099240	Intrinsic component of synaptic membrane	26	169	0.41	0.0025	EFNB3,CHRM3,SLC6A4,ADAM22,PTPRO,SLC6A1,CHRM1,CNTN2,KCND2,ADORA2A,SLC6A9,LRRTM3,ADORA1,SYT11,HTR1B,NTNG1,GRIN1,ABHD17B,SLITRK1,CLSTN1,PCDH17,PTPRA,KCNA1,GRIN2A,NRXN1,DCC
GO Component	GO:0097060	Synaptic membrane	45	387	0.29	0.0032	ITGA3,SLC6A2,EFNB3,CHRM3,SLC6A4,ADAM22,CACNA1C,ANK3,PTPRO,SLC6A1,GRM5,CHRM1,CNTN2,KCND2,ADORA2A,SLC6A9,DMD,LRRTM3,ADORA1,SYT11,HTR1B,NTNG1,GRIN1,PTEN,RIMS3,GABBR1,ABHD17B,SLITRK1,CLSTN1,PCDH17,PTPRA,NLGN4X,KCNA1,GRIN2A,DLG4,GRIK1,CHRNA2,NRXN1,DCC,SNAP91,SLC4A8,ARRB1,RIMS1,CDH8,ERC1
GO Component	GO:0098936	Intrinsic component of postsynaptic membrane	21	124	0.45	0.0037	EFNB3,CHRM3,SLC6A4,ADAM22,PTPRO,SLC6A1,CHRM1,CNTN2,KCND2,ADORA2A,SLC6A9,LRRTM3,ADORA1,GRIN1,ABHD17B,SLITRK1,CLSTN1,PCDH17,KCNA1,GRIN2A,DCC
GO Component	GO:0098590	Plasma membrane region	107	1219	0.17	0.0052	ITGA3,FERMT1,SLC6A2,EFNB3,RANGRF,CHRM3,SORT1,SLC6A4,CD81,EPB41L5,ADD1,SLC1A3,ADAM22,CACNA1C,ITPK1,ST14,ANK3,PTPRO,FGD5,SLC6A1,TGFA,INSR,SDPR,USH2A,GRM5,CHRM1,PRKACA,CSPG4,CNTN2,PTCH1,KCND2,ADORA2A,RASGRP2,MAPT,PKN1,NF2,CTSL,OCLN,REPS2,PARD3B,EMP2,SLC6A9,INPP5F,MACF1,DMD,LRRTM3,EZR,ADORA1,PAPPA2,ATP1B1,SYT11,AHCYL1,CNNM2,HTR1B,NTNG1,GNAS,GRIN1,PTEN,RIMS3,DLG3,BMPR2,GABBR1,ABHD17B,SLITRK1,CLSTN1,SL…
GO Component	GO:1902911	Protein kinase complex	17	95	0.48	0.0095	ACVR1C,SESN2,CCND2,CDK6,IGF1R,CCNO,PRKAG2,INSR,PRKACA,NEK10,CCNY,TGFBR1,CDK14,PRKAR1A,CDK12,PHKG2,ERC1
GO Component	GO:0099699	Integral component of synaptic membrane	23	157	0.39	0.0108	EFNB3,CHRM3,SLC6A4,ADAM22,PTPRO,SLC6A1,CHRM1,KCND2,ADORA2A,SLC6A9,LRRTM3,ADORA1,SYT11,HTR1B,GRIN1,SLITRK1,CLSTN1,PCDH17,PTPRA,KCNA1,GRIN2A,NRXN1,DCC
GO Component	GO:0042734	Presynaptic membrane	23	158	0.39	0.0114	SLC6A2,EFNB3,CHRM3,SLC6A4,SLC6A1,CHRM1,ADORA2A,SLC6A9,ADORA1,SYT11,HTR1B,NTNG1,RIMS3,GABBR1,PCDH17,KCNA1,GRIN2A,GRIK1,NRXN1,SNAP91,SLC4A8,RIMS1,ERC1
GO Component	GO:0099055	Integral component of postsynaptic membrane	19	119	0.43	0.0136	EFNB3,CHRM3,SLC6A4,ADAM22,PTPRO,SLC6A1,CHRM1,KCND2,ADORA2A,SLC6A9,LRRTM3,ADORA1,GRIN1,SLITRK1,CLSTN1,PCDH17,KCNA1,GRIN2A,DCC
GO Component	GO:0098839	Postsynaptic density membrane	17	100	0.46	0.0144	EFNB3,CHRM3,ADAM22,CACNA1C,PTPRO,GRM5,CHRM1,LRRTM3,GRIN1,ABHD17B,SLITRK1,CLSTN1,NLGN4X,GRIN2A,DLG4,GRIK1,DCC
GO Component	GO:0043197	Dendritic spine	24	173	0.37	0.0146	CRIPT,NTRK2,PTPRO,ABI2,PRKACA,KCND2,HOMER1,MAPT,P2RX4,ADORA1,SYT11,GRIN1,PTEN,ABHD17B,CLSTN1,ITSN1,PPP3CA,GRIN2A,DLG4,ARRB1,MPP2,ASAP1,ANKS1B,NOS1
GO Component	GO:0099146	Intrinsic component of postsynaptic density membrane	12	55	0.56	0.015	EFNB3,CHRM3,ADAM22,PTPRO,CHRM1,LRRTM3,GRIN1,ABHD17B,SLITRK1,CLSTN1,GRIN2A,DCC
GO Component	GO:0098793	Presynapse	53	526	0.23	0.0153	SLC6A2,EFNB3,WDR7,CHRM3,SLC6A4,SH3GL1,NTRK2,RAB6B,SLC6A1,CALM3,CHRM1,CTBP2,PPFIBP1,BAIAP3,RNF40,SLC6A17,ZNRF1,PPFIA3,ADORA2A,P2RX4,SLC6A9,RAB4A,ADORA1,SYT11,HTR1B,NTNG1,STX16,GRIN1,RIMS3,SLC2A8,CLCN5,GABBR1,PCDH17,NLGN4X,ITSN1,KCNA1,SLC29A1,SV2B,SLC9B2,GRIN2A,DLG4,GRIK1,NRXN1,SNAP91,SLC4A8,RIMS1,KIF1A,PLEKHG5,GRM4,CDH8,ERC1,NOS1,IQSEC1
GO Component	GO:0030424	Axon	62	646	0.21	0.0156	ITGA3,TMOD2,CHRM3,DAB2IP,ADAM22,IGF1R,NTRK2,ANK3,PTPRO,SLC6A1,CALM3,ADCY9,HEPACAM,INSR,CHRM1,USP9X,RNF40,TRAK1,CNTN2,PTCH1,EXOC7,HOMER1,GLDN,ADORA2A,AP3S2,MAPT,DPYSL3,NFASC,ACAP3,ELAVL4,KCNQ2,P2RX4,MAP4,INPP5F,FZD5,SMURF1,ADORA1,NAV1,SYT11,HTR1B,GRIN1,DLG3,KIF3B,PRKCZ,RUFY3,ITSN1,KCNA1,DYRK1A,DLG4,NRXN1,SCN9A,FAM168B,CREB1,DCC,KIF5C,SLC4A8,UNC5C,AP3M2,KIF1A,NDRG2,CDH8,NOS1
GO Component	GO:0098588	Bounding membrane of organelle	164	2107	0.12	0.0168	GNA11,CMTM6,NUTF2,MLEC,GORASP2,RAP2A,SORT1,ARF3,COG3,GALNT5,STX17,RIPK1,C12orf49,SLC6A4,AP4E1,RHEB,PCSK2,IMPAD1,CUL3,WNT5A,RTN1,SH3GL1,CLVS2,NTRK2,ITPRIP,HS3ST3A1,JPH3,RAB6B,AGPAT5,CD109,HK2,CALM3,TPCN2,SPATA18,TGFA,ZDHHC3,OSBPL11,GALNT10,BRI3,TMEM74,TMEM184A,TMED3,TVP23A,PGAP3,INSR,CHST11,HMP19,RAB1B,FUT1,AGPAT4,BOK,GALNT14,RNF152,RAP2B,VPS37D,ST8SIA3,BAIAP3,PGR,STK25,SLC6A17,ATP6V0A2,PTCH1,ZNRF…
GO Component	GO:0044297	Cell body	57	588	0.21	0.0203	CD22,SLC6A2,CRIPT,PDE1B,SORT1,RGS8,DAB2IP,GNAO1,PCSK2,KCNN4,SLC1A3,CACNA1C,PMM2,SLC6A1,NGB,INSR,FBXO31,TMEM132E,RTN4RL1,CNTN2,KCND2,ADORA2A,ZNF385A,MAPT,DPYSL3,NF2,CNNM1,ELAVL4,P2RX4,ASTN2,INPP5F,FZD5,SMURF1,EZR,ADORA1,SYT11,ELOVL5,PLK3,DLG3,BMPR2,PRKCZ,RUFY3,ITSN1,NRSN2,KCNA1,ACVRL1,DRP2,PDE1C,NRXN1,KIF5C,SLC4A8,UNC5C,KIF1A,CTSV,SLC38A1,GNAZ,ENC1
GO Component	GO:0045121	Membrane raft	36	324	0.27	0.0243	SLC6A2,PAG1,RANGRF,RIPK1,SLC6A4,BIRC3,ADD1,CD226,LY6K,INSR,SDPR,PRKACA,CFLAR,GPM6B,RAP2B,RTN4RL1,PTCH1,KCND2,UNC5B,LYPD6,MAPT,FAS,EMP2,DMD,EZR,ATP1B1,ATP1A4,BMPR2,TGFBR1,PRKCZ,MYADM,PRKAR1A,HK1,STOML1,NOS1,CD177
GO Component	GO:0098589	Membrane region	37	338	0.26	0.0252	SLC6A2,PAG1,RANGRF,RIPK1,SLC6A4,BIRC3,ADD1,CD226,LY6K,INSR,SDPR,PRKACA,CFLAR,GPM6B,RAP2B,RTN4RL1,PTCH1,KCND2,UNC5B,LYPD6,MAPT,FAS,EMP2,DMD,EZR,ATP1B1,ATP1A4,BMPR2,TGFBR1,PRKCZ,MYADM,PRKAR1A,HK1,STOML1,NUP62,NOS1,CD177
GO Component	GO:0043025	Neuronal cell body	51	518	0.22	0.0261	CD22,SLC6A2,CRIPT,PDE1B,SORT1,RGS8,DAB2IP,PCSK2,KCNN4,SLC1A3,CACNA1C,PMM2,SLC6A1,NGB,INSR,FBXO31,RTN4RL1,CNTN2,KCND2,ADORA2A,ZNF385A,MAPT,CNNM1,ELAVL4,P2RX4,ASTN2,INPP5F,FZD5,SMURF1,ADORA1,SYT11,ELOVL5,PLK3,DLG3,BMPR2,PRKCZ,RUFY3,ITSN1,NRSN2,KCNA1,ACVRL1,DRP2,PDE1C,NRXN1,KIF5C,SLC4A8,UNC5C,KIF1A,CTSV,SLC38A1,ENC1
GO Component	GO:0099061	Integral component of postsynaptic density membrane	11	52	0.55	0.0261	EFNB3,CHRM3,ADAM22,PTPRO,CHRM1,LRRTM3,GRIN1,SLITRK1,CLSTN1,GRIN2A,DCC
GO Component	GO:0045211	Postsynaptic membrane	32	281	0.28	0.0294	EFNB3,CHRM3,SLC6A4,ADAM22,CACNA1C,ANK3,PTPRO,SLC6A1,GRM5,CHRM1,CNTN2,KCND2,ADORA2A,SLC6A9,DMD,LRRTM3,ADORA1,GRIN1,PTEN,GABBR1,ABHD17B,SLITRK1,CLSTN1,PCDH17,NLGN4X,KCNA1,GRIN2A,DLG4,GRIK1,CHRNA2,DCC,ARRB1
GO Component	GO:0098982	GABA-ergic synapse	13	74	0.47	0.0391	PTPRO,SLC6A1,CTBP2,SLC6A17,KCND2,GABBR1,SLITRK1,CLSTN1,PCDH17,NLGN4X,NRXN1,ACAN,MDGA1
GO Component	GO:0016020	Membrane	594	9072	0.04	0.0413	ITGA3,GPRC5A,PIGQ,GNA11,CD22,CA12,SLC13A1,CMTM6,SLC25A1,BIK,FAM118A,IL2RB,FERMT1,MMP2,NUTF2,NME4,SLC6A2,EXTL3,PAG1,SFRP1,KCNA7,TGFB1,CEP41,TNFSF8,SFXN3,EFNB3,RANGRF,MLEC,GAPDH,GORASP2,ACVR1C,RAP2A,SLC35F5,F2RL3,MEGF8,PTPRE,CHRM3,RNF128,SORT1,ARF3,ERN2,NT5E,AMHR2,RGS8,COG3,DDX56,GALNT5,IL1RN,DAB2IP,STX17,RIPK1,FAM8A1,SLC16A7,CCND2,C12orf49,TMEM260,SLC6A4,PSMD11,AP4E1,PTPLAD1,MCM4,RHEB,GNAO1,PCSK2,…
GO Component	GO:0098805	Whole membrane	134	1715	0.12	0.0413	GNA11,CMTM6,NUTF2,SLC6A2,PAG1,RANGRF,MLEC,RAP2A,SORT1,STX17,RIPK1,SLC6A4,RHEB,BIRC3,WNT5A,ADD1,SH3GL1,CLVS2,NTRK2,ITPRIP,CD226,AGPAT5,CD109,HK2,CALM3,LY6K,TPCN2,SPATA18,TGFA,OSBPL11,BRI3,TMEM74,TMEM184A,TMED3,INSR,SDPR,HMP19,PRKACA,RAB1B,CFLAR,AGPAT4,BOK,RNF152,GPM6B,RAP2B,VPS37D,BAIAP3,PGR,SLC6A17,RTN4RL1,ATP6V0A2,PTCH1,KCND2,UNC5B,LYPD6,ZNRF1,RAP2C,MAOA,MAPT,NFASC,OCLN,FAS,SREBF1,ABCD4,FAM73B,L…
GO Component	GO:0099634	Postsynaptic specialization membrane	18	126	0.38	0.0413	EFNB3,CHRM3,ADAM22,CACNA1C,PTPRO,GRM5,CHRM1,KCND2,LRRTM3,GRIN1,ABHD17B,SLITRK1,CLSTN1,NLGN4X,GRIN2A,DLG4,GRIK1,DCC
GO Component	GO:0098889	Intrinsic component of presynaptic membrane	14	86	0.44	0.0453	EFNB3,CHRM3,SLC6A4,SLC6A1,CHRM1,ADORA2A,SLC6A9,ADORA1,SYT11,HTR1B,NTNG1,PCDH17,KCNA1,NRXN1
GO Component	GO:0099056	Integral component of presynaptic membrane	13	77	0.45	0.0487	EFNB3,CHRM3,SLC6A4,SLC6A1,CHRM1,ADORA2A,SLC6A9,ADORA1,SYT11,HTR1B,PCDH17,KCNA1,NRXN1
KEGG	hsa04020	Calcium signaling pathway	28	193	0.39	0.0165	GNA11,PDE1B,CHRM3,CACNA1C,HTR6,ADCY9,TPCN2,AVPR1A,GRM5,CHRM1,PRKACA,GNAL,ADORA2A,HTR7,P2RX4,ATP2A3,PRKACB,GNAS,GRIN1,ITPR2,MYLK3,PPP3CA,PDE1C,GRIN2A,BDKRB2,PHKG2,NOS1,CAMK1D
KEGG	hsa04926	Relaxin signaling pathway	21	128	0.44	0.0165	MMP2,TGFB1,RLN1,MAPK14,ADCY9,COL1A2,PRKACA,VEGFB,PRKACB,GNAS,TGFBR1,SHC3,PIK3CD,PRKCZ,GNG4,CREB1,SHC1,HRAS,ARRB1,NOS1,VEGFA
KEGG	hsa04014	Ras signaling pathway	27	226	0.3	0.0361	IGF1R,NTRK2,MRAS,TGFA,RGL1,INSR,PRKACA,VEGFB,RASA3,HTR7,RASGRP2,RAPGEF5,PRKACB,GRIN1,SHC3,PIK3CD,PAK7,GNG4,GRIN2A,FGFR1,SHC1,PAK6,HRAS,ABL2,RASAL1,PGF,VEGFA
KEGG	hsa04068	FoxO signaling pathway	19	127	0.4	0.0361	TGFB1,MAPK14,CCND2,EP300,STAT3,IGF1R,G6PC3,PRKAG2,INSR,HOMER1,SMAD4,PTEN,PLK3,TGFBR1,PIK3CD,FOXO1,FOXO3,HRAS,FBXO32
KEGG	hsa04211	Longevity regulating pathway	15	87	0.46	0.0361	SESN2,RHEB,IGF1R,PRKAG2,ADCY9,INSR,PRKACA,ATG101,PRKACB,PIK3CD,FOXO1,FOXO3,CREB1,ADIPOQ,HRAS
KEGG	hsa04340	Hedgehog signaling pathway	11	47	0.59	0.0361	MEGF8,CCND2,CUL3,FBXW11,GAS1,PRKACA,PTCH1,CSNK1G3,SMURF1,PRKACB,ARRB1
KEGG	hsa04390	Hippo signaling pathway	22	153	0.38	0.0361	TGFB1,ID2,CCND2,BIRC3,WNT5A,FBXW11,BMP6,WNT9B,WNT10B,PPP2R2C,SMAD4,NF2,FZD5,DLG3,BMPR2,TGFBR1,TP73,PRKCZ,BMP7,DLG4,STK3,FZD4
KEGG	hsa04724	Glutamatergic synapse	18	111	0.44	0.0361	SLC1A3,CACNA1C,ADCY9,GRM5,PRKACA,DLGAP1,HOMER1,PRKACB,GNAS,GRIN1,ITPR2,GNG4,PPP3CA,GRIN2A,DLG4,GRIK1,GRM4,SLC38A1
KEGG	hsa04910	Insulin signaling pathway	20	133	0.4	0.0361	RHEB,G6PC3,PDE3B,PRKAG2,HK2,INSR,PPP1R3B,PRKACA,EXOC7,SREBF1,PRKACB,SHC3,PIK3CD,PRKCZ,FOXO1,PRKAR1A,SHC1,HK1,HRAS,PHKG2
KEGG	hsa05200	Pathways in cancer	52	517	0.23	0.0361	ITGA3,GNA11,IL2RB,MMP2,TGFB1,F2RL3,EGLN3,RARA,LAMC1,CCND2,EP300,BIRC3,WNT5A,STAT3,CDK6,IGF1R,WNT9B,ADCY9,TGFA,WNT10B,PTGER4,PRKACA,VEGFB,CTBP2,PTCH1,RASGRP2,SMAD4,FAS,FZD5,TPR,TPM3,PRKACB,GNAS,XIAP,PTEN,PIM1,TRAF1,RXRB,TGFBR1,PIK3CD,FOXO1,GNG4,DCC,FGFR1,ESR1,HRAS,RXRA,FZD4,PLEKHG5,BDKRB2,PGF,VEGFA
KEGG	hsa05205	Proteoglycans in cancer	26	196	0.35	0.0361	MMP2,TGFB1,MAPK14,WNT5A,STAT3,IGF1R,ANK3,MRAS,WNT9B,COL1A2,WNT10B,PRKACA,PTCH1,CTSL,FAS,FZD5,EZR,PRKACB,PIK3CD,SDC1,ITPR2,FGFR1,ESR1,HRAS,FZD4,VEGFA
KEGG	hsa04924	Renin secretion	12	66	0.48	0.0366	PDE1B,CACNA1C,PDE3B,PTGER4,PRKACA,ADORA1,PRKACB,GNAS,ITPR2,PPP3CA,PDE1C,CREB1
KEGG	hsa04933	AGE-RAGE signaling pathway in diabetic complications	15	98	0.41	0.0425	MMP2,TGFB1,MAPK14,STAT3,COL1A2,VEGFB,SMAD4,PIM1,TGFBR1,PIK3CD,PRKCZ,FOXO1,NFATC1,HRAS,VEGFA
KEGG	hsa04725	Cholinergic synapse	16	110	0.39	0.045	GNA11,CHRM3,CACNA1C,ADCY9,CHRM1,PRKACA,KCNQ2,PRKACB,PIK3CD,ITPR2,GNG4,CREB1,PIK3R5,HRAS,KCNJ12,KCNJ6
KEGG	hsa04915	Estrogen signaling pathway	18	133	0.36	0.0465	MMP2,RARA,ADCY9,TGFA,PRKACA,PGR,PRKACB,GNAS,SHC3,GABBR1,PIK3CD,ITPR2,CREB1,SHC1,ESR1,HRAS,FKBP5,KCNJ6
Reactome	HSA-112040	G-protein mediated events	14	54	0.64	0.0432	CAMKK1,PDE1B,GNAO1,CALM3,ADCY9,PRKACA,GNAL,AHCYL1,PRKACB,ITPR2,PRKAR1A,PDE1C,CREB1,GNAZ
Reactome	HSA-112316	Neuronal System	48	406	0.3	0.0432	CAMKK1,KCNA7,SLC6A4,KCNN4,PPM1F,EPB41L5,SLC1A3,SLC6A1,PRKAG2,CALM3,ADCY9,GRM5,KCNS1,PRKACA,PPFIBP1,DLGAP1,KCND2,GNAL,HOMER1,PPFIA3,MAOA,MAPT,KCNQ2,LRRTM3,PRKACB,GRIN1,KCNK17,DLG3,GABBR1,SLITRK1,NLGN4X,PTPRD,KCNA1,GNG4,PRKAR1A,GRIN2A,ABAT,DLG4,GRIK1,CHRNA2,NRXN1,CREB1,HRAS,RIMS1,KCNV1,SLC38A1,KCNJ12,KCNJ6
Reactome	HSA-112043	PLC beta mediated events	13	53	0.61	0.0441	CAMKK1,PDE1B,GNAO1,CALM3,ADCY9,PRKACA,AHCYL1,PRKACB,ITPR2,PRKAR1A,PDE1C,CREB1,GNAZ
Reactome	HSA-5683057	MAPK family signaling cascades	39	319	0.31	0.0441	IL2RB,DUSP4,KALRN,DAB2IP,PEBP1,PSMD11,MAPK6,CUL3,MRAS,CALM3,PSME3,TGFA,DUSP16,RGL1,PTPN7,PRKACA,RASA3,GFRA1,ZDHHC9,CDC14A,PEA15,PRKACB,GRIN1,DLG3,CDC14B,SHC3,ABHD17B,FOXO1,PTPRA,SEPT7,DLG4,FOXO3,FGFR1,SHC1,HRAS,GDNF,ARRB1,PAQR3,RASAL1
WikiPathways	WP474	Endochondral ossification	15	62	0.61	0.0144	TGFB1,SOX9,HDAC4,IGF1R,BMP6,CHST11,PRKACA,PTCH1,MEF2C,BMP7,SOX6,ACAN,FGFR1,CTSV,VEGFA
WikiPathways	WP4808	Endochondral ossification with skeletal dysplasias	15	62	0.61	0.0144	TGFB1,SOX9,HDAC4,IGF1R,BMP6,CHST11,PRKACA,PTCH1,MEF2C,BMP7,SOX6,ACAN,FGFR1,CTSV,VEGFA
WikiPathways	WP4149	White fat cell differentiation	10	32	0.72	0.0193	NR3C1,RARA,WNT10B,GATA2,SREBF1,FOXO1,NR2F2,CREB1,TLE3,ZNF423
WikiPathways	WP706	Sudden infant death syndrome (SIDS) susceptibility pathways	23	155	0.4	0.0283	GAPDH,NR3C1,IL1RN,SLC6A4,EP300,CTCF,SLC1A3,CREM,NTRK2,GPD1L,PRKACA,MAOA,MEF2C,GATA2,NFYA,PRKACB,GRIN1,TP73,PRKAR1A,SCN3B,CREB1,PBX1,VEGFA
WikiPathways	WP138	Androgen receptor signaling pathway	15	88	0.46	0.0375	RLN1,PIAS1,KAT7,PRDX1,EP300,STAT3,PATZ1,LIMK2,SMAD4,UBE2I,PTEN,FOXO1,CREB1,PAK6,BAG1
WikiPathways	WP1541	Energy metabolism	11	47	0.59	0.0375	MAPK14,EP300,MEF2D,PRKAG2,MED1,MEF2C,FOXO1,PPP3CA,FOXO3,CREB1,RXRA
WikiPathways	WP2853	Endoderm differentiation	21	140	0.4	0.0375	SFRP1,TGFB1,NR3C1,DUSP4,PIAS1,LAMC1,EPB41L5,CTBP2,SMAD4,PAX9,TET1,SOX21,FOXO1,BMP7,CDYL,TCF4,DIP2A,PBX1,UBR5,TRERF1,LHX1
WikiPathways	WP2857	Mesodermal commitment pathway	21	145	0.39	0.0375	PIAS1,EPB41L5,ARID5B,PRKACA,CTBP2,SMAD4,MACF1,FZD5,TET1,BMPR2,SOX21,PRKAR1A,BMP7,TCF4,DIP2A,FGFR1,PAX6,PBX1,UBR5,FZD4,TRERF1
WikiPathways	WP2858	Ectoderm differentiation	20	137	0.39	0.0375	PRKAG2,KIAA1161,UBTF,SMAD4,NF2,TRIM33,FZD5,SMURF1,DMD,PLXNA2,STX16,PIM1,MKS1,NR2F2,NFATC1,PAX6,FZD4,ANKS1B,CDH8,LHX1
WikiPathways	WP35	G protein signaling pathways	16	91	0.47	0.0375	GNA11,PDE1B,GNAO1,ADCY9,PRKACA,GNAL,PRKACB,GNAS,PRKCZ,GNG4,PRKAR1A,PPP3CA,PDE1C,AKAP7,HRAS,GNAZ
WikiPathways	WP4539	Synaptic signaling pathways associated with autism spectrum disorder	11	49	0.58	0.0375	RHEB,CACNA1C,NTRK2,PRKAG2,HOMER1,GRIN1,PTEN,PIK3CD,GRIN2A,DLG4,HRAS
WikiPathways	WP536	Calcium regulation in cardiac cells	21	148	0.38	0.0375	GNA11,CHRM3,GNAO1,CACNA1C,ADCY9,CHRM1,PRKACA,ATP2A3,ATP1B1,ATP1A4,PRKACB,GNAS,PKIG,PRKCZ,ITPR2,GNG4,PRKAR1A,ARRB1,GRK6,GNAZ,PKIB
WikiPathways	WP734	Serotonin receptor 4/6/7 and NR3C signaling	7	19	0.79	0.0375	NR3C1,HTR6,HTR7,HTR4,MAPKAPK2,GNAS,CREB1
WikiPathways	WP4482	Vitamin D in inflammatory diseases	7	22	0.73	0.0441	MAPK14,NR3C1,SMAD4,PPP3CA,NFATC1,RXRA,VDR
WikiPathways	WP4223	Ras signaling	23	179	0.33	0.0463	IGF1R,NTRK2,MRAS,RGL1,INSR,PRKACA,RASA3,HTR7,RASGRP2,RAPGEF5,PRKACB,GRIN1,SHC3,PIK3CD,PAK7,GNG4,GRIN2A,FGFR1,SHC1,PAK6,HRAS,ABL2,RASAL1
DISEASES	DOID:4	Disease	431	5921	0.09	0.0047	ITGA3,PIGQ,TLL1,GNA11,CD22,CA12,EPDR1,SLC25A1,IL2RB,FERMT1,MMP2,SLC6A2,PAG1,TGFB1,CEP41,HLF,EFNB3,RANGRF,GAPDH,NR3C1,SPR,NEK9,NEUROG3,ATXN1,SOX9,FOSB,TMOD2,EGLN3,MEGF8,PXDN,PRDM12,RARA,NT5E,AMHR2,LAMC1,COG3,IL1RN,DAB2IP,STX17,RIPK1,TMEM260,SLC6A4,AP4E1,LTBP2,MCM4,RHEB,GLIS2,GNAO1,MID2,KCNN4,DHTKD1,PPM1F,EP300,BIRC3,CD81,EHBP1,CTCF,CUL3,MLPH,HDAC4,WNT5A,STAT3,ARSB,SLC1A3,ADAM22,CDK6,PATZ1,CACNA1C,…
DISEASES	DOID:7	Disease of anatomical entity	333	4452	0.1	0.0093	ITGA3,PIGQ,TLL1,GNA11,CD22,CA12,EPDR1,SLC25A1,IL2RB,FERMT1,MMP2,SLC6A2,TGFB1,CEP41,RANGRF,GAPDH,NR3C1,SPR,NEK9,NEUROG3,ATXN1,SOX9,FOSB,TMOD2,EGLN3,MEGF8,PXDN,PRDM12,RARA,AMHR2,LAMC1,COG3,IL1RN,DAB2IP,STX17,RIPK1,TMEM260,SLC6A4,AP4E1,LTBP2,MCM4,GLIS2,GNAO1,KCNN4,DHTKD1,PPM1F,EP300,BIRC3,CD81,EHBP1,CTCF,CUL3,MLPH,STAT3,ARSB,SLC1A3,ADAM22,CDK6,CACNA1C,IGF1R,PMM2,ZFHX3,G6PC3,CBLN2,MEF2D,MEGF10,NTRK2,…
TISSUES	BTO:0000282	Head	584	6329	0.19	6.67e-31	ITGA3,GNA11,TRIB2,CAMKK1,CA12,SNRPD3,SLC25A1,PCSK1N,MMP2,EXTL3,PAG1,SFRP1,TGFB1,CEP41,SFXN3,HLF,EFNB3,KCTD10,GAPDH,FGFR1OP2,KLHL18,MAPRE3,ID2,GORASP2,SPR,NEK9,KALRN,PDE1B,FBXO9,ATXN1,RAP2A,SOX9,FOSB,ABHD8,LSM8,PIAS1,TMOD2,NARFL,SESN2,RARA,WDR7,PTPRE,NIP7,CHRM3,RNF128,HSPBP1,SORT1,ARF3,RGS8,NPL,COG3,DDX56,KAT7,DAB2IP,STX17,RIPK1,FAM8A1,CCND2,PEBP1,NUAK1,SLC6A4,PTPLAD1,RHEB,GNAO1,PCSK2,ACIN1,PRDX1,…
TISSUES	BTO:0000142	Brain	524	5462	0.21	2.14e-30	ITGA3,TRIB2,CAMKK1,SNRPD3,SLC25A1,PCSK1N,MMP2,EXTL3,PAG1,SFRP1,HLF,EFNB3,KCTD10,GAPDH,FGFR1OP2,KLHL18,MAPRE3,ID2,GORASP2,NEK9,KALRN,PDE1B,FBXO9,ATXN1,RAP2A,FOSB,ABHD8,LSM8,PIAS1,TMOD2,NARFL,SESN2,RARA,WDR7,PTPRE,CHRM3,RNF128,HSPBP1,SORT1,ARF3,RGS8,NPL,COG3,DDX56,KAT7,DAB2IP,STX17,RIPK1,FAM8A1,CCND2,PEBP1,NUAK1,SLC6A4,PTPLAD1,RHEB,GNAO1,PCSK2,ACIN1,PRDX1,PPM1F,CD81,CLASP1,EPB41L5,EHBP1,CTCF,DNAJC1…
TISSUES	BTO:0000227	Central nervous system	530	5558	0.2	2.14e-30	ITGA3,TRIB2,CAMKK1,SNRPD3,SLC25A1,PCSK1N,MMP2,EXTL3,PAG1,SFRP1,HLF,EFNB3,KCTD10,GAPDH,FGFR1OP2,KLHL18,MAPRE3,ID2,GORASP2,NEK9,KALRN,PDE1B,FBXO9,ATXN1,RAP2A,FOSB,ABHD8,LSM8,PIAS1,TMOD2,NARFL,SESN2,RARA,WDR7,PTPRE,CHRM3,RNF128,HSPBP1,SORT1,ARF3,RGS8,NPL,COG3,DDX56,KAT7,DAB2IP,STX17,RIPK1,FAM8A1,CCND2,PEBP1,NUAK1,SLC6A4,PTPLAD1,RHEB,GNAO1,PCSK2,ACIN1,PRDX1,PPM1F,CD81,CLASP1,EPB41L5,EHBP1,CTCF,DNAJC1…
TISSUES	BTO:0001484	Nervous system	537	5707	0.2	1.15e-29	ITGA3,TRIB2,CAMKK1,SNRPD3,SLC25A1,PCSK1N,MMP2,EXTL3,PAG1,SFRP1,HLF,EFNB3,KCTD10,GAPDH,FGFR1OP2,KLHL18,MAPRE3,ID2,GORASP2,NEK9,KALRN,PDE1B,FBXO9,ATXN1,RAP2A,SOX9,FOSB,ABHD8,LSM8,PIAS1,TMOD2,NARFL,SESN2,RARA,WDR7,PTPRE,CHRM3,RNF128,HSPBP1,SORT1,ARF3,RGS8,NPL,COG3,DDX56,KAT7,DAB2IP,STX17,RIPK1,FAM8A1,CCND2,PEBP1,NUAK1,SLC6A4,PTPLAD1,RHEB,GNAO1,PCSK2,ACIN1,PRDX1,PPM1F,CD81,CLASP1,EPB41L5,EHBP1,CTCF,D…
TISSUES	BTO:0000000	Tissues, cell types and enzyme sources	1044	14943	0.07	2.91e-27	ITGA3,UBR7,GPRC5A,GNA11,CD22,TRIB2,CAMKK1,FOXJ2,CA12,SLC13A1,CMTM6,SNRPD3,SLC25A1,FAM118A,IL2RB,FERMT1,PCSK1N,MMP2,NUTF2,NME4,SLC6A2,EXTL3,PAG1,SFRP1,KCNA7,TGFB1,CEP41,RLN1,SFXN3,HLF,EFNB3,RANGRF,KCTD10,MLEC,CSRNP2,GAPDH,FGFR1OP2,MAPK14,DNPH1,NR3C1,KLHL18,MAPRE3,ID2,GORASP2,SPR,TBPL1,C2orf43,HDHD3,NEK9,CRIPT,DUSP4,KALRN,NEUROG3,PDE1B,FBXO9,ATXN1,RAP2A,SOX9,ARMC7,SLC35F5,FOSB,ABHD8,PIN1,LSM8,PIAS1…
TISSUES	BTO:0000042	Animal	1041	14895	0.07	5.42e-27	ITGA3,UBR7,GPRC5A,GNA11,CD22,TRIB2,CAMKK1,FOXJ2,CA12,SLC13A1,CMTM6,SNRPD3,SLC25A1,FAM118A,IL2RB,FERMT1,PCSK1N,MMP2,NUTF2,NME4,SLC6A2,EXTL3,PAG1,SFRP1,KCNA7,TGFB1,CEP41,RLN1,SFXN3,HLF,EFNB3,RANGRF,KCTD10,MLEC,CSRNP2,GAPDH,FGFR1OP2,MAPK14,DNPH1,NR3C1,KLHL18,MAPRE3,ID2,GORASP2,SPR,TBPL1,C2orf43,HDHD3,NEK9,CRIPT,DUSP4,KALRN,NEUROG3,PDE1B,FBXO9,ATXN1,RAP2A,SOX9,SLC35F5,FOSB,ABHD8,PIN1,LSM8,PIAS1,TMOD2…
TISSUES	BTO:0001489	Whole body	922	12619	0.09	5.11e-24	ITGA3,UBR7,GPRC5A,GNA11,CD22,TRIB2,CAMKK1,FOXJ2,CA12,SLC13A1,CMTM6,SNRPD3,SLC25A1,IL2RB,FERMT1,PCSK1N,MMP2,NUTF2,NME4,SLC6A2,EXTL3,PAG1,SFRP1,KCNA7,TGFB1,CEP41,RLN1,SFXN3,HLF,EFNB3,RANGRF,KCTD10,MLEC,CSRNP2,GAPDH,FGFR1OP2,MAPK14,DNPH1,NR3C1,KLHL18,MAPRE3,ID2,GORASP2,SPR,TBPL1,HDHD3,NEK9,DUSP4,KALRN,NEUROG3,PDE1B,FBXO9,ATXN1,RAP2A,SOX9,FOSB,ABHD8,PIN1,LSM8,PIAS1,TMOD2,EGLN3,NARFL,PXDN,SESN2,RARA,W…
TISSUES	BTO:0000478	Forebrain	161	1473	0.26	1.9e-10	CAMKK1,SNRPD3,HLF,EFNB3,GAPDH,ID2,KALRN,RAP2A,PIAS1,SESN2,HSPBP1,RGS8,NPL,PEBP1,NUAK1,SLC6A4,PCSK2,RBBP5,ADD1,FBXW11,SLC1A3,CACNA1C,UBE2Q2,PGPEP1,NTRK2,ANK3,UBP1,RAB6B,AGPAT5,MRAS,HTR6,TGFA,AVPR1A,CHP2,WNT10B,CYB5D2,HMP19,PABPC5,CLOCK,PTPN7,PRKACA,CFLAR,DLGAP1,BAIAP3,STK25,LRRC57,NXPH3,SLC6A17,KCND2,UNC5B,HOMER1,LYPD6,PPP2R2C,ADORA2A,DGKH,RASGRP2,MKL2,NISCH,RAP2C,MAPT,PKN1,FGD6,NFASC,PLEKHB1,ACAP…
TISSUES	BTO:0000083	Female reproductive system	451	5799	0.12	1.77e-08	ITGA3,UBR7,GNA11,CMTM6,SLC25A1,MMP2,NUTF2,NME4,SLC6A2,EXTL3,CEP41,RANGRF,MLEC,GAPDH,FGFR1OP2,MAPK14,NR3C1,GORASP2,TBPL1,DUSP4,KALRN,FBXO9,SOX9,FOSB,EGLN3,SESN2,RNF128,HSPBP1,SORT1,ARF3,NT5E,AMHR2,NPL,LAMC1,COG3,DDX56,KAT7,RIPK1,FAM8A1,CCND2,PEBP1,SLC6A4,AP4E1,MAPK6,PTPLAD1,MCM4,RHEB,ADNP2,GNAO1,IMPAD1,ACIN1,PRDX1,KCNN4,PPM1F,CD81,CLASP1,EPB41L5,EHBP1,CTCF,DNAJC10,CUL3,MLPH,HDAC4,WNT5A,STAT3,ADD1,…
TISSUES	BTO:0000081	Reproductive system	470	6107	0.11	2.01e-08	ITGA3,UBR7,GNA11,CMTM6,SLC25A1,MMP2,NUTF2,NME4,SLC6A2,EXTL3,CEP41,RLN1,RANGRF,MLEC,GAPDH,FGFR1OP2,MAPK14,NR3C1,GORASP2,TBPL1,DUSP4,KALRN,FBXO9,SOX9,FOSB,EGLN3,SESN2,RNF128,HSPBP1,SORT1,ARF3,NT5E,AMHR2,NPL,LAMC1,COG3,DDX56,KAT7,RIPK1,FAM8A1,CCND2,PEBP1,SLC6A4,AP4E1,MAPK6,PTPLAD1,MCM4,RHEB,ADNP2,GNAO1,IMPAD1,ACIN1,PRDX1,KCNN4,PPM1F,CD81,CLASP1,EPB41L5,EHBP1,CTCF,DNAJC10,CUL3,IL11,MLPH,HDAC4,WNT5A,S…
TISSUES	BTO:0003091	Urogenital system	504	6716	0.1	9.15e-08	ITGA3,UBR7,GNA11,CA12,SLC13A1,CMTM6,SLC25A1,PCSK1N,MMP2,NUTF2,NME4,SLC6A2,EXTL3,CEP41,RLN1,RANGRF,MLEC,GAPDH,FGFR1OP2,MAPK14,DNPH1,NR3C1,MAPRE3,GORASP2,TBPL1,DUSP4,KALRN,FBXO9,SOX9,FOSB,EGLN3,SESN2,RNF128,HSPBP1,SORT1,ARF3,NT5E,AMHR2,NPL,LAMC1,COG3,DDX56,KAT7,RIPK1,FAM8A1,CCND2,PEBP1,SLC6A4,AP4E1,MAPK6,PTPLAD1,MCM4,RHEB,ADNP2,GLIS2,GNAO1,IMPAD1,ACIN1,PRDX1,KCNN4,DHTKD1,PPM1F,CD81,CLASP1,EPB41L5,E…
TISSUES	BTO:0000928	Limbic system	93	762	0.31	9.96e-08	HLF,ID2,KALRN,RAP2A,PIAS1,SESN2,HSPBP1,NPL,PEBP1,NUAK1,PCSK2,ADD1,FBXW11,CACNA1C,PGPEP1,NTRK2,ANK3,RAB6B,AGPAT5,MRAS,HMP19,CLOCK,PTPN7,STXBP6,BAIAP3,STK25,NXPH3,SLC6A17,UNC5B,HOMER1,LYPD6,ADORA2A,DGKH,MKL2,NISCH,PKN1,FGD6,NFASC,GPT2,PLEKHB1,ELAVL4,ZDHHC9,REPS2,WTAP,HTR4,MATR3,PTGS1,DMD,ADORA1,SYT11,ADAR,PDE4DIP,RRAGD,HTR1B,OPALIN,GRIN1,HPCAL4,PCDH19,FABP3,SLITRK1,POU4F1,CLSTN1,ACOT7,PCDH17,PRKCZ,…
TISSUES	BTO:0001355	Temporal lobe	79	604	0.34	1.16e-07	CAMKK1,ID2,KALRN,RAP2A,PIAS1,SESN2,HSPBP1,NUAK1,PCSK2,ADD1,FBXW11,CACNA1C,PGPEP1,NTRK2,ANK3,RAB6B,AGPAT5,MRAS,HMP19,PTPN7,BAIAP3,STK25,SLC6A17,UNC5B,HOMER1,LYPD6,ADORA2A,DGKH,MKL2,NISCH,MAPT,PKN1,FGD6,NFASC,PLEKHB1,ACAP3,ATRNL1,KCNQ2,HTR4,PTGS1,ADORA1,SYT11,ADAR,HTR1B,OPALIN,GRIN1,HPCAL4,PCDH19,FABP3,SLITRK1,CLSTN1,ACOT7,PCDH17,PRKCZ,TNK2,GPR155,SCN3B,PPP3CA,FAM172A,ZMYND11,TCF4,DLG4,AKAP7,SLC4A8…
TISSUES	BTO:0000445	Cerebral lobe	87	716	0.31	3.79e-07	CAMKK1,HLF,ID2,KALRN,RAP2A,PIAS1,SESN2,HSPBP1,NUAK1,PCSK2,ADD1,FBXW11,SLC1A3,CACNA1C,PGPEP1,NTRK2,ANK3,RAB6B,AGPAT5,MRAS,HMP19,PTPN7,BAIAP3,STK25,SLC6A17,UNC5B,HOMER1,LYPD6,ADORA2A,DGKH,RASGRP2,MKL2,NISCH,MAPT,PKN1,FGD6,NFASC,PLEKHB1,ACAP3,ATRNL1,KCNQ2,HTR4,MACF1,PTGS1,DMD,ADORA1,SYT11,ADAR,HTR1B,OPALIN,GRIN1,HPCAL4,PCDH19,FABP3,SLITRK1,POU4F1,CLSTN1,ACOT7,PCDH17,PRKCZ,TNK2,GPR155,SCN3B,PPP3CA,FA…
TISSUES	BTO:0000233	Cerebral cortex	116	1075	0.26	4.5e-07	CAMKK1,HLF,EFNB3,ID2,KALRN,RAP2A,PIAS1,SESN2,HSPBP1,NUAK1,SLC6A4,PCSK2,ADD1,FBXW11,SLC1A3,CACNA1C,PGPEP1,NTRK2,ANK3,UBP1,RAB6B,AGPAT5,MRAS,HTR6,AVPR1A,CHP2,WNT10B,CYB5D2,HMP19,PABPC5,PTPN7,CFLAR,BAIAP3,STK25,SLC6A17,KCND2,UNC5B,HOMER1,LYPD6,ADORA2A,DGKH,RASGRP2,MKL2,NISCH,RAP2C,MAPT,PKN1,FGD6,NFASC,PLEKHB1,ACAP3,ATRNL1,GFRA1,SPOCK3,ZDHHC9,WTAP,KCNQ2,HTR4,MACF1,PTGS1,DMD,SMOC1,RAB4A,RD3,ADORA1,SYT…
TISSUES	BTO:0000239	Telencephalon	121	1153	0.25	8.3e-07	CAMKK1,HLF,EFNB3,ID2,KALRN,RAP2A,PIAS1,SESN2,HSPBP1,NUAK1,SLC6A4,PCSK2,ADD1,FBXW11,SLC1A3,CACNA1C,PGPEP1,NTRK2,ANK3,UBP1,RAB6B,AGPAT5,MRAS,HTR6,AVPR1A,CHP2,WNT10B,CYB5D2,HMP19,PABPC5,PTPN7,CFLAR,BAIAP3,STK25,LRRC57,SLC6A17,KCND2,UNC5B,HOMER1,LYPD6,ADORA2A,DGKH,RASGRP2,MKL2,NISCH,RAP2C,MAPT,PKN1,FGD6,NFASC,PLEKHB1,ACAP3,ATRNL1,OCLN,GFRA1,SPOCK3,ZDHHC9,WTAP,KCNQ2,HTR4,MACF1,PTGS1,DMD,SMOC1,RAB4A,RD…
TISSUES	BTO:0000231	Cerebral hemisphere	119	1144	0.24	1.66e-06	CAMKK1,HLF,EFNB3,ID2,KALRN,RAP2A,PIAS1,SESN2,HSPBP1,NUAK1,SLC6A4,PCSK2,ADD1,FBXW11,SLC1A3,CACNA1C,PGPEP1,NTRK2,ANK3,UBP1,RAB6B,AGPAT5,MRAS,HTR6,AVPR1A,CHP2,WNT10B,CYB5D2,HMP19,PABPC5,PTPN7,CFLAR,BAIAP3,STK25,LRRC57,SLC6A17,KCND2,UNC5B,HOMER1,LYPD6,ADORA2A,DGKH,RASGRP2,MKL2,NISCH,RAP2C,MAPT,PKN1,FGD6,NFASC,PLEKHB1,ACAP3,ATRNL1,GFRA1,SPOCK3,ZDHHC9,WTAP,KCNQ2,HTR4,MACF1,PTGS1,DMD,SMOC1,RAB4A,RD3,ADO…
TISSUES	BTO:0000601	Hippocampus	38	278	0.36	0.00088	ID2,NUAK1,ADD1,CACNA1C,PGPEP1,NTRK2,ANK3,MRAS,PTPN7,BAIAP3,SLC6A17,HOMER1,ADORA2A,NISCH,PKN1,FGD6,HTR4,PTGS1,ADORA1,HTR1B,GRIN1,FABP3,SLITRK1,CLSTN1,ACOT7,PCDH17,PRKCZ,TNK2,FAM172A,TCF4,AKAP7,ARPP21,MPP2,ANKS1B,NDRG2,DNAL1,KCNJ6,ENC1
TISSUES	BTO:0000342	Diencephalon	44	360	0.31	0.0021	SNRPD3,GAPDH,RGS8,NPL,PEBP1,RBBP5,UBE2Q2,TGFA,HMP19,CLOCK,PRKACA,DLGAP1,NXPH3,PPP2R2C,WAC,ELAVL4,SPOCK3,REPS2,MATR3,ZEB1,LRRTM3,AHCYL1,PRKACB,OPALIN,OGDHL,ISCA1,SLC23A2,PTPRA,SACM1L,TSN,NMB,CHRNA2,APLN,PAK6,GAS7,MRVI1,ARPP21,ATP2C1,ANKRD50,RIMS1,SLC25A37,SLC38A1,SEC14L2,GNAZ
TISSUES	BTO:0000522	Gland	455	6602	0.06	0.0124	ITGA3,UBR7,GNA11,FOXJ2,CA12,SLC13A1,CMTM6,SLC25A1,PCSK1N,MMP2,NUTF2,SLC6A2,EXTL3,TGFB1,CEP41,RLN1,MLEC,GAPDH,MAPK14,DNPH1,NR3C1,MAPRE3,ID2,GORASP2,SPR,TBPL1,NEK9,DUSP4,FBXO9,RAP2A,SOX9,FOSB,PIAS1,PXDN,SESN2,RNF128,SORT1,ARF3,NT5E,AMHR2,NPL,LAMC1,DDX56,KAT7,IL1RN,STX17,RIPK1,FAM8A1,PEBP1,PSMD11,PTPLAD1,MCM4,RHEB,GLIS2,IMPAD1,ACIN1,PRDX1,KCNN4,DHTKD1,EP300,BIRC3,CLASP1,EPB41L5,EHBP1,DNAJC10,CUL3,IL…
TISSUES	BTO:0000174	Embryonic structure	166	2132	0.12	0.0325	FOXJ2,EXTL3,GAPDH,MAPK14,NR3C1,PIN1,ARF3,NT5E,DDX56,KAT7,RIPK1,CCND2,PEBP1,SLC6A4,PSMD11,PRDX1,KCNN4,PPM1F,CTCF,WNT5A,STAT3,CREM,GLT8D1,IGF1R,PMM2,DNPEP,SLC13A3,ARID5B,ANK3,DSC2,HNRNPU,FEZF2,AGPAT5,CALM3,PSME3,COL1A2,NAB2,MED1,PGAP3,WNT10B,UBTF,INSR,SUV420H1,CLOCK,RPL15,RAB1B,CTBP2,CFLAR,USP9X,RBBP6,MSC,TACC1,CRTAP,HPS1,ATP6V0A2,EXOC7,DACT1,LIMK2,MAOA,SMAD4,PKN1,CTSL,GATA2,C6orf89,OCLN,UBE2H,UBE2…
TISSUES	BTO:0000284	Organism form	173	2239	0.11	0.0325	FOXJ2,EXTL3,GAPDH,MAPK14,NR3C1,PIN1,ARF3,NT5E,DDX56,KAT7,RIPK1,CCND2,PEBP1,SLC6A4,PSMD11,PRDX1,KCNN4,PPM1F,CTCF,WNT5A,STAT3,CREM,GLT8D1,IGF1R,PMM2,DNPEP,SLC13A3,ARID5B,ANK3,DSC2,HNRNPU,FEZF2,AGPAT5,PRKAG2,HK2,CALM3,PSME3,COL1A2,NAB2,MED1,PGAP3,WNT10B,UBTF,INSR,SUV420H1,CLOCK,RPL15,RAB1B,CTBP2,CFLAR,USP9X,RBBP6,MSC,TACC1,CRTAP,HPS1,ATP6V0A2,EXOC7,DACT1,LIMK2,MAOA,SMAD4,PKN1,CTSL,GATA2,C6orf89,OCLN…
TISSUES	BTO:0003099	Internal female genital organ	196	2593	0.1	0.0354	ITGA3,GAPDH,MAPK14,NR3C1,GORASP2,FOSB,EGLN3,ARF3,NT5E,DDX56,RIPK1,CCND2,PEBP1,SLC6A4,AP4E1,MCM4,GNAO1,ACIN1,KCNN4,CTCF,DNAJC10,CUL3,WNT5A,STAT3,CREM,GLT8D1,ZNF280D,UBE2Q2,TSPAN3,IGF1R,PMM2,SH3GL1,DNPEP,SLC13A3,ARID5B,ANK3,DSC2,HNRNPU,AGPAT5,HK2,CALM3,PSME3,COL1A2,BRI3,ATMIN,PGAP3,TK1,POLR1D,UBTF,INSR,SUV420H1,ZNF3,CLOCK,RPL15,RAB1B,DSCR3,CFLAR,RNASEH1,TACC1,CRTAP,PGR,CNDP2,RNF40,STK25,HPS1,LRRC57…
COMPARTMENTS	GOCC:0005622	Intracellular	759	11202	0.06	0.00012	GNA11,CD22,TRIB2,CAMKK1,FOXJ2,EPDR1,CMTM6,SNRPD3,SLC25A1,FERMT1,MMP2,NUTF2,NME4,EXTL3,SFRP1,TGFB1,CEP41,SFXN3,HLF,RANGRF,KCTD10,MLEC,CSRNP2,GAPDH,FGFR1OP2,MAPK14,DNPH1,NR3C1,MAPRE3,ID2,GORASP2,SPR,C2orf43,HDHD3,NEK9,DUSP4,KALRN,NEUROG3,PDE1B,FBXO9,ATXN1,RAP2A,SOX9,FOSB,PIN1,LSM8,PIAS1,TMOD2,EGLN3,NARFL,PXDN,PRDM12,SESN2,RARA,WDR7,PTPRE,NIP7,SORT1,ARF3,CABLES1,NT5E,TAF5L,RGS8,NPL,LAMC1,USP37,COG3,…
COMPARTMENTS	GOCC:0110165	Cellular anatomical entity	907	13853	0.04	0.00012	ITGA3,GPRC5A,PIGQ,TLL1,GNA11,CD22,TRIB2,CAMKK1,FOXJ2,CA12,SLC13A1,EPDR1,CMTM6,SNRPD3,SLC25A1,IL2RB,FERMT1,MMP2,NUTF2,NME4,SLC6A2,EXTL3,PAG1,SFRP1,KCNA7,TGFB1,CEP41,TNFSF8,RLN1,SFXN3,HLF,EFNB3,RANGRF,KCTD10,MLEC,CSRNP2,GAPDH,MAPK14,DNPH1,NR3C1,MAPRE3,ID2,GORASP2,SPR,C2orf43,HDHD3,NEK9,CRIPT,DUSP4,KALRN,NEUROG3,PDE1B,ACVR1C,FBXO9,ATXN1,RAP2A,SOX9,FOSB,PIN1,F2RL3,LSM8,PIAS1,EGLN3,NARFL,PXDN,PRDM12,S…
COMPARTMENTS	GOCC:0005737	Cytoplasm	551	7871	0.07	0.00095	GNA11,CD22,TRIB2,CAMKK1,EPDR1,CMTM6,SNRPD3,SLC25A1,FERMT1,MMP2,NUTF2,NME4,EXTL3,SFRP1,TGFB1,SFXN3,RANGRF,MLEC,GAPDH,MAPK14,DNPH1,NR3C1,MAPRE3,ID2,GORASP2,SPR,NEK9,KALRN,PDE1B,FBXO9,ATXN1,RAP2A,PIN1,EGLN3,NARFL,PXDN,SESN2,RARA,PTPRE,NIP7,SORT1,ARF3,CABLES1,NT5E,NPL,LAMC1,COG3,GALNT5,IL1RN,DAB2IP,STX17,RIPK1,FAM8A1,CCND2,PEBP1,C12orf49,NUAK1,PSMD11,AP4E1,MAPK6,PTPLAD1,RHEB,IMPAD1,ACIN1,PRDX1,MID2,D…
COMPARTMENTS	GOCC:0043226	Organelle	666	9848	0.06	0.0019	ITGA3,GPRC5A,PIGQ,CD22,FOXJ2,EPDR1,CMTM6,SNRPD3,SLC25A1,FERMT1,MMP2,NUTF2,NME4,EXTL3,SFRP1,TGFB1,CEP41,SFXN3,HLF,RANGRF,KCTD10,MLEC,CSRNP2,GAPDH,MAPK14,DNPH1,NR3C1,MAPRE3,ID2,GORASP2,SPR,C2orf43,HDHD3,CRIPT,DUSP4,KALRN,NEUROG3,ATXN1,RAP2A,SOX9,FOSB,PIN1,LSM8,PIAS1,EGLN3,PXDN,PRDM12,RARA,PTPRE,NIP7,SORT1,ARF3,ERN2,NT5E,TAF5L,LAMC1,USP37,COG3,DDX56,KAT7,GALNT5,IL1RN,DAB2IP,STX17,RIPK1,FAM8A1,CCND2,…
COMPARTMENTS	GOCC:0005829	Cytosol	232	2919	0.13	0.0023	CAMKK1,SNRPD3,FERMT1,NUTF2,SFRP1,RANGRF,GAPDH,MAPK14,DNPH1,NR3C1,ID2,SPR,NEK9,KALRN,PDE1B,ATXN1,PIN1,EGLN3,NARFL,SESN2,RARA,NIP7,SORT1,CABLES1,NT5E,COG3,DAB2IP,STX17,RIPK1,CCND2,PEBP1,PSMD11,MAPK6,RHEB,ACIN1,PPM1F,EP300,DESI1,BIRC3,EPB41L5,EHBP1,CUL3,HDAC4,STAT3,ADD1,CDK6,PMM2,SH3GL1,DNPEP,FARSB,PDE3B,UBP1,PRKAG2,HK2,PSME3,AGL,ABI2,ERAP1,NGB,FAM96A,TK1,MDM1,SPRY3,RGL1,SDPR,OTUD7A,CLOCK,RPL15,DPYS…
COMPARTMENTS	GOCC:0030054	Cell junction	98	1045	0.2	0.0063	ITGA3,FERMT1,SLC6A2,RANGRF,CRIPT,PIN1,SLC6A4,RHEB,CD81,WNT5A,ADD1,ADAM22,CACNA1C,SH3GL1,NTRK2,ANK3,DSC2,PTPRO,SLC6A1,ABI2,HEPACAM,GRM5,CHRM1,CTBP2,CSPG4,PPFIBP1,DLGAP1,RAP2B,LASP1,SLC6A17,CNTN2,KCND2,HOMER1,GLDN,PPFIA3,RAP2C,MAPT,NFASC,OCLN,PARD3B,P2RX4,CYTH1,LRRTM3,RAB4A,ENAH,EZR,TADA1,SYT11,HTR1B,PDLIM1,GRIN1,RIMS3,BMPR2,TGFBR1,LAYN,SLITRK1,CLSTN1,TP73,PRKCZ,PTPRA,NLGN4X,PTPRD,ITSN1,KCNA1,MYADM…
COMPARTMENTS	GOCC:0045202	Synapse	56	499	0.28	0.0063	SLC6A2,CRIPT,PIN1,SLC6A4,RHEB,WNT5A,ADAM22,CACNA1C,SH3GL1,NTRK2,ANK3,PTPRO,SLC6A1,ABI2,GRM5,CHRM1,CTBP2,DLGAP1,SLC6A17,CNTN2,KCND2,HOMER1,PPFIA3,MAPT,LRRTM3,RAB4A,SYT11,HTR1B,GRIN1,RIMS3,SLITRK1,CLSTN1,NLGN4X,PTPRD,ITSN1,KCNA1,SV2B,PPP3CA,IQSEC2,GRIN2A,DLG4,GRIK1,CHRNA2,NRXN1,DIP2A,SNAP91,MDGA1,SLC4A8,HRAS,ARHGAP22,MPP2,RIMS1,ANKS1B,C15orf59,CDH8,ERC1
COMPARTMENTS	GOCC:1902911	Protein kinase complex	23	140	0.44	0.0123	ACVR1C,SESN2,WDR7,AMHR2,CCND2,CDK6,IGF1R,CCNO,PRKAG2,INSR,MEPCE,PRKACA,ATG101,NEK10,CCNY,TGFBR1,CDK14,PRKAR1A,ULK2,SEPT7,CDK12,PHKG2,ERC1
COMPARTMENTS	GOCC:0043197	Dendritic spine	15	69	0.56	0.0158	CRIPT,NTRK2,PTPRO,ABI2,KCND2,HOMER1,MAPT,GRIN1,CLSTN1,PPP3CA,GRIN2A,DLG4,DIP2A,MPP2,ANKS1B
COMPARTMENTS	GOCC:0044309	Neuron spine	15	69	0.56	0.0158	CRIPT,NTRK2,PTPRO,ABI2,KCND2,HOMER1,MAPT,GRIN1,CLSTN1,PPP3CA,GRIN2A,DLG4,DIP2A,MPP2,ANKS1B
COMPARTMENTS	GOCC:0043227	Membrane-bounded organelle	584	8685	0.05	0.0159	ITGA3,GPRC5A,PIGQ,CD22,FOXJ2,EPDR1,CMTM6,SNRPD3,SLC25A1,MMP2,NUTF2,NME4,EXTL3,SFRP1,TGFB1,SFXN3,HLF,RANGRF,MLEC,CSRNP2,GAPDH,MAPK14,DNPH1,NR3C1,ID2,GORASP2,SPR,HDHD3,DUSP4,NEUROG3,ATXN1,RAP2A,SOX9,FOSB,PIN1,LSM8,PIAS1,EGLN3,PXDN,PRDM12,RARA,PTPRE,NIP7,SORT1,ARF3,ERN2,NT5E,TAF5L,LAMC1,USP37,COG3,DDX56,KAT7,GALNT5,IL1RN,DAB2IP,STX17,RIPK1,FAM8A1,CCND2,C12orf49,NUAK1,SLC6A4,PSMD11,AP4E1,MAPK6,PTPLAD…
COMPARTMENTS	GOCC:0000139	Golgi membrane	38	322	0.3	0.028	GORASP2,ARF3,COG3,C12orf49,AP4E1,IMPAD1,RTN1,CLVS2,TMED3,HMP19,RAB1B,BOK,ST8SIA3,BAIAP3,HTR7,C6orf89,SREBF1,ZDHHC9,CYTH1,SLC35A3,GNAS,STX16,SURF4,UGCG,UBIAD1,LMAN2L,ZDHHC20,SACM1L,CALN1,AGPAT3,ST6GAL2,HRAS,ATP2C1,PAQR3,ST3GAL1,RAB30,ST3GAL4,COPZ1
COMPARTMENTS	GOCC:0043229	Intracellular organelle	612	9242	0.05	0.0438	CD22,FOXJ2,EPDR1,CMTM6,SNRPD3,SLC25A1,FERMT1,MMP2,NUTF2,NME4,EXTL3,TGFB1,CEP41,SFXN3,HLF,RANGRF,KCTD10,MLEC,CSRNP2,GAPDH,MAPK14,DNPH1,NR3C1,MAPRE3,ID2,GORASP2,SPR,C2orf43,HDHD3,DUSP4,KALRN,NEUROG3,ATXN1,RAP2A,SOX9,FOSB,PIN1,LSM8,PIAS1,EGLN3,PXDN,PRDM12,RARA,PTPRE,NIP7,SORT1,ARF3,TAF5L,LAMC1,USP37,COG3,DDX56,KAT7,GALNT5,DAB2IP,STX17,RIPK1,FAM8A1,CCND2,C12orf49,NUAK1,SLC6A4,PSMD11,AP4E1,MAPK6,PTPLA…
UniProt Keywords	KW-0025	Alternative splicing	781	10179	0.11	2.78e-21	ITGA3,PIGQ,TLL1,CD22,CAMKK1,FOXJ2,CA12,EPDR1,SNRPD3,FAM118A,FERMT1,MMP2,NME4,SLC6A2,CEP41,RLN1,HLF,RANGRF,KCTD10,GAPDH,FGFR1OP2,MAPK14,DNPH1,NR3C1,KLHL18,MAPRE3,GORASP2,C2orf43,DUSP4,KALRN,PDE1B,ACVR1C,FBXO9,ATXN1,ARMC7,SLC35F5,FOSB,PIAS1,TMOD2,MEGF8,NARFL,ZNF764,ZNF747,PXDN,RARA,WDR7,NIP7,RNF128,HSPBP1,SORT1,ARF3,CABLES1,NT5E,AMHR2,TAF5L,RGS8,NPL,USP37,COG3,DDX56,KAT7,IL1RN,DAB2IP,RIPK1,CCND2,NU…
UniProt Keywords	KW-0597	Phosphoprotein	609	8057	0.1	2.77e-11	ITGA3,UBR7,GPRC5A,CD22,CAMKK1,FOXJ2,CMTM6,SLC25A1,FAM118A,FERMT1,MMP2,EXTL3,PAG1,CEP41,EFNB3,KCTD10,GAPDH,FGFR1OP2,MAPK14,DNPH1,NR3C1,MAPRE3,ID2,GORASP2,SPR,NEK9,DUSP4,KALRN,NEUROD4,PDE1B,FBXO9,ATXN1,ARMC7,SLC35F5,PIN1,PIAS1,TMOD2,MEGF8,PXDN,SESN2,RARA,WDR7,PTPRE,CHRM3,HSPBP1,SORT1,ERN2,CABLES1,RGS8,LAMC1,USP37,COG3,DDX56,KAT7,GALNT5,DAB2IP,STX17,RIPK1,FAM8A1,CCND2,PEBP1,NUAK1,SLC6A4,PSMD11,AP4E1…
UniProt Keywords	KW-0963	Cytoplasm	377	5028	0.1	0.00011	GNA11,TRIB2,CAMKK1,SNRPD3,FERMT1,MMP2,NUTF2,CEP41,RANGRF,GAPDH,FGFR1OP2,MAPK14,DNPH1,NR3C1,MAPRE3,ID2,SPR,TBPL1,NEK9,CRIPT,KALRN,PDE1B,FBXO9,ATXN1,PIN1,TMOD2,EGLN3,SESN2,RARA,PTPRE,RNF128,ARF3,CABLES1,NPL,KAT7,IL1RN,DAB2IP,STX17,RIPK1,CCND2,PEBP1,NUAK1,PSMD11,MAPK6,RHEB,GLIS2,PRDX1,MID2,EP300,DESI1,BIRC3,CLASP1,EPB41L5,EHBP1,CUL3,MLPH,HDAC4,STAT3,ADD1,FBXW11,CDK6,UBE2Q2,PMM2,ZFHX3,SH3GL1,PGPEP1,D…
UniProt Keywords	KW-0966	Cell projection	102	1009	0.23	0.00011	ITGA3,FERMT1,CEP41,CRIPT,RGS8,DAB2IP,CUL3,ADAM22,CDK6,CACNA1C,ABHD2,SH3GL1,MEGF10,NTRK2,TENM4,ANK3,FGD5,SLC6A1,DRC1,ABI2,ANKS3,USH2A,HMP19,PRKACA,CSPG4,OSBPL3,USP9X,MKLN1,C5orf30,SLC6A17,RTN4RL1,KCND2,HOMER1,GLDN,RASGRP2,ZNF385A,SSX2IP,MAPT,DPYSL3,NF2,SH3PXD2A,ELAVL4,ARPIN,MACF1,FZD5,CDC14A,RHOU,ENAH,RD3,EZR,CEP350,SYT11,ELOVL5,INPP5E,TRAF3IP1,UBXN10,KIF3B,GABBR1,ABHD17B,CLSTN1,CEP104,SNX2,RUFY3,…
UniProt Keywords	KW-0333	Golgi apparatus	89	869	0.24	0.00026	PCSK1N,EXTL3,GORASP2,SORT1,ARF3,COG3,GALNT5,AP4E1,RHEB,IMPAD1,CLASP1,CUL3,RTN1,CLVS2,ANK3,HS3ST3A1,FGD5,RAB6B,ZDHHC3,OSBPL11,GALNT10,TMED3,PGAP3,CHST11,HMP19,FUT1,BOK,ST8SIA3,FIBIN,BAIAP3,STK25,AP3S2,C6orf89,GFRA1,SREBF1,ZDHHC9,EMP2,FAM109A,MACF1,FZD5,CNST,RHOU,SYT11,RUSC1,PDE4DIP,SLC30A7,SLC35A3,STX16,INPP5E,SURF4,PLK3,UGCG,CLCN5,UBIAD1,LMAN2L,CLSTN1,ST8SIA6,STEAP4,ZDHHC20,TRAPPC9,PTGFRN,AIMP1,C…
UniProt Keywords	KW-0965	Cell junction	83	801	0.24	0.00033	ITGA3,FERMT1,CRIPT,CHRM3,SLC6A4,EPB41L5,CACNA1C,SH3GL1,NTRK2,ANK3,DSC2,CGNL1,SLC6A1,ABI2,CHRM1,CTBP2,DLGAP1,MKLN1,TCHP,SPECC1L,SLC6A17,KCND2,HOMER1,LYPD6,ZNRF1,DACT1,RASGRP2,SSX2IP,DOK7,NFASC,OCLN,SH3PXD2A,PARD3B,CYTH1,FZD5,DMD,LRRTM3,RHOU,ENAH,SYT11,RUSC1,GRIN1,RIMS3,TGFBR1,GABBR1,ABHD17B,SLITRK1,CLSTN1,PRKCZ,PTPRA,RUFY3,NLGN4X,ITSN1,TNK2,KCNA1,PRIMA1,SV2B,SLC9B2,PPP3CA,CLDN3,ARHGAP24,DRP2,GRIN2…
UniProt Keywords	KW-0479	Metal-binding	281	3652	0.11	0.00041	ITGA3,UBR7,TLL1,GNA11,CA12,MMP2,NME4,SLC6A2,EXTL3,NR3C1,NEK9,KALRN,PDE1B,ACVR1C,PIAS1,EGLN3,NARFL,ZNF764,PXDN,PRDM12,RARA,RNF128,ERN2,NT5E,AMHR2,KAT7,GALNT5,NUAK1,SLC6A4,LHX5,RHEB,ADNP2,GLIS2,GNAO1,IMPAD1,MID2,PPM1F,EP300,BIRC3,CTCF,MLPH,HDAC4,ARSB,SLC1A3,PATZ1,CACNA1C,ITPK1,ZNF280D,ZFHX3,ASXL3,DNPEP,TRIM7,DSC2,PDE3B,ADAMTS18,FEZF2,FGD5,SLC6A1,GATAD1,AIRE,ADCY9,SPRTN,ERAP1,GALNT10,SAP30L,SLU7,COL…
UniProt Keywords	KW-9995	Disease	299	3996	0.1	0.0014	ITGA3,GPRC5A,PIGQ,TLL1,GNA11,CA12,SLC25A1,IL2RB,FERMT1,MMP2,SLC6A2,EXTL3,TGFB1,CEP41,HLF,NR3C1,SPR,NEK9,CRIPT,NEUROG3,ATXN1,SOX9,MEGF8,PXDN,PRDM12,RARA,NT5E,AMHR2,DAB2IP,CCND2,TMEM260,AP4E1,LTBP2,GLIS2,GNAO1,IMPAD1,MID2,KCNN4,DHTKD1,EP300,CTCF,CUL3,MLPH,HDAC4,WNT5A,STAT3,ARSB,SLC1A3,ADAM22,CDK6,PATZ1,CACNA1C,IGF1R,PMM2,G6PC3,SH3GL1,MEGF10,NTRK2,TENM4,ST14,SLC13A3,ANK3,DSC2,FARSB,GPD1L,CCNO,ADAMTS…
UniProt Keywords	KW-0770	Synapse	52	456	0.28	0.0017	CRIPT,CHRM3,SLC6A4,CACNA1C,NTRK2,ANK3,SLC6A1,CHRM1,CTBP2,DLGAP1,MKLN1,SLC6A17,KCND2,HOMER1,LYPD6,ZNRF1,DACT1,RASGRP2,DOK7,FZD5,DMD,LRRTM3,ENAH,SYT11,RUSC1,GRIN1,RIMS3,GABBR1,ABHD17B,SLITRK1,CLSTN1,NLGN4X,ITSN1,KCNA1,PRIMA1,SV2B,SLC9B2,PPP3CA,DRP2,GRIN2A,DLG4,GRIK1,CHRNA2,NRXN1,UNC5C,MPP2,RIMS1,ANKS1B,C15orf59,ERC1,CPEB1,NOS1
UniProt Keywords	KW-0225	Disease mutation	241	3145	0.11	0.0023	ITGA3,PIGQ,TLL1,GNA11,CA12,SLC25A1,IL2RB,FERMT1,MMP2,SLC6A2,EXTL3,TGFB1,NR3C1,SPR,NEK9,CRIPT,NEUROG3,SOX9,MEGF8,PXDN,PRDM12,NT5E,AMHR2,CCND2,TMEM260,LTBP2,GNAO1,IMPAD1,MID2,KCNN4,DHTKD1,EP300,CTCF,CUL3,MLPH,WNT5A,STAT3,ARSB,SLC1A3,ADAM22,CDK6,CACNA1C,IGF1R,PMM2,G6PC3,MEGF10,NTRK2,TENM4,ST14,SLC13A3,DSC2,FARSB,GPD1L,CCNO,ADAMTS18,HNRNPU,SLC6A1,PRKAG2,GATAD1,MRAS,TRMU,AIRE,AGL,SPRTN,ABI2,COL1A2,KIA…
UniProt Keywords	KW-0160	Chromosomal rearrangement	38	307	0.32	0.0037	HLF,FGFR1OP2,RARA,DAB2IP,EP300,BIRC3,PATZ1,SH3GL1,CGNL1,COL1A2,CHST11,BRD3,STRADA,MKL2,TRIM33,TPR,CEP85L,TPM3,PDE4DIP,IGSF3,TET1,PAX7,FOXO1,SRGAP3,GRIN2A,ZMYND11,FOXO3,CREB1,SEPT9,FGFR1,CDK12,PBX1,GAS7,FLI1,BCL7A,ERC1,ZMYM2,FOXP1
UniProt Keywords	KW-0862	Zinc	183	2317	0.12	0.0048	UBR7,TLL1,CA12,MMP2,NR3C1,PIAS1,ZNF764,PRDM12,RARA,RNF128,NT5E,KAT7,LHX5,ADNP2,GLIS2,MID2,EP300,BIRC3,CTCF,MLPH,HDAC4,PATZ1,ZNF280D,ZFHX3,ASXL3,DNPEP,TRIM7,ADAMTS18,FEZF2,FGD5,GATAD1,AIRE,SPRTN,ERAP1,SAP30L,SLU7,ATMIN,FAM96A,TK1,SUV420H1,OTUD7A,ZNF3,ZNF507,INSM1,MID1,MMP19,ZNF436,RNF152,RBBP6,ZNF572,ZNF843,PHF21B,PGR,LASP1,RNF40,MYNN,KCND2,RASA3,ZNRF1,SLC39A9,ZNF224,ZNF548,DGKH,RASGRP2,ZNF385A,ZN…
UniProt Keywords	KW-0449	Lipoprotein	77	817	0.2	0.0058	ITGA3,GNA11,PAG1,KCNA7,GORASP2,RAP2A,ARF3,NT5E,RHEB,GNAO1,EHBP1,WNT5A,STAT3,ARL11,RAB6B,CD109,MRAS,WNT9B,LY6K,ARL5A,TGFA,ZDHHC3,GAS1,AVPR1A,CHP2,WNT10B,RPL15,PRKACA,RAB1B,RAP2B,TACC1,PGR,LRRC57,RTN4RL1,CNTN2,GNAL,UNC5B,LYPD6,ZNRF1,HTR7,RAP2C,BROX,C2orf88,GFRA1,ZDHHC9,HTR4,RAB4A,RHOU,ADORA1,GPA33,HTR1B,NTNG1,PRKACB,ENTPD1,INPP5E,HPCAL4,CCNY,SLC44A1,ABHD17B,ZDHHC20,KCNA1,GNG4,CD59,DLG4,EFR3B,DIXDC1…
UniProt Keywords	KW-0539	Nucleus	369	5208	0.08	0.0058	CAMKK1,FOXJ2,SNRPD3,MMP2,NUTF2,HLF,RANGRF,KCTD10,CSRNP2,GAPDH,MAPK14,DNPH1,NR3C1,ID2,TBPL1,NEK9,DUSP4,NEUROG3,NEUROD4,ATXN1,SOX9,FOSB,PIN1,LSM8,PIAS1,EGLN3,ZNF764,PRDM12,RARA,NIP7,SORT1,CABLES1,TAF5L,RGS8,DDX56,KAT7,CCND2,NUAK1,PSMD11,LHX5,MAPK6,MCM4,ADNP2,GLIS2,ACIN1,EP300,DESI1,BIRC3,CTCF,CUL3,RBBP5,HDAC4,STAT3,FBXW11,CDK6,PATZ1,ZNF280D,ZFHX3,ASXL3,CBX4,MEF2D,ITPRIP,TENM4,ARID5B,SYCP2L,HNRNPU,F…
UniProt Keywords	KW-0805	Transcription regulation	179	2272	0.12	0.0058	FOXJ2,HLF,CSRNP2,MAPK14,NR3C1,ID2,TBPL1,NEUROG3,NEUROD4,ATXN1,SOX9,PIAS1,ZNF764,PRDM12,RARA,ERN2,TAF5L,KAT7,LHX5,ADNP2,GLIS2,EP300,CTCF,RBBP5,HDAC4,STAT3,PATZ1,ZNF280D,ZFHX3,ASXL3,CBX4,MEF2D,ARID5B,HNRNPU,FEZF2,UBP1,ELMSAN1,AIRE,SAP30L,ATMIN,NAB2,MED1,UBTF,SUV420H1,BRD3,ZNF3,CLOCK,CTBP2,ZNF507,INSM1,HSF5,ZNF436,ZNF572,MSC,PGR,MED16,MYNN,FOXL2,PNRC2,ZNF224,ZNF548,ZNF385A,MKL2,RRP1B,ZNF70,ZNF395,ME…
UniProt Keywords	KW-0863	Zinc-finger	141	1726	0.14	0.0066	UBR7,NR3C1,PIAS1,ZNF764,PRDM12,RARA,RNF128,KAT7,ADNP2,GLIS2,MID2,EP300,BIRC3,CTCF,MLPH,PATZ1,ZNF280D,ZFHX3,ASXL3,TRIM7,FEZF2,FGD5,GATAD1,AIRE,SPRTN,SAP30L,SLU7,ATMIN,OTUD7A,ZNF3,ZNF507,INSM1,MID1,ZNF436,RNF152,RBBP6,ZNF572,ZNF843,PHF21B,PGR,RNF40,MYNN,RASA3,ZNRF1,ZNF224,ZNF548,DGKH,RASGRP2,ZNF385A,ZNF70,ZNF395,ZFP30,FGD6,IKZF3,GATA2,ZC3H7B,ACAP3,TRIM33,ZNF429,MATR3,ZEB1,RNF121,XAF1,DMD,ESRRG,RNAS…
UniProt Keywords	KW-0723	Serine/threonine-protein kinase	43	387	0.27	0.0074	CAMKK1,MAPK14,NEK9,KALRN,ACVR1C,ERN2,AMHR2,RIPK1,NUAK1,MAPK6,CDK6,PRKACA,STK17A,STK25,LIMK2,SBK1,PKN1,NEK10,CSNK1G3,MAPKAPK2,PRKACB,PLK3,PIM1,BMPR2,TGFBR1,SIK3,PAK7,PRKCZ,CDK14,TNK2,ACVRL1,MAP3K4,TAOK3,MYLK3,ULK2,DYRK1A,MAPKAPK3,CDK12,PAK6,STK3,GRK6,PHKG2,CAMK1D
UniProt Keywords	KW-0524	Neurogenesis	33	271	0.31	0.0087	EFNB3,NEUROG3,NEUROD4,GLIS2,MEF2D,NTRK2,FEZF2,ABI2,CYB5D2,DPYSL2,INSM1,GLDN,DACT1,MEF2C,ZEB1,POU3F3,ISLR2,NAV1,NTNG1,BEND6,PTEN,RUFY3,ULK2,TCF4,MYT1L,MDGA1,GAS7,NDRG2,ZNF423,ZBTB45,NAP1L1,LHX1,CAMK1D
UniProt Keywords	KW-0472	Membrane	475	6976	0.06	0.0089	ITGA3,GPRC5A,PIGQ,GNA11,CD22,CA12,SLC13A1,CMTM6,SLC25A1,BIK,FAM118A,IL2RB,FERMT1,MMP2,NUTF2,NME4,SLC6A2,EXTL3,PAG1,KCNA7,TNFSF8,SFXN3,EFNB3,RANGRF,MLEC,GAPDH,GORASP2,ACVR1C,RAP2A,SLC35F5,F2RL3,MEGF8,PTPRE,CHRM3,RNF128,SORT1,ERN2,NT5E,AMHR2,RGS8,COG3,GALNT5,DAB2IP,STX17,RIPK1,FAM8A1,SLC16A7,CCND2,TMEM260,SLC6A4,AP4E1,PTPLAD1,RHEB,GNAO1,IMPAD1,KCNN4,CD81,EHBP1,ADD1,SLC1A3,ADAM22,GLT8D1,CACNA1C,RTN1…
UniProt Keywords	KW-0221	Differentiation	66	695	0.2	0.0104	TLL1,SFRP1,EFNB3,GORASP2,NEUROG3,NEUROD4,SORT1,GLIS2,WNT5A,CDK6,MEF2D,NTRK2,TENM4,BMP6,HNRNPU,FEZF2,AXL,ZNF3,DPYSL2,CTBP2,CSPG4,INSM1,MMP19,FOXL2,GLDN,MKL2,MEF2C,SUV39H2,ZEB1,SMURF1,SMOC1,NAV1,NTNG1,PAQR7,TGFBR1,PIK3CD,FOXO1,RUFY3,CFAP69,TRAPPC9,EID2,ARHGAP24,BMP7,CDYL,TCF4,SEPT7,NEDD4L,CREB1,JMJD6,MYT1L,MDGA1,PAX6,PBX1,GAS7,ARHGAP22,PTBP3,RAI14,RIMS1,RASAL1,PGF,NDRG2,VIPAS39,ZNF423,SRD5A2,LHX1,V…
UniProt Keywords	KW-0418	Kinase	61	629	0.21	0.0104	CAMKK1,NME4,MAPK14,NEK9,KALRN,ACVR1C,ERN2,AMHR2,RIPK1,NUAK1,MAPK6,CDK6,ITPK1,IGF1R,NTRK2,HK2,TK2,AXL,TK1,INSR,PRKACA,PANK2,STK17A,STK25,DGKH,LIMK2,SBK1,PKN1,NEK10,CSNK1G3,MAPKAPK2,ETNK2,PRKACB,PLK3,PIM1,BMPR2,TGFBR1,SIK3,PIK3CD,PAK7,PRKCZ,CDK14,TNK2,ACVRL1,MAP3K4,TAOK3,MYLK3,ULK2,DYRK1A,FGFR1,MAPKAPK3,CDK12,HK1,PAK6,PDK2,ABL2,STK3,GRK6,PHKG2,FRK,CAMK1D
UniProt Keywords	KW-0804	Transcription	180	2339	0.11	0.0104	FOXJ2,HLF,CSRNP2,MAPK14,NR3C1,ID2,TBPL1,NEUROG3,NEUROD4,ATXN1,SOX9,PIAS1,ZNF764,PRDM12,RARA,ERN2,TAF5L,KAT7,LHX5,ADNP2,GLIS2,EP300,CTCF,RBBP5,HDAC4,STAT3,PATZ1,ZNF280D,ZFHX3,ASXL3,CBX4,MEF2D,ARID5B,HNRNPU,FEZF2,UBP1,ELMSAN1,AIRE,SAP30L,ATMIN,NAB2,MED1,POLR1D,UBTF,SUV420H1,BRD3,ZNF3,CLOCK,CTBP2,ZNF507,INSM1,HSF5,ZNF436,ZNF572,MSC,PGR,MED16,MYNN,FOXL2,PNRC2,ZNF224,ZNF548,ZNF385A,MKL2,RRP1B,ZNF70,ZN…
UniProt Keywords	KW-0967	Endosome	56	568	0.22	0.011	CMTM6,RAP2A,SORT1,SLC6A4,EHBP1,SH3GL1,CLVS2,NTRK2,FGD5,OSBPL11,TMEM184A,INSR,HMP19,DSCR3,BOK,RAP2B,VPS37D,BAIAP3,TRAK1,ATP6V0A2,ZNRF1,NISCH,RAP2C,PKN1,GFRA1,LDLRAD4,HTR4,FAM109A,ASTN2,INPP5F,RAB4A,RD3,SYT11,RUSC1,CLCN5,ABHD17B,PRKCZ,SNX2,STEAP4,RABGEF1,ITSN1,TNK2,SLC9B2,CHMP1A,TM9SF4,KIAA1468,NEDD4L,CLEC16A,CYB561A3,TBC1D5,NAPEPLD,ANKRD50,STOML1,VIPAS39,RAB11FIP4,LEPROT
UniProt Keywords	KW-0238	DNA-binding	152	1940	0.12	0.0142	FOXJ2,HLF,CSRNP2,NR3C1,TBPL1,NEUROG3,NEUROD4,ATXN1,SOX9,FOSB,PIAS1,ZNF764,PRDM12,RARA,LHX5,MCM4,ADNP2,GLIS2,CTCF,STAT3,PATZ1,ZNF280D,ZFHX3,MEF2D,ARID5B,HNRNPU,FEZF2,UBP1,ELMSAN1,AIRE,SAP30L,MED1,UBTF,ZNF3,APITD1,CLOCK,ZNF507,INSM1,HSF5,ZNF436,ZNF572,MSC,PGR,MYNN,FOXL2,JRKL,ZNF224,ZNF548,ZNF385A,ZNF70,ZNF395,MEF2C,SMAD4,LIN54,ZFP30,IKZF3,GATA2,NFYA,SREBF1,GTF2E2,TRIM33,ZNF429,RTEL1,ZEB1,POU3F3,PAX…
UniProt Keywords	KW-0991	Mental retardation	47	468	0.23	0.0204	EXTL3,MID2,EP300,CTCF,HDAC4,ANK3,FARSB,ABI2,PGAP3,UBTF,SUV420H1,FBXO31,USP9X,SLC6A17,EML1,MAOA,MEF2C,GPT2,ZDHHC9,KCNQ2,POU3F3,PPP1R15B,GATAD2B,CNNM2,SLC35A3,GRIN1,INPP5E,PCDH19,DLG3,LMAN2L,TRAPPC9,MKS1,PPP3CA,IQSEC2,ZMYND11,TCF4,DYRK1A,NRXN1,DCC,FGFR1,MYT1L,PIGG,ZBTB20,KIF1A,BRF1,TMCO1,FOXP1
UniProt Keywords	KW-1268	Autism spectrum disorder	10	46	0.56	0.0263	CEP41,HDAC4,CACNA1C,ANK3,KCND2,SLC35A3,PTEN,NLGN4X,MYT1L,ZNF713
UniProt Keywords	KW-0808	Transferase	140	1808	0.11	0.0329	UBR7,PIGQ,CAMKK1,NME4,EXTL3,GAPDH,MAPK14,NEK9,KALRN,ACVR1C,PIAS1,PRDM12,RNF128,ERN2,AMHR2,KAT7,GALNT5,RIPK1,NUAK1,MAPK6,MID2,EP300,BIRC3,CDK6,GLT8D1,ITPK1,UBE2Q2,IGF1R,CBX4,TRIM7,NTRK2,HS3ST3A1,AGPAT5,SETD9,HK2,TRMU,AGL,ZDHHC3,GALNT10,TK2,NAT16,AXL,TK1,INSR,CHST11,SUV420H1,MEPCE,CLOCK,PRKACA,FUT1,MID1,PANK2,AGPAT4,RNF152,RBBP6,STK17A,ST8SIA3,CERS5,RNF40,STK25,ZNRF1,DGKH,LIMK2,SBK1,PKN1,NEK10,GPT2…
UniProt Keywords	KW-0904	Protein phosphatase	18	128	0.37	0.0343	DUSP4,PTPRE,PPM1F,PTPRO,UBASH3B,DUSP16,PTPN7,CDC14A,PTEN,PTPN20A,CDC14B,PTPRA,PTPRD,PPP3CA,CTDSP2,PTPRJ,PTPN21,CTDNEP1
UniProt Keywords	KW-0053	Apoptosis	50	529	0.2	0.0402	BIK,CSRNP2,GAPDH,MAPK14,NR3C1,ACVR1C,EGLN3,ERN2,DAB2IP,RIPK1,ACIN1,PPM1F,BIRC3,GPR65,MEF2D,PSME3,NGB,CFLAR,BOK,RNF152,STK17A,TCHP,UNC5B,RRP1B,LGALS12,NISCH,MEF2C,FAS,XAF1,PHLDA3,PEA15,XIAP,PTEN,PLK3,PIM1,TRAF1,TGFBR1,TP73,PAK7,FOXO1,TNFRSF19,AIMP1,FOXO3,DCC,DIABLO,TIA1,UNC5C,BAG1,STK3,BCL2L13
SMART	SM00233	Pleckstrin homology domain.	34	250	0.36	0.0195	FERMT1,KALRN,DAB2IP,PLEKHA6,FGD5,OSBPL11,OSBPL3,SH2B1,RASA3,DGKH,DOK7,FGD6,PLEKHB1,ACAP3,CYTH1,FAM109A,RALGPS2,FGD3,SBF1,ITSN1,ARHGAP24,IQSEC2,AGAP3,ARHGAP25,SPATA13,PLEKHA5,ARHGAP22,ASAP1,KIF1A,PLEKHG5,MCF2L,RASAL1,PLCL2,IQSEC1

## Sheet: tRF5-Leu-AAG-3-1
#category	term ID	term description	observed gene count	background gene count	strength	false discovery rate	matching proteins in your network
GO Process	GO:0050794	Regulation of cellular process	1238	10932	0.06	1.68e-09	BAIAP2L1,HOXA11,RHBDD2,RALBP1,SYT13,KIAA2022,INPP4A,TRIB2,FOXJ2,TRIP13,P2RY10,TBX21,ERLEC1,CHRD,DLD,CDC6,RAB26,ZNF184,SIRT1,ST13,IL2RB,ZBED4,PAPOLA,CHGA,FERMT1,RNF125,TBL1X,ARL2BP,SMPD3,ZNF500,RASL12,SFRP1,KCNA7,SIPA1L3,NOD1,SERPINE1,DHX33,RPS6KB1,CCDC47,DRG2,JADE1,WFS1,KCTD10,CDKN1B,CNOT2,ASF1A,GPR63,HBEGF,GNB4,KLHL18,TFPI,TTL,SNX17,TLX2,IGFBP2,IGFBP5,CLCN6,TMEM59,CAMSAP2,FASTKD2,SOGA1,VPS4B,FAM…
GO Process	GO:0065007	Biological regulation	1356	12171	0.05	1.68e-09	BAIAP2L1,HOXA11,RHBDD2,RALBP1,SYT13,KIAA2022,INPP4A,TRIB2,OTUD5,FOXJ2,TRIP13,P2RY10,TBX21,ERLEC1,CHRD,DLD,CDC6,RAB26,ZNF184,SIRT1,PNPLA3,ST13,IL2RB,ZBED4,PAPOLA,CHGA,PCK2,FERMT1,RNF125,TBL1X,ARL2BP,MMP15,SMPD3,ZNF500,SLC6A2,RASL12,SFRP1,KCNA7,SIPA1L3,NOD1,SERPINE1,MEST,DHX33,RPS6KB1,CCDC47,DRG2,JADE1,WFS1,KCTD10,CDKN1B,CNOT2,ASF1A,GPR63,HBEGF,GNB4,KLHL18,TMEM159,TFPI,TTL,SNX17,TLX2,IGFBP2,IGFBP5,…
GO Process	GO:0080090	Regulation of primary metabolic process	748	6032	0.1	1.99e-09	HOXA11,TRIB2,FOXJ2,TRIP13,TBX21,ERLEC1,CDC6,RAB26,ZNF184,SIRT1,ZBED4,PAPOLA,TBL1X,ARL2BP,SMPD3,ZNF500,SFRP1,NOD1,SERPINE1,DHX33,RPS6KB1,JADE1,WFS1,CDKN1B,CNOT2,ASF1A,HBEGF,TFPI,TLX2,IGFBP5,TMEM59,FASTKD2,SOGA1,DUSP4,RDH10,HOXA7,NEUROG3,ACVR1C,SNRPA,ZNF391,SPHK2,PITHD1,YWHAH,PIAS1,ZC3H14,SLC27A1,ZNF747,ZNF557,MNX1,ZNF331,RBM39,SMARCC1,GRSF1,MTL5,DPH2,ZBED3,CCNA1,MBD2,SLC38A2,FST,PDGFRA,SEMA6A,APC,…
GO Process	GO:0031323	Regulation of cellular metabolic process	768	6239	0.1	2.45e-09	HOXA11,TRIB2,FOXJ2,TRIP13,TBX21,ERLEC1,CDC6,ZNF184,SIRT1,ZBED4,PAPOLA,TBL1X,ARL2BP,SMPD3,ZNF500,SFRP1,NOD1,SERPINE1,DHX33,RPS6KB1,JADE1,WFS1,CDKN1B,CNOT2,ASF1A,HBEGF,TFPI,TLX2,IGFBP5,TMEM59,FASTKD2,SOGA1,DUSP4,RDH10,HOXA7,NEUROG3,ACVR1C,SNRPA,ZNF391,SPHK2,PITHD1,YWHAH,PIAS1,ZC3H14,SLC27A1,ZNF747,ZNF557,MNX1,ZNF331,RBM39,SMARCC1,GRSF1,MTL5,DPH2,ZBED3,CCNA1,MBD2,SLC38A2,FST,PDGFRA,SEMA6A,APC,TFCP2,…
GO Process	GO:0051171	Regulation of nitrogen compound metabolic process	725	5836	0.1	2.75e-09	HOXA11,TRIB2,FOXJ2,TRIP13,TBX21,ERLEC1,CDC6,RAB26,ZNF184,SIRT1,ZBED4,PAPOLA,TBL1X,ARL2BP,SMPD3,ZNF500,SFRP1,NOD1,SERPINE1,DHX33,RPS6KB1,JADE1,WFS1,CDKN1B,CNOT2,ASF1A,HBEGF,TFPI,TLX2,IGFBP5,TMEM59,FASTKD2,DUSP4,HOXA7,NEUROG3,ACVR1C,SNRPA,ZNF391,SPHK2,PITHD1,YWHAH,PIAS1,ZC3H14,SLC27A1,ZNF747,ZNF557,MNX1,ZNF331,RBM39,SMARCC1,GRSF1,MTL5,DPH2,ZBED3,CCNA1,MBD2,SLC38A2,FST,PDGFRA,SEMA6A,APC,TFCP2,MDM2,E…
GO Process	GO:0019222	Regulation of metabolic process	835	6948	0.09	1.06e-08	HOXA11,TRIB2,OTUD5,FOXJ2,TRIP13,TBX21,ERLEC1,CDC6,RAB26,ZNF184,SIRT1,ZBED4,PAPOLA,FERMT1,RNF125,TBL1X,ARL2BP,SMPD3,ZNF500,SFRP1,NOD1,SERPINE1,DHX33,RPS6KB1,JADE1,WFS1,CDKN1B,CNOT2,ASF1A,HBEGF,TFPI,TLX2,IGFBP5,TMEM59,FASTKD2,SOGA1,FAM98A,DUSP4,RDH10,HOXA7,NEUROG3,ACVR1C,SNRPA,ZNF391,SPHK2,PITHD1,YWHAH,PIAS1,ZC3H14,SLC27A1,ZNF747,ZNF557,MNX1,ZNF331,RBM39,SMARCC1,GRSF1,MTL5,DPH2,ZBED3,CCNA1,MBD2,SLC…
GO Process	GO:0050789	Regulation of biological process	1279	11475	0.05	1.18e-08	BAIAP2L1,HOXA11,RHBDD2,RALBP1,SYT13,KIAA2022,INPP4A,TRIB2,OTUD5,FOXJ2,TRIP13,P2RY10,TBX21,ERLEC1,CHRD,DLD,CDC6,RAB26,ZNF184,SIRT1,ST13,IL2RB,ZBED4,PAPOLA,CHGA,FERMT1,RNF125,TBL1X,ARL2BP,SMPD3,ZNF500,RASL12,SFRP1,KCNA7,SIPA1L3,NOD1,SERPINE1,MEST,DHX33,RPS6KB1,CCDC47,DRG2,JADE1,WFS1,KCTD10,CDKN1B,CNOT2,ASF1A,GPR63,HBEGF,GNB4,KLHL18,TFPI,TTL,SNX17,TLX2,IGFBP2,IGFBP5,CLCN6,TMEM59,CAMSAP2,FASTKD2,SOGA…
GO Process	GO:0065009	Regulation of molecular function	622	4913	0.11	1.18e-08	HOXA11,RALBP1,TRIB2,FOXJ2,TRIP13,TBX21,CDC6,SIRT1,ZBED4,TBL1X,ARL2BP,MMP15,ZNF500,SFRP1,SIPA1L3,NOD1,SERPINE1,DHX33,JADE1,WFS1,CDKN1B,CNOT2,HBEGF,TFPI,TLX2,ARAP3,DUSP4,KALRN,HOXA7,NEUROG3,ACVR1C,ZNF391,SPHK2,PLEKHG3,YWHAH,PIAS1,ATP1B2,ARHGEF6,SLC27A1,ZNF557,MNX1,SMARCC1,ZBED3,CHRM3,CCNA1,MBD2,FST,PDGFRA,DZIP1,SEMA6A,APC,MRAP2,TFCP2,KCNMB4,MDM2,RALGPS1,PI15,DCUN1D5,THBS1,NUAK1,USP22,USP14,BTBD1,CC…
GO Process	GO:0019219	Regulation of nucleobase-containing compound metabolic process	517	3982	0.12	4.92e-08	HOXA11,FOXJ2,TRIP13,TBX21,CDC6,ZNF184,SIRT1,ZBED4,PAPOLA,TBL1X,ARL2BP,ZNF500,SFRP1,NOD1,SERPINE1,DHX33,JADE1,WFS1,CDKN1B,CNOT2,ASF1A,TLX2,FASTKD2,HOXA7,NEUROG3,SNRPA,ZNF391,SPHK2,PITHD1,YWHAH,PIAS1,ZC3H14,ZNF747,ZNF557,MNX1,ZNF331,RBM39,SMARCC1,GRSF1,MTL5,ZBED3,CCNA1,MBD2,SLC38A2,FST,TFCP2,MDM2,BRIP1,USP22,CDH1,CCNT1,RBL2,GLIS2,CBFA2T2,SLA2,PIAS4,NOX4,WIZ,TAF12,CCNT2,CUL3,FNIP2,HDAC4,WNT5A,NSUN2,…
GO Process	GO:0007275	Multicellular organism development	626	5023	0.1	1e-07	HOXA11,KIAA2022,CBLN4,RELT,TBX21,CHRD,DLD,MYO15A,RAB26,SIRT1,PCK2,MMP15,SMPD3,SFRP1,SIPA1L3,SERPINE1,CCDC47,WFS1,CDKN1B,CNOT2,HBEGF,ST8SIA4,GNB4,TTL,SNX17,TLX2,IGFBP5,SLC35D1,CAMSAP2,RNF103,GDA,DUSP4,RDH10,KALRN,HOXA7,NEUROG3,ACVR1C,MEA1,SPHK2,YWHAH,APOL2,ATP1B2,MNX1,CHSY1,SMARCC1,GRSF1,MATN2,MTL5,CHRM3,DCLK1,MBD2,SLC38A2,FST,ACP2,PDGFRA,DZIP1,SEMA6A,APC,MDM2,EIF4E2,DDX56,HUS1,IREB2,ALPK3,BRIP1,T…
GO Process	GO:0009889	Regulation of biosynthetic process	539	4210	0.12	1e-07	HOXA11,FOXJ2,TRIP13,TBX21,CDC6,ZNF184,SIRT1,ZBED4,TBL1X,ARL2BP,SMPD3,ZNF500,SFRP1,NOD1,SERPINE1,DHX33,RPS6KB1,JADE1,WFS1,CDKN1B,CNOT2,ASF1A,HBEGF,TLX2,IGFBP5,TMEM59,FASTKD2,SOGA1,RDH10,HOXA7,NEUROG3,ZNF391,SPHK2,PITHD1,YWHAH,PIAS1,SLC27A1,ZNF747,ZNF557,MNX1,ZNF331,SMARCC1,MTL5,DPH2,ZBED3,CCNA1,MBD2,FST,TFCP2,MDM2,EIF4E2,HUS1,IREB2,BRIP1,THBS1,USP22,POMT2,CDH1,CCNT1,RBL2,GLIS2,CBFA2T2,SLA2,PIAS4,N…
GO Process	GO:0031326	Regulation of cellular biosynthetic process	530	4125	0.12	1e-07	HOXA11,FOXJ2,TRIP13,TBX21,CDC6,ZNF184,SIRT1,ZBED4,TBL1X,ARL2BP,SMPD3,ZNF500,SFRP1,NOD1,SERPINE1,DHX33,RPS6KB1,JADE1,WFS1,CDKN1B,CNOT2,ASF1A,HBEGF,TLX2,IGFBP5,TMEM59,FASTKD2,SOGA1,RDH10,HOXA7,NEUROG3,ZNF391,SPHK2,PITHD1,YWHAH,PIAS1,SLC27A1,ZNF747,ZNF557,MNX1,ZNF331,SMARCC1,MTL5,DPH2,ZBED3,CCNA1,MBD2,FST,TFCP2,MDM2,EIF4E2,HUS1,IREB2,BRIP1,THBS1,USP22,POMT2,CDH1,CCNT1,RBL2,GLIS2,CBFA2T2,SLA2,PIAS4,N…
GO Process	GO:0060255	Regulation of macromolecule metabolic process	770	6407	0.09	1e-07	HOXA11,TRIB2,OTUD5,FOXJ2,TRIP13,TBX21,ERLEC1,CDC6,RAB26,ZNF184,SIRT1,ZBED4,PAPOLA,FERMT1,RNF125,TBL1X,ARL2BP,SMPD3,ZNF500,SFRP1,NOD1,SERPINE1,DHX33,RPS6KB1,JADE1,WFS1,CDKN1B,CNOT2,ASF1A,HBEGF,TFPI,TLX2,IGFBP5,TMEM59,FASTKD2,FAM98A,DUSP4,HOXA7,NEUROG3,ACVR1C,SNRPA,ZNF391,SPHK2,PITHD1,YWHAH,PIAS1,ZC3H14,SLC27A1,ZNF747,ZNF557,MNX1,ZNF331,RBM39,SMARCC1,GRSF1,MTL5,DPH2,ZBED3,CCNA1,MBD2,SLC38A2,FST,PDG…
GO Process	GO:0032502	Developmental process	710	5841	0.09	1.22e-07	HOXA11,KIAA2022,CBLN4,RELT,TRIP13,TBX21,CHRD,DLD,MYO15A,RAB26,SIRT1,PCK2,MMP15,SMPD3,SFRP1,SIPA1L3,SERPINE1,MEST,CCDC47,WFS1,CDKN1B,CNOT2,ASF1A,HBEGF,ST8SIA4,GNB4,TTL,SNX17,TLX2,IGFBP2,IGFBP5,SLC35D1,CAMSAP2,RNF103,GDA,DUSP4,RDH10,KALRN,BBS9,HOXA7,NEUROG3,ACVR1C,MEA1,SPHK2,YWHAH,APOL2,PIAS1,ATP1B2,MNX1,CHSY1,SMARCC1,GRSF1,MATN2,MTL5,CHRM3,DCLK1,CCNA1,LYVE1,RRAS2,MBD2,SLC38A2,FST,ACP2,PDGFRA,DZIP1…
GO Process	GO:0048518	Positive regulation of biological process	736	6112	0.09	2.1e-07	BAIAP2L1,HOXA11,TRIB2,FOXJ2,P2RY10,TBX21,CHRD,CDC6,SIRT1,IL2RB,CHGA,FERMT1,TBL1X,ARL2BP,SMPD3,SFRP1,NOD1,SERPINE1,DHX33,RPS6KB1,JADE1,WFS1,CDKN1B,CNOT2,ASF1A,HBEGF,KLHL18,TTL,TLX2,IGFBP2,IGFBP5,TMEM59,FASTKD2,VPS4B,FAM98A,RDH10,KALRN,HOXA7,NEUROG3,ACVR1C,SPHK2,SLC22A5,DSTN,PITHD1,YWHAH,PIAS1,ATP1B2,ARHGEF6,SLC27A1,UBE2M,CHSY1,SMARCC1,GRSF1,ZBED3,CHRM3,CSNK1G2,RRAS2,MBD2,SLC38A2,FST,PDGFRA,DZIP1,S…
GO Process	GO:0023051	Regulation of signaling	463	3553	0.12	3.05e-07	BAIAP2L1,RALBP1,SYT13,TRIB2,P2RY10,CHRD,RAB26,SIRT1,CHGA,FERMT1,RNF125,TBL1X,ARL2BP,SFRP1,SIPA1L3,NOD1,SERPINE1,DHX33,RPS6KB1,JADE1,WFS1,KCTD10,CNOT2,HBEGF,IGFBP2,IGFBP5,ARAP3,DUSP4,KALRN,ACVR1C,SPHK2,YWHAH,PIAS1,ATP1B2,ARHGEF6,CHSY1,PTPRE,ZBED3,CSNK1G2,MBD2,FST,PDGFRA,SEMA6A,APC,MRAP2,KCNMB4,MDM2,TMEM127,HUS1,BRIP1,MARCH7,BLK,RALGPS1,THBS1,NUAK1,SLC6A4,CDH1,NDST1,CILP,RAB11A,GLIS2,INVS,VAMP7,CBF…
GO Process	GO:0010646	Regulation of cell communication	458	3514	0.12	3.66e-07	BAIAP2L1,RALBP1,SYT13,TRIB2,P2RY10,CHRD,RAB26,SIRT1,CHGA,FERMT1,RNF125,TBL1X,ARL2BP,SFRP1,SIPA1L3,NOD1,SERPINE1,DHX33,RPS6KB1,JADE1,WFS1,KCTD10,CNOT2,HBEGF,IGFBP2,IGFBP5,ARAP3,DUSP4,KALRN,ACVR1C,SPHK2,YWHAH,PIAS1,ARHGEF6,CHSY1,PTPRE,ZBED3,CSNK1G2,MBD2,FST,PDGFRA,SEMA6A,APC,MRAP2,KCNMB4,MDM2,TMEM127,HUS1,BRIP1,MARCH7,BLK,RALGPS1,THBS1,NUAK1,SLC6A4,CDH1,NDST1,CILP,RAB11A,GLIS2,INVS,VAMP7,CBFA2T2,RP…
GO Process	GO:0048522	Positive regulation of cellular process	678	5579	0.09	3.77e-07	BAIAP2L1,HOXA11,TRIB2,FOXJ2,P2RY10,TBX21,CHRD,CDC6,SIRT1,IL2RB,CHGA,FERMT1,TBL1X,ARL2BP,SMPD3,SFRP1,NOD1,SERPINE1,DHX33,RPS6KB1,JADE1,WFS1,CDKN1B,CNOT2,ASF1A,HBEGF,KLHL18,TTL,TLX2,IGFBP2,IGFBP5,TMEM59,FASTKD2,VPS4B,FAM98A,RDH10,KALRN,HOXA7,NEUROG3,ACVR1C,SPHK2,DSTN,PITHD1,YWHAH,PIAS1,ATP1B2,ARHGEF6,SLC27A1,UBE2M,CHSY1,SMARCC1,GRSF1,ZBED3,CSNK1G2,RRAS2,MBD2,SLC38A2,PDGFRA,DZIP1,SEMA6A,APC,HILPDA,M…
GO Process	GO:0051252	Regulation of rna metabolic process	480	3722	0.12	4.1e-07	HOXA11,FOXJ2,TRIP13,TBX21,CDC6,ZNF184,SIRT1,ZBED4,PAPOLA,TBL1X,ARL2BP,ZNF500,SFRP1,NOD1,SERPINE1,DHX33,JADE1,WFS1,CDKN1B,CNOT2,ASF1A,TLX2,FASTKD2,HOXA7,NEUROG3,SNRPA,ZNF391,PITHD1,YWHAH,PIAS1,ZC3H14,ZNF747,ZNF557,MNX1,ZNF331,RBM39,SMARCC1,GRSF1,MTL5,ZBED3,CCNA1,MBD2,SLC38A2,FST,TFCP2,MDM2,BRIP1,USP22,CDH1,CCNT1,RBL2,GLIS2,CBFA2T2,SLA2,PIAS4,WIZ,TAF12,CCNT2,CUL3,FNIP2,HDAC4,WNT5A,NSUN2,MECOM,MAP3K…
GO Process	GO:0048856	Anatomical structure development	658	5402	0.09	5.24e-07	HOXA11,KIAA2022,CBLN4,RELT,TRIP13,TBX21,CHRD,DLD,MYO15A,RAB26,SIRT1,PCK2,MMP15,SMPD3,SFRP1,SIPA1L3,SERPINE1,MEST,CCDC47,WFS1,CDKN1B,CNOT2,ASF1A,HBEGF,ST8SIA4,GNB4,TTL,SNX17,TLX2,IGFBP5,SLC35D1,CAMSAP2,RNF103,GDA,DUSP4,RDH10,KALRN,HOXA7,NEUROG3,ACVR1C,MEA1,SPHK2,YWHAH,APOL2,ATP1B2,MNX1,CHSY1,SMARCC1,GRSF1,MATN2,MTL5,CHRM3,DCLK1,LYVE1,MBD2,SLC38A2,FST,ACP2,PDGFRA,DZIP1,SEMA6A,APC,MDM2,EIF4E2,DDX56,…
GO Process	GO:0048523	Negative regulation of cellular process	601	4874	0.1	7.72e-07	KIAA2022,TRIB2,FOXJ2,TRIP13,TBX21,ERLEC1,CHRD,CDC6,SIRT1,ST13,IL2RB,CHGA,FERMT1,RNF125,TBL1X,SMPD3,SFRP1,SERPINE1,RPS6KB1,JADE1,WFS1,KCTD10,CDKN1B,CNOT2,ASF1A,HBEGF,TFPI,TLX2,IGFBP2,IGFBP5,TMEM59,CAMSAP2,SOGA1,VPS4B,DUSP4,KALRN,HOXA7,NEUROG3,ACVR1C,SPHK2,YWHAH,PIAS1,ATP1B2,ZC3H14,SLC27A1,SMARCC1,PTPRE,ZBED3,DCLK1,MBD2,FST,PDGFRA,SEMA6A,APC,MRAP2,MDM2,EIF4E2,TMEM127,HUS1,IREB2,BRIP1,MARCH7,TMOD1,P…
GO Process	GO:0010556	Regulation of macromolecule biosynthetic process	505	3976	0.11	7.8e-07	HOXA11,FOXJ2,TRIP13,TBX21,CDC6,ZNF184,SIRT1,ZBED4,TBL1X,ARL2BP,SMPD3,ZNF500,SFRP1,NOD1,SERPINE1,DHX33,RPS6KB1,JADE1,WFS1,CDKN1B,CNOT2,ASF1A,HBEGF,TLX2,IGFBP5,TMEM59,FASTKD2,HOXA7,NEUROG3,ZNF391,SPHK2,PITHD1,YWHAH,PIAS1,ZNF747,ZNF557,MNX1,ZNF331,SMARCC1,MTL5,DPH2,ZBED3,CCNA1,MBD2,FST,TFCP2,MDM2,EIF4E2,HUS1,IREB2,BRIP1,THBS1,USP22,POMT2,CDH1,CCNT1,RBL2,GLIS2,CBFA2T2,SLA2,PIAS4,NOX4,WIZ,TAF12,CCNT2,…
GO Process	GO:0010468	Regulation of gene expression	592	4813	0.1	1.46e-06	HOXA11,TRIB2,OTUD5,FOXJ2,TBX21,CDC6,ZNF184,SIRT1,ZBED4,PAPOLA,FERMT1,RNF125,TBL1X,ZNF500,SFRP1,NOD1,SERPINE1,DHX33,RPS6KB1,WFS1,CDKN1B,CNOT2,ASF1A,TLX2,IGFBP5,TMEM59,FASTKD2,FAM98A,HOXA7,NEUROG3,SNRPA,ZNF391,SPHK2,PITHD1,YWHAH,PIAS1,ZC3H14,ZNF747,ZNF557,MNX1,ZNF331,RBM39,SMARCC1,GRSF1,MTL5,DPH2,ZBED3,CCNA1,MBD2,SLC38A2,FST,PDGFRA,HILPDA,TFCP2,MDM2,EIF4E2,IREB2,BRIP1,THBS1,USP22,SLC6A4,CDH1,CILP,C…
GO Process	GO:0048731	System development	551	4426	0.1	1.46e-06	HOXA11,KIAA2022,CBLN4,RELT,TBX21,CHRD,MYO15A,RAB26,SIRT1,PCK2,SMPD3,SFRP1,SIPA1L3,SERPINE1,WFS1,CDKN1B,HBEGF,ST8SIA4,GNB4,TTL,SNX17,TLX2,IGFBP5,SLC35D1,CAMSAP2,RNF103,GDA,RDH10,KALRN,HOXA7,NEUROG3,ACVR1C,MEA1,SPHK2,YWHAH,ATP1B2,MNX1,CHSY1,SMARCC1,MATN2,CHRM3,DCLK1,MBD2,SLC38A2,FST,ACP2,PDGFRA,SEMA6A,MDM2,DDX56,IREB2,ALPK3,BRIP1,TMOD1,RNF38,THBS1,RAB21,XYLT1,LIAS,MAN2A1,DSG2,SLC6A4,BTBD1,CDH1,NDST…
GO Process	GO:2000112	Regulation of cellular macromolecule biosynthetic process	492	3878	0.11	1.46e-06	HOXA11,FOXJ2,TBX21,CDC6,ZNF184,SIRT1,ZBED4,TBL1X,ZNF500,SFRP1,NOD1,SERPINE1,DHX33,RPS6KB1,WFS1,CDKN1B,CNOT2,ASF1A,HBEGF,TLX2,IGFBP5,TMEM59,FASTKD2,HOXA7,NEUROG3,ZNF391,PITHD1,YWHAH,PIAS1,ZNF747,ZNF557,MNX1,ZNF331,SMARCC1,MTL5,DPH2,ZBED3,CCNA1,MBD2,FST,TFCP2,MDM2,EIF4E2,HUS1,IREB2,BRIP1,THBS1,USP22,POMT2,CDH1,CCNT1,RBL2,GLIS2,CBFA2T2,SLA2,PIAS4,NOX4,WIZ,TAF12,CCNT2,CUL3,FNIP2,HDAC4,WNT5A,MECOM,MAP…
GO Process	GO:0007399	Nervous system development	325	2371	0.14	1.74e-06	KIAA2022,CBLN4,CHRD,SFRP1,ST8SIA4,GNB4,TTL,TLX2,CAMSAP2,RNF103,GDA,KALRN,NEUROG3,ACVR1C,SPHK2,YWHAH,ATP1B2,MNX1,SMARCC1,MATN2,CHRM3,DCLK1,SLC38A2,SEMA6A,MDM2,DDX56,RAB21,LIAS,MAN2A1,SLC6A4,BTBD1,CDH1,NDST1,RAB11A,GLIS2,VAMP7,CBFA2T2,RPS6KA6,TRPC5,TYRO3,LRP2,PVRL1,GABRA4,GLRB,ADD2,HDAC4,WNT5A,PPP2R3A,DGKG,MAP3K13,TNC,SEMA3C,NRXN2,CDK6,KCNC1,ERBB3,SSTR1,ZFHX3,GAS8,CDH2,ARHGDIA,SH3GL1,SMG9,GDF7,MEIS…
GO Process	GO:0048519	Negative regulation of biological process	650	5389	0.09	2.52e-06	KIAA2022,TRIB2,OTUD5,FOXJ2,TRIP13,TBX21,ERLEC1,CHRD,CDC6,SIRT1,ST13,IL2RB,CHGA,FERMT1,RNF125,TBL1X,SMPD3,SFRP1,SERPINE1,RPS6KB1,JADE1,WFS1,KCTD10,CDKN1B,CNOT2,ASF1A,HBEGF,TFPI,TLX2,IGFBP2,IGFBP5,TMEM59,CAMSAP2,SOGA1,VPS4B,DUSP4,KALRN,HOXA7,NEUROG3,ACVR1C,SPHK2,YWHAH,PIAS1,ATP1B2,ZC3H14,SLC27A1,CHSY1,SMARCC1,PTPRE,ZBED3,DCLK1,MBD2,FST,PDGFRA,SEMA6A,APC,MRAP2,MDM2,EIF4E2,TMEM127,HUS1,IREB2,BRIP1,MA…
GO Process	GO:0006464	Cellular protein modification process	399	3063	0.12	4.8e-06	TRIB2,OTUD5,MKRN2,MTMR7,DLD,SIRT1,ASPHD2,IL2RB,RNF125,TBL1X,MMP15,NOD1,ATE1,RPS6KB1,JADE1,MANBA,WFS1,KCTD10,HBEGF,ST8SIA4,EHHADH,KLHL18,NKTR,TTL,IGFBP5,RNF103,FAM98A,DUSP4,KALRN,ACVR1C,SPHK2,PIAS1,ARHGEF6,UBE2M,PTPRE,DPH2,USPL1,CHRM3,DCLK1,CCNA1,CSNK1G2,PDGFRA,APC,MDM2,HUS1,ALPK3,MARCH7,BLK,RNF38,DCUN1D5,THBS1,NUAK1,LIAS,MAN2A1,USP22,POMT2,USP14,BTBD1,NDST1,RAB11A,CCNT1,RPS6KA6,PRKX,PIAS4,P4HA1,P…
GO Process	GO:1903506	Regulation of nucleic acid-templated transcription	440	3447	0.11	6.1e-06	HOXA11,FOXJ2,TRIP13,TBX21,CDC6,ZNF184,SIRT1,ZBED4,TBL1X,ARL2BP,ZNF500,SFRP1,NOD1,SERPINE1,DHX33,JADE1,WFS1,CDKN1B,CNOT2,ASF1A,TLX2,HOXA7,NEUROG3,ZNF391,PITHD1,YWHAH,PIAS1,ZNF747,ZNF557,MNX1,ZNF331,SMARCC1,MTL5,ZBED3,CCNA1,MBD2,FST,TFCP2,MDM2,BRIP1,USP22,CDH1,CCNT1,RBL2,GLIS2,CBFA2T2,SLA2,PIAS4,WIZ,TAF12,CCNT2,CUL3,FNIP2,HDAC4,WNT5A,MECOM,MAP3K13,CDK6,GMEB2,ARNTL2,ZNF280D,ZFHX3,CDH13,NCOR1,PRDM15,…
GO Process	GO:0043412	Macromolecule modification	420	3277	0.12	8.99e-06	TRIB2,OTUD5,MKRN2,MTMR7,DLD,SIRT1,ASPHD2,IL2RB,RNF125,TBL1X,MMP15,NOD1,ATE1,RPS6KB1,JADE1,MANBA,WFS1,PUS3,KCTD10,HBEGF,ST8SIA4,EHHADH,KLHL18,NKTR,TTL,IGFBP5,ADAT2,RNF103,FAM98A,DUSP4,KALRN,ACVR1C,SPHK2,PIAS1,ARHGEF6,UBE2M,PTPRE,DPH2,USPL1,CHRM3,DCLK1,CCNA1,CSNK1G2,MBD2,PDGFRA,APC,MDM2,HUS1,ALPK3,MARCH7,BLK,RNF38,DCUN1D5,THBS1,NUAK1,LIAS,MAN2A1,USP22,POMT2,USP14,BTBD1,NDST1,RAB11A,CCNT1,RPS6KA6,PR…
GO Process	GO:0006355	Regulation of transcription, dna-templated	431	3388	0.11	1.18e-05	HOXA11,FOXJ2,TBX21,CDC6,ZNF184,SIRT1,ZBED4,TBL1X,ZNF500,SFRP1,NOD1,SERPINE1,DHX33,WFS1,CDKN1B,CNOT2,ASF1A,TLX2,HOXA7,NEUROG3,ZNF391,PITHD1,YWHAH,PIAS1,ZNF747,ZNF557,MNX1,ZNF331,SMARCC1,MTL5,ZBED3,CCNA1,MBD2,FST,TFCP2,MDM2,BRIP1,USP22,CDH1,CCNT1,RBL2,GLIS2,CBFA2T2,SLA2,PIAS4,WIZ,TAF12,CCNT2,CUL3,FNIP2,HDAC4,WNT5A,MECOM,MAP3K13,CDK6,GMEB2,ARNTL2,ZNF280D,ZFHX3,CDH13,NCOR1,PRDM15,ZNF614,PSMA5,GDF7,ME…
GO Process	GO:0032879	Regulation of localization	360	2740	0.13	1.18e-05	SYT13,KIAA2022,ERLEC1,CHRD,RAB26,SIRT1,IL2RB,CHGA,FERMT1,ARL2BP,SMPD3,SFRP1,KCNA7,SERPINE1,MEST,WFS1,CDKN1B,HBEGF,TTL,SNX17,IGFBP5,TMEM59,VPS4B,KALRN,HOXA7,ACVR1C,SPHK2,YWHAH,ATP1B2,CHRM3,DCLK1,RRAS2,SARAF,PDGFRA,SEMA6A,APC,HILPDA,MRAP2,KCNMB4,MDM2,STX6,BLK,THBS1,RAB21,DSG2,SLC6A4,CDH1,RAB11A,HCN4,GLIS2,VAMP7,PIK3R3,PRKX,NOX4,KCNK6,PRKG2,HDAC4,WNT5A,NSUN2,PPP2R3A,RAB7A,STC2,SEMA3C,OPRK1,CDK6,EXPH…
GO Process	GO:0009966	Regulation of signal transduction	398	3107	0.12	2.33e-05	BAIAP2L1,RALBP1,TRIB2,P2RY10,CHRD,SIRT1,CHGA,FERMT1,RNF125,TBL1X,ARL2BP,SFRP1,SIPA1L3,NOD1,SERPINE1,DHX33,RPS6KB1,JADE1,WFS1,KCTD10,CNOT2,HBEGF,IGFBP2,IGFBP5,ARAP3,DUSP4,KALRN,SPHK2,YWHAH,PIAS1,ARHGEF6,CHSY1,PTPRE,ZBED3,CSNK1G2,MBD2,FST,PDGFRA,SEMA6A,APC,MRAP2,MDM2,TMEM127,HUS1,BRIP1,MARCH7,BLK,RALGPS1,THBS1,NUAK1,NDST1,CILP,GLIS2,INVS,CBFA2T2,RPS6KA6,SLA2,PIAS4,NOX4,TYRO3,LRP2,IL7,TAF12,CUL3,FNI…
GO Process	GO:0009893	Positive regulation of metabolic process	482	3893	0.1	2.97e-05	HOXA11,TRIB2,FOXJ2,TBX21,CDC6,SIRT1,FERMT1,TBL1X,ARL2BP,SMPD3,SFRP1,NOD1,SERPINE1,DHX33,RPS6KB1,JADE1,WFS1,CDKN1B,ASF1A,HBEGF,TLX2,TMEM59,FASTKD2,FAM98A,RDH10,HOXA7,NEUROG3,ACVR1C,SPHK2,PITHD1,YWHAH,PIAS1,SLC27A1,SMARCC1,GRSF1,ZBED3,SLC38A2,PDGFRA,APC,HILPDA,TFCP2,MDM2,MARCH7,DCUN1D5,THBS1,USP22,POMT2,SLC6A4,CDH1,NDST1,CCNT1,GLIS2,PIK3R3,TRPC5,PIAS4,NOX4,WIZ,TYRO3,LRP2,IL7,TNFRSF8,TAF12,CCNT2,CUL…
GO Process	GO:0051173	Positive regulation of nitrogen compound metabolic process	411	3239	0.11	3.33e-05	HOXA11,TRIB2,FOXJ2,TBX21,CDC6,SIRT1,TBL1X,ARL2BP,SMPD3,SFRP1,NOD1,SERPINE1,DHX33,RPS6KB1,JADE1,WFS1,CDKN1B,ASF1A,HBEGF,TLX2,FASTKD2,HOXA7,NEUROG3,ACVR1C,SPHK2,PITHD1,YWHAH,PIAS1,SLC27A1,SMARCC1,GRSF1,ZBED3,SLC38A2,PDGFRA,APC,TFCP2,MDM2,MARCH7,DCUN1D5,THBS1,USP22,POMT2,CDH1,NDST1,CCNT1,GLIS2,PIK3R3,TRPC5,PIAS4,NOX4,LRP2,TAF12,CCNT2,CUL3,FNIP2,HDAC4,WNT5A,MECOM,PPP2R3A,MAP3K13,RAB7A,UBE2B,NBN,PRKAR…
GO Process	GO:0023057	Negative regulation of signaling	200	1385	0.17	8.06e-05	CHRD,SIRT1,CHGA,FERMT1,RNF125,SFRP1,SERPINE1,RPS6KB1,JADE1,WFS1,KCTD10,CNOT2,HBEGF,IGFBP2,IGFBP5,DUSP4,KALRN,ACVR1C,PTPRE,FST,SEMA6A,APC,MRAP2,MDM2,TMEM127,MARCH7,THBS1,SLC6A4,CILP,GLIS2,INVS,CBFA2T2,RPS6KA6,SLA2,PIAS4,TYRO3,LRP2,IL7,CUL3,FNIP2,WNT5A,MECOM,PPP2R3A,RAB7A,UBE2B,ERBB3,NCOR1,CDH2,IGFBP4,PRDM15,PFKL,PSMA5,EGFR,NONO,MFHAS1,OVOL2,APP,DKK2,SLC6A1,FZD1,AMFR,ZFYVE28,LRRC14,TGFA,TRAT1,F2RL1…
GO Process	GO:0010648	Negative regulation of cell communication	199	1382	0.17	0.0001	CHRD,SIRT1,CHGA,FERMT1,RNF125,SFRP1,SERPINE1,RPS6KB1,JADE1,WFS1,KCTD10,CNOT2,HBEGF,IGFBP2,IGFBP5,DUSP4,KALRN,ACVR1C,PTPRE,FST,SEMA6A,APC,MRAP2,MDM2,TMEM127,MARCH7,THBS1,SLC6A4,CILP,GLIS2,INVS,CBFA2T2,RPS6KA6,SLA2,PIAS4,TYRO3,LRP2,IL7,CUL3,FNIP2,WNT5A,MECOM,PPP2R3A,RAB7A,UBE2B,ERBB3,NCOR1,CDH2,IGFBP4,PRDM15,PFKL,PSMA5,EGFR,NONO,MFHAS1,OVOL2,APP,DKK2,SLC6A1,FZD1,AMFR,ZFYVE28,LRRC14,TGFA,F2RL1,AVPR1…
GO Process	GO:0010604	Positive regulation of macromolecule metabolic process	445	3600	0.1	0.00012	HOXA11,TRIB2,FOXJ2,TBX21,CDC6,SIRT1,FERMT1,TBL1X,ARL2BP,SFRP1,NOD1,SERPINE1,DHX33,RPS6KB1,JADE1,WFS1,CDKN1B,ASF1A,HBEGF,TLX2,FASTKD2,FAM98A,HOXA7,NEUROG3,ACVR1C,SPHK2,PITHD1,YWHAH,PIAS1,SLC27A1,SMARCC1,GRSF1,ZBED3,SLC38A2,PDGFRA,APC,HILPDA,TFCP2,MDM2,MARCH7,DCUN1D5,THBS1,USP22,POMT2,SLC6A4,CDH1,NDST1,CCNT1,GLIS2,PIK3R3,TRPC5,PIAS4,NOX4,WIZ,LRP2,IL7,TNFRSF8,TAF12,CCNT2,CUL3,FNIP2,HDAC4,WNT5A,MECOM…
GO Process	GO:0031325	Positive regulation of cellular metabolic process	424	3413	0.1	0.00016	HOXA11,TRIB2,FOXJ2,TBX21,CDC6,SIRT1,TBL1X,ARL2BP,SMPD3,SFRP1,NOD1,SERPINE1,DHX33,RPS6KB1,JADE1,WFS1,CDKN1B,ASF1A,HBEGF,TLX2,TMEM59,FASTKD2,RDH10,HOXA7,NEUROG3,ACVR1C,SPHK2,PITHD1,YWHAH,PIAS1,SLC27A1,SMARCC1,GRSF1,ZBED3,SLC38A2,PDGFRA,TFCP2,MDM2,MARCH7,DCUN1D5,THBS1,USP22,POMT2,CDH1,NDST1,CCNT1,GLIS2,PIK3R3,TRPC5,PIAS4,NOX4,WIZ,TYRO3,LRP2,TAF12,CCNT2,CUL3,FNIP2,HDAC4,WNT5A,MECOM,MAP3K13,UBE2B,NBN,…
GO Process	GO:0051128	Regulation of cellular component organization	313	2402	0.12	0.00018	BAIAP2L1,TRIP13,CDC6,SIRT1,SMPD3,SFRP1,SERPINE1,DHX33,JADE1,CDKN1B,CNOT2,ASF1A,HBEGF,TTL,SNX17,TLX2,IGFBP5,CAMSAP2,VPS4B,FAM98A,KALRN,NEUROG3,SPHK2,DSTN,YWHAH,ATP1B2,PDGFRA,DZIP1,SEMA6A,APC,MDM2,DDX56,TMOD1,THBS1,RAB21,RAB11A,VAMP7,CBFA2T2,TRPC5,CAPZA1,NOX4,PVRL1,CUL3,FNIP2,ADD2,HDAC4,WNT5A,ADD1,CEP70,MAP3K13,RAB7A,UBE2B,SEMA3C,NBN,CDH13,CDH2,ARHGDIA,IGFBP4,SH3GL1,ARHGEF19,TMEFF2,ADAMTS16,EGFR,CC…
GO Process	GO:0044267	Cellular protein metabolic process	453	3696	0.1	0.00021	RHBDD2,TRIB2,OTUD5,MKRN2,TBX21,MTMR7,ERLEC1,DLD,SIRT1,ASPHD2,IL2RB,RNF125,TBL1X,MMP15,NOD1,ATE1,DHX33,RPS6KB1,CCDC47,DRG2,JADE1,MANBA,WFS1,KCTD10,HBEGF,ST8SIA4,EHHADH,KLHL18,NKTR,TTL,IGFBP2,IGFBP5,RNF103,VPS4B,FAM98A,DUSP4,KALRN,ACVR1C,SPHK2,MRPS7,PIAS1,ARHGEF6,UBE2M,MRPL4,PTPRE,DPH2,USPL1,CHRM3,DCLK1,CCNA1,CSNK1G2,PDGFRA,APC,MDM2,EIF4E2,HUS1,ALPK3,MARCH7,BLK,RNF38,DCUN1D5,THBS1,NUAK1,LIAS,MAN2A1…
GO Process	GO:0031399	Regulation of protein modification process	251	1870	0.14	0.00039	TRIB2,CDC6,SIRT1,ARL2BP,SMPD3,SFRP1,NOD1,DHX33,WFS1,CDKN1B,HBEGF,TMEM59,DUSP4,SPHK2,PIAS1,SLC27A1,ZBED3,CCNA1,PDGFRA,SEMA6A,APC,HUS1,MARCH7,DCUN1D5,THBS1,NUAK1,POMT2,NDST1,CCNT1,PIK3R3,RPS6KA6,TRPC5,PIAS4,NOX4,IL7,DNAJC10,CCNT2,CUL3,FNIP2,HDAC4,WNT5A,MECOM,PPP2R3A,MAP3K13,UBE2B,NBN,PRKAR2A,ERBB3,NCOR1,CDH2,IGFBP4,PRDM15,GDF7,CCNA2,SKP2,EGFR,MFHAS1,RPS3,SPOPL,FER,EPHA4,FLT1,BMP3,APP,PRKAG2,FZD1,KI…
GO Process	GO:1901564	Organonitrogen compound metabolic process	613	5244	0.08	0.00039	RHBDD2,TRIB2,OTUD5,MKRN2,TBX21,MTMR7,ERLEC1,DLD,SIRT1,ASPHD2,IL2RB,RNF125,TBL1X,MMP15,SMPD3,SFRP1,NOD1,ATE1,DHX33,RPS6KB1,CPD,CCDC47,DRG2,JADE1,MANBA,WFS1,KCTD10,HBEGF,ST8SIA4,EHHADH,KLHL18,NKTR,TFPI,TTL,IGFBP2,IGFBP5,TMEM59,SLC35D1,RNF103,ABCG2,GDA,VPS4B,FAM98A,DUSP4,KALRN,ACVR1C,PLA2G12A,SPHK2,MRPS7,SGPP1,APOL2,PIAS1,ARHGEF6,SLC27A1,UBE2M,MRPL4,ACSS2,CHSY1,PTPRE,DPH2,USPL1,CHRM3,DCLK1,CCNA1,CSN…
GO Process	GO:0065008	Regulation of biological quality	487	4042	0.09	0.0004	BAIAP2L1,P2RY10,DLD,SIRT1,PNPLA3,CHGA,PCK2,TBL1X,ARL2BP,SMPD3,SLC6A2,SFRP1,SERPINE1,MEST,CCDC47,WFS1,TMEM159,TFPI,TTL,IGFBP5,CLCN6,FASTKD2,ABCG2,RDH10,KALRN,ACVR1C,SLC22A5,DSTN,YWHAH,ATP1B2,ZC3H14,SLC27A1,MTL5,ZBED3,CHRM3,PDGFRA,DZIP1,SEMA6A,APC,HILPDA,MRAP2,KCNMB4,MDM2,KDELR2,HUS1,IREB2,MARCH7,BLK,TMOD1,THBS1,RAB21,CLCN3,DSG2,SLC6A4,RAB11A,HCN4,VAMP7,TRPC5,CAPZA1,NOX4,KCNK6,WIZ,COMMD9,POLD3,TYRO…
GO Process	GO:0044260	Cellular macromolecule metabolic process	584	4976	0.08	0.00048	RHBDD2,TRIB2,OTUD5,TRIP13,MKRN2,TBX21,MTMR7,ERLEC1,DLD,CDC6,SIRT1,ASPHD2,IL2RB,PAPOLA,RNF125,TBL1X,MMP15,SMPD3,NOD1,ATE1,DHX33,RPS6KB1,CCDC47,DRG2,JADE1,MANBA,WFS1,KCTD10,CNOT2,ASF1A,HBEGF,ST8SIA4,EHHADH,KLHL18,NKTR,TTL,IGFBP2,IGFBP5,SLC35D1,RNF103,VPS4B,FAM98A,DUSP4,KALRN,POLK,ACVR1C,SPHK2,MRPS7,PIAS1,ARHGEF6,ZFYVE26,UBE2M,MRPL4,GINS2,CHSY1,PTPRE,DPH2,USPL1,CHRM3,DCLK1,CCNA1,CSNK1G2,PDGFRA,APC,T…
GO Process	GO:0048513	Animal organ development	396	3197	0.1	0.00048	HOXA11,RELT,TBX21,CHRD,MYO15A,SIRT1,PCK2,SMPD3,SFRP1,SIPA1L3,SERPINE1,WFS1,CDKN1B,HBEGF,GNB4,SNX17,TLX2,IGFBP5,RDH10,KALRN,HOXA7,NEUROG3,MEA1,SPHK2,YWHAH,ATP1B2,MNX1,CHSY1,SMARCC1,MATN2,DCLK1,MBD2,SLC38A2,FST,PDGFRA,SEMA6A,MDM2,IREB2,ALPK3,BRIP1,TMOD1,RNF38,XYLT1,MAN2A1,DSG2,SLC6A4,BTBD1,CDH1,NDST1,GLIS2,PRKX,NOX4,TYRO3,LRP2,IL7,PVRL1,CCNT2,CUL3,ADD2,HDAC4,ASB1,WNT5A,NSUN2,MECOM,ADD1,PPP2R3A,STC2…
GO Process	GO:1902531	Regulation of intracellular signal transduction	243	1807	0.14	0.00048	RALBP1,TRIB2,P2RY10,SIRT1,RNF125,SFRP1,SIPA1L3,NOD1,DHX33,WFS1,KCTD10,HBEGF,IGFBP5,ARAP3,DUSP4,KALRN,SPHK2,ARHGEF6,PDGFRA,SEMA6A,MRAP2,MDM2,TMEM127,HUS1,BRIP1,MARCH7,RALGPS1,THBS1,NUAK1,NDST1,RPS6KA6,SLA2,PIAS4,NOX4,LRP2,TAF12,CUL3,FNIP2,WNT5A,MECOM,MAP3K13,UBE2B,PIP5K1B,NBN,PRKAR2A,ERBB3,CDH13,NCOR1,CDH2,ARHGDIA,IGFBP4,PRDM15,ARHGEF19,RHOB,EGFR,NONO,MFHAS1,RPS3,EPS8,EPHA4,GUCY1A2,FLT1,APP,PRKAG2…
GO Process	GO:0019220	Regulation of phosphate metabolic process	243	1816	0.13	0.00063	TRIB2,CDC6,SIRT1,ARL2BP,SMPD3,SFRP1,NOD1,DHX33,CDKN1B,HBEGF,DUSP4,SPHK2,SLC27A1,ZBED3,CCNA1,PDGFRA,SEMA6A,APC,HUS1,THBS1,NUAK1,NDST1,CCNT1,RBL2,PIK3R3,RPS6KA6,TRPC5,SLA2,NOX4,TYRO3,IL7,DNAJC10,CCNT2,FNIP2,HDAC4,WNT5A,MECOM,PPP2R3A,MAP3K13,UBE2B,NBN,PRKAR2A,ERBB3,NCOR1,CDH2,IGFBP4,PRDM15,GDF7,CCNA2,EGFR,MFHAS1,RPS3,FER,EPHA4,FLT1,BMP3,APP,PRKAG2,FZD1,PDPR,KIT,ZFYVE28,SPATC1L,PPP1R16A,ADCY9,TGFA,TD…
GO Process	GO:0044087	Regulation of cellular component biogenesis	145	971	0.18	0.00063	BAIAP2L1,CHGA,SMPD3,SFRP1,DHX33,CDKN1B,CNOT2,CAMSAP2,VPS4B,FAM98A,SPHK2,DZIP1,APC,TMOD1,THBS1,CAPZA1,NOX4,PVRL1,FNIP2,ADD2,HDAC4,WNT5A,ADD1,RAB7A,TMEFF2,ADAMTS16,RPS3,GPM6A,FER,EPS8,TJP1,GRID2,APP,FZD1,KIT,ABI2,F2RL1,RICTOR,UTP15,NPM1,ARF6,JAM3,VPS35,PPP1R16B,RUNX1,SYNPO2,LDB2,RBM14,REST,GPM6B,LIMCH1,BID,STXBP6,TMEM39A,PRKCH,FLRT2,SMAD3,KIF9,WASF3,SPTY2D1,GNL3L,BAG5,CAV1,ARHGEF10,MAPT,DPYSL3,HMGB…
GO Process	GO:0009968	Negative regulation of signal transduction	180	1271	0.16	0.00072	CHRD,SIRT1,FERMT1,RNF125,SFRP1,SERPINE1,RPS6KB1,JADE1,WFS1,KCTD10,CNOT2,HBEGF,IGFBP2,IGFBP5,DUSP4,PTPRE,FST,SEMA6A,APC,MRAP2,MDM2,TMEM127,MARCH7,THBS1,CILP,GLIS2,INVS,CBFA2T2,RPS6KA6,SLA2,PIAS4,TYRO3,LRP2,IL7,CUL3,FNIP2,WNT5A,MECOM,PPP2R3A,RAB7A,UBE2B,ERBB3,NCOR1,CDH2,IGFBP4,PRDM15,PSMA5,EGFR,NONO,MFHAS1,OVOL2,APP,DKK2,FZD1,AMFR,ZFYVE28,LRRC14,TGFA,F2RL1,MARVELD3,HIPK3,CLOCK,WFIKKN2,CFLAR,GNAI2,C…
GO Process	GO:0033043	Regulation of organelle organization	184	1306	0.16	0.00073	BAIAP2L1,TRIP13,CDC6,SIRT1,SMPD3,SFRP1,CDKN1B,CNOT2,ASF1A,CAMSAP2,VPS4B,SPHK2,DSTN,YWHAH,PDGFRA,DZIP1,APC,TMOD1,CAPZA1,NOX4,CUL3,FNIP2,ADD2,WNT5A,ADD1,CEP70,RAB7A,UBE2B,NBN,CDH2,ARHGDIA,ARHGEF19,TMEFF2,ADAMTS16,CCT6A,USP6NL,RPS3,FER,EPS8,TJP1,GRID2,APP,SKA1,TGFA,ABI2,F2RL1,RICTOR,NPM1,ARF6,JAM3,VPS35,CCT2,C16orf45,MAPRE2,CRK,MAP2K1,FEN1,SYNPO2,PAM,TMEM135,RAB33B,SDR16C5,RBM14,MID1,CAMKK2,GPM6B,LI…
GO Process	GO:0010605	Negative regulation of macromolecule metabolic process	359	2875	0.1	0.00075	TRIB2,OTUD5,TBX21,ERLEC1,CDC6,SIRT1,FERMT1,RNF125,TBL1X,SMPD3,SFRP1,SERPINE1,WFS1,CDKN1B,CNOT2,HBEGF,TFPI,IGFBP5,TMEM59,DUSP4,HOXA7,NEUROG3,SPHK2,PIAS1,ZC3H14,SMARCC1,ZBED3,MBD2,FST,SEMA6A,APC,MDM2,EIF4E2,HUS1,IREB2,BRIP1,MARCH7,PI15,THBS1,USP14,CILP,CCNT1,RBL2,GLIS2,CBFA2T2,RPS6KA6,SLA2,PIAS4,DNAJC10,CUL3,FNIP2,HDAC4,ASB1,WNT5A,NSUN2,MECOM,CPEB4,STC2,UBE2B,NBN,PRKAR2A,LAMP3,CDK6,IDE,ZFHX3,NCOR1,…
GO Process	GO:0050790	Regulation of catalytic activity	305	2386	0.11	0.00088	RALBP1,TRIB2,CDC6,SIRT1,ARL2BP,MMP15,SFRP1,SIPA1L3,NOD1,SERPINE1,CDKN1B,HBEGF,TFPI,ARAP3,DUSP4,KALRN,ACVR1C,SPHK2,ATP1B2,ARHGEF6,SLC27A1,CCNA1,PDGFRA,APC,MDM2,PI15,DCUN1D5,THBS1,NUAK1,USP14,CCNT1,RBL2,PIK3R3,SLA2,NOX4,TYRO3,IL7,DNAJC10,CCNT2,FNIP2,WNT5A,PPP2R3A,MAP3K13,NBN,PRKAR2A,LAMP3,CACNA1C,ERBB3,ARHGDIA,ARHGEF19,CCNA2,EGFR,USP6NL,RPS3,MIA2,EPHA4,FLT1,APP,ATP1B3,MMP16,PRKAG2,KIT,ZFYVE28,SPATC…
GO Process	GO:0044237	Cellular metabolic process	839	7513	0.06	0.00093	RHBDD2,INPP4A,TRIB2,OTUD5,TRIP13,MKRN2,TBX21,MTMR7,ERLEC1,DLD,CDC6,SIRT1,ASPHD2,PNPLA3,IL2RB,PAPOLA,PCK2,RNF125,TBL1X,MMP15,SMPD3,CDIPT,NOD1,ATE1,SFXN3,DHX33,RPS6KB1,CPD,CCDC47,DRG2,JADE1,MANBA,WFS1,PUS3,KCTD10,CNOT2,ASF1A,HBEGF,ST8SIA4,EHHADH,KLHL18,NKTR,TTL,IGFBP2,IGFBP5,TMEM59,SLC35D1,ADAT2,RNF103,ABCG2,GDA,VPS4B,PAPOLG,FAM98A,DUSP4,RDH10,KALRN,POLK,ACVR1C,PLA2G12A,SNRPA,SPHK2,MRPS7,SGPP1,PIAS…
GO Process	GO:0051239	Regulation of multicellular organismal process	396	3227	0.1	0.00093	HOXA11,KIAA2022,TRIB2,OTUD5,FOXJ2,TBX21,CHRD,SIRT1,CHGA,FERMT1,RNF125,SMPD3,SFRP1,NOD1,SERPINE1,DHX33,CDKN1B,CNOT2,HBEGF,TFPI,TTL,TLX2,IGFBP5,CAMSAP2,KALRN,HOXA7,NEUROG3,ACVR1C,SLC22A5,PITHD1,SGPP1,YWHAH,ATP1B2,SLC27A1,CHSY1,CHRM3,FST,PDGFRA,SEMA6A,APC,HILPDA,KCNMB4,MDM2,DDX56,MARCH7,THBS1,RAB21,MAN2A1,DSG2,SLC6A4,RAB11A,HCN4,GNAO1,VAMP7,CBFA2T2,RPS6KA6,TRPC5,PRKX,KCNK6,LRP2,IL7,TNFRSF8,PVRL1,HDA…
GO Process	GO:0022008	Neurogenesis	223	1657	0.14	0.001	KIAA2022,SFRP1,TTL,TLX2,CAMSAP2,KALRN,NEUROG3,YWHAH,ATP1B2,MNX1,MATN2,DCLK1,SEMA6A,MDM2,DDX56,RAB21,MAN2A1,SLC6A4,BTBD1,CDH1,RAB11A,VAMP7,CBFA2T2,TRPC5,LRP2,PVRL1,WNT5A,PPP2R3A,DGKG,MAP3K13,TNC,SEMA3C,CDK6,ERBB3,ZFHX3,CDH2,ARHGDIA,GDF7,MEIS1,TMEFF2,GFRA3,EGFR,RSPO2,MYRF,GPM6A,ANK3,EPHA4,GRID2,APP,FZD1,KIT,ISL2,HDAC11,ABI2,ADCY1,ARF6,CLMN,JAM3,C16orf45,RUNX1,CRK,AXL,MAP2K1,PITX2,P2RY1,ROBO4,B3GNT2…
GO Process	GO:0031324	Negative regulation of cellular metabolic process	331	2630	0.11	0.001	TRIB2,TBX21,ERLEC1,CDC6,SIRT1,TBL1X,SMPD3,SFRP1,SERPINE1,WFS1,CDKN1B,CNOT2,HBEGF,TFPI,IGFBP5,TMEM59,SOGA1,DUSP4,HOXA7,NEUROG3,SPHK2,PIAS1,ZC3H14,SLC27A1,SMARCC1,ZBED3,MBD2,FST,SEMA6A,APC,MDM2,EIF4E2,HUS1,IREB2,MARCH7,PI15,THBS1,USP14,CCNT1,GLIS2,CBFA2T2,RPS6KA6,SLA2,PIAS4,DNAJC10,CUL3,FNIP2,HDAC4,ASB1,WNT5A,NSUN2,MECOM,CPEB4,UBE2B,NBN,PRKAR2A,LAMP3,CDK6,IDE,ZFHX3,NCOR1,PRDM15,NONO,MFHAS1,RPS3,OVO…
GO Process	GO:0051246	Regulation of protein metabolic process	352	2828	0.1	0.0011	TRIB2,ERLEC1,CDC6,RAB26,SIRT1,ARL2BP,SMPD3,SFRP1,NOD1,SERPINE1,DHX33,RPS6KB1,WFS1,CDKN1B,CNOT2,HBEGF,TFPI,IGFBP5,TMEM59,FASTKD2,DUSP4,ACVR1C,SPHK2,PIAS1,SLC27A1,SMARCC1,DPH2,ZBED3,CCNA1,PDGFRA,SEMA6A,APC,MDM2,EIF4E2,HUS1,IREB2,MARCH7,PI15,DCUN1D5,THBS1,NUAK1,POMT2,USP14,CDH1,NDST1,CCNT1,PIK3R3,RPS6KA6,TRPC5,PIAS4,NOX4,LRP2,IL7,DNAJC10,CCNT2,CUL3,FNIP2,HDAC4,ASB1,WNT5A,MECOM,PPP2R3A,MAP3K13,RAB7A,…
GO Process	GO:0071495	Cellular response to endogenous stimulus	168	1181	0.16	0.0011	CHRD,CDC6,SIRT1,PCK2,SMPD3,SFRP1,NOD1,RPS6KB1,TFPI,IGFBP2,IGFBP5,SOGA1,YWHAH,PIAS1,SLC27A1,SMARCC1,CHRM3,FST,PDGFRA,APC,MDM2,BRIP1,SLC6A4,CDH1,NDST1,CILP,HCN4,GNAO1,PIK3R3,NOX4,HDAC4,WNT5A,CPEB4,TNC,PRKAR2A,IDE,SSTR1,GDF7,CCNA2,EGFR,OVOL2,FER,EPHA4,BMP3,APP,KLF10,KIT,ADCY9,TDGF1,HPGD,ADCY1,ARF6,AVPR1A,CRK,SPINT2,LTBP3,ATP6V1G2,P2RY1,DRD5,GRM5,CHRM1,KLF11,RGMB,GABRB3,NR1D2,WFIKKN2,NPAS4,FGF5,REST,…
GO Process	GO:0009892	Negative regulation of metabolic process	383	3124	0.1	0.0014	TRIB2,OTUD5,TBX21,ERLEC1,CDC6,SIRT1,FERMT1,RNF125,TBL1X,SMPD3,SFRP1,SERPINE1,WFS1,CDKN1B,CNOT2,HBEGF,TFPI,IGFBP5,TMEM59,SOGA1,DUSP4,HOXA7,NEUROG3,SPHK2,PIAS1,ZC3H14,SLC27A1,SMARCC1,ZBED3,MBD2,FST,SEMA6A,APC,MDM2,EIF4E2,HUS1,IREB2,BRIP1,MARCH7,PI15,THBS1,USP14,CILP,CCNT1,RBL2,GLIS2,CBFA2T2,RPS6KA6,SLA2,PIAS4,DNAJC10,CUL3,FNIP2,HDAC4,ASB1,WNT5A,NSUN2,MECOM,CPEB4,STC2,UBE2B,NBN,PRKAR2A,LAMP3,CDK6,ID…
GO Process	GO:0045935	Positive regulation of nucleobase-containing compound metabolic process	252	1927	0.12	0.0015	HOXA11,FOXJ2,TBX21,SIRT1,TBL1X,ARL2BP,SFRP1,SERPINE1,DHX33,JADE1,ASF1A,TLX2,HOXA7,NEUROG3,PITHD1,YWHAH,PIAS1,SMARCC1,GRSF1,ZBED3,SLC38A2,TFCP2,USP22,CDH1,CCNT1,GLIS2,NOX4,TAF12,CCNT2,HDAC4,WNT5A,MECOM,UBE2B,NBN,GMEB2,ARNTL2,ZFHX3,CDH13,PRDM15,GDF7,MEIS1,CCNA2,EGFR,CCT6A,RPS3,OVOL2,MYRF,MYCN,CAMK4,APP,KLF10,FZD1,IPPK,CELF3,PTPRN,F2RL1,UTP15,NPM1,CCT2,TRIM44,GALR1,CHP2,NUDT21,RUNX1,NHLH1,KLF13,MAP2…
GO Process	GO:0009653	Anatomical structure morphogenesis	278	2165	0.12	0.0016	HOXA11,RELT,TBX21,CHRD,DLD,MYO15A,SIRT1,MMP15,SMPD3,SFRP1,SIPA1L3,SERPINE1,CNOT2,HBEGF,TLX2,IGFBP5,DUSP4,RDH10,HOXA7,MNX1,CHSY1,SMARCC1,GRSF1,MATN2,DCLK1,LYVE1,FST,PDGFRA,SEMA6A,MDM2,TMOD1,THBS1,LIAS,MAN2A1,SLC6A4,CDH1,NDST1,PIK3R3,PRKX,NOX4,TYRO3,LRP2,IL7,PVRL1,CUL3,WNT5A,ADD1,PPP2R3A,TNC,SEMA3C,CACNA1C,CDH13,CDH2,GDF7,RHOB,MEIS1,TMEFF2,ADAMTS16,GFRA3,EGFR,RSPO2,ABLIM1,OVOL2,GPM6A,FREM2,RILPL2,A…
GO Process	GO:0032870	Cellular response to hormone stimulus	93	569	0.22	0.0016	CDC6,SIRT1,PCK2,SFRP1,RPS6KB1,TFPI,IGFBP2,SOGA1,YWHAH,PIAS1,SLC27A1,SMARCC1,APC,MDM2,BRIP1,PIK3R3,HDAC4,TNC,PRKAR2A,IDE,SSTR1,CCNA2,EGFR,FER,KIT,ADCY9,ADCY1,AVPR1A,CRK,ATP6V1G2,NR1D2,NPAS4,REST,CFLAR,PPARGC1B,VAMP2,WDTC1,HMGCS1,FBN1,DNMT3B,SLIT3,ATP6V0A2,CAV1,CRHR2,ADIPOR1,ADCY2,CTSB,SREBF1,SLC39A14,STAT1,GCLM,PRKAA2,NSMF,CDC5L,PTEN,UGCG,AR,KLF9,LGR4,AKR1C2,FECH,AKT2,GRB2,NR2F2,RNF14,ADCY7,GRIP1,…
GO Process	GO:0044093	Positive regulation of molecular function	242	1842	0.13	0.0016	RALBP1,CDC6,SIRT1,MMP15,SFRP1,SIPA1L3,NOD1,DHX33,CDKN1B,HBEGF,ARAP3,KALRN,NEUROG3,ACVR1C,ATP1B2,ARHGEF6,SLC27A1,MBD2,PDGFRA,DCUN1D5,THBS1,CCNT1,NOX4,TYRO3,TAF12,DNAJC10,CCNT2,ADD2,HDAC4,WNT5A,ADD1,MAP3K13,NBN,PRKAR2A,KCNC1,IDE,CACNA1C,ERBB3,ARHGDIA,ARHGEF19,EGFR,KCTD7,USP6NL,RPS3,MIA2,ANK3,FER,EPHA4,FLT1,APP,ATP1B3,MMP16,PRKAG2,FZD1,KIT,AMFR,TRIM62,SPATC1L,ADCY9,AZIN2,TGFA,TDGF1,F2RL1,RICTOR,NPM1…
GO Process	GO:0043085	Positive regulation of catalytic activity	202	1489	0.14	0.0017	RALBP1,CDC6,SIRT1,MMP15,SFRP1,SIPA1L3,NOD1,CDKN1B,HBEGF,ARAP3,KALRN,ACVR1C,ATP1B2,ARHGEF6,SLC27A1,PDGFRA,DCUN1D5,THBS1,CCNT1,NOX4,TYRO3,DNAJC10,CCNT2,WNT5A,MAP3K13,NBN,PRKAR2A,CACNA1C,ERBB3,ARHGDIA,ARHGEF19,EGFR,USP6NL,RPS3,MIA2,EPHA4,FLT1,APP,ATP1B3,MMP16,PRKAG2,KIT,SPATC1L,ADCY9,AZIN2,TGFA,TDGF1,F2RL1,RICTOR,ADCY1,AVPR1A,CCT2,CHP2,MAPRE2,CRK,AXL,MAP2K1,BCR,DRD5,GRM5,RGPD8,AGAP1,PDP2,RASGRP1,RES…
GO Process	GO:0044238	Primary metabolic process	817	7332	0.05	0.0017	RHBDD2,INPP4A,TRIB2,OTUD5,TRIP13,MKRN2,TBX21,MTMR7,ERLEC1,DLD,CDC6,SIRT1,ASPHD2,PNPLA3,IL2RB,PAPOLA,PCK2,RNF125,TBL1X,MMP15,SMPD3,CDIPT,SFRP1,NOD1,ATE1,DHX33,RPS6KB1,CPD,CCDC47,DRG2,JADE1,MANBA,WFS1,PUS3,KCTD10,CNOT2,ASF1A,HBEGF,ST8SIA4,EHHADH,KLHL18,NKTR,TFPI,TTL,SNX17,IGFBP2,IGFBP5,TMEM59,SLC35D1,ADAT2,RNF103,GDA,VPS4B,PAPOLG,FAM98A,DUSP4,RDH10,KALRN,POLK,ACVR1C,PLA2G12A,SNRPA,SPHK2,MRPS7,SGPP1…
GO Process	GO:0006793	Phosphorus metabolic process	274	2134	0.12	0.0018	INPP4A,TRIB2,MTMR7,DLD,PNPLA3,IL2RB,SMPD3,CDIPT,NOD1,RPS6KB1,HBEGF,SLC35D1,GDA,DUSP4,KALRN,ACVR1C,PLA2G12A,SPHK2,SGPP1,ARHGEF6,SLC27A1,ACSS2,EFR3A,PTPRE,DCLK1,CSNK1G2,ACP2,PDGFRA,HUS1,ALPK3,BLK,NUAK1,CILP,CCNT1,PITPNM3,PIK3R3,RPS6KA6,PRKX,SLA2,PTPN4,TYRO3,PRKG2,CUL3,GUCY1B3,FNIP2,WNT5A,PPP2R3A,DGKG,MAP3K13,PIP5K1B,CDK6,ERBB3,G6PC3,PFKL,CTTNBP2NL,PSMA5,GDF7,PYURF,CCNA2,GFRA3,EGFR,NDUFC2,FER,EPHA4,…
GO Process	GO:0032501	Multicellular organismal process	776	6933	0.06	0.0019	HOXA11,KIAA2022,CBLN4,RELT,TRIP13,TBX21,CHRD,DLD,MYO15A,RAB26,SIRT1,CHGA,PCK2,FERMT1,TBL1X,MMP15,SMPD3,SLC6A2,SFRP1,SIPA1L3,NOD1,SERPINE1,CCDC47,WFS1,CDKN1B,CNOT2,ASF1A,HBEGF,ST8SIA4,GNB4,TFPI,TTL,SNX17,TLX2,IGFBP2,IGFBP5,SLC35D1,CAMSAP2,RNF103,ABCG2,GDA,LRP11,DUSP4,RDH10,KALRN,BBS9,HOXA7,NEUROG3,SSPN,ACVR1C,MEA1,SPHK2,YWHAH,APOL2,PIAS1,ATP1B2,SLC27A1,MNX1,CHSY1,SMARCC1,GRSF1,MATN2,MTL5,CHRM3,DCL…
GO Process	GO:0048585	Negative regulation of response to stimulus	218	1636	0.13	0.002	TBX21,ERLEC1,CHRD,SIRT1,FERMT1,RNF125,SFRP1,SERPINE1,RPS6KB1,JADE1,WFS1,KCTD10,CNOT2,HBEGF,TFPI,IGFBP2,IGFBP5,DUSP4,PTPRE,FST,PDGFRA,SEMA6A,APC,MRAP2,MDM2,TMEM127,MARCH7,THBS1,USP14,CILP,GLIS2,INVS,CBFA2T2,RPS6KA6,SLA2,PIAS4,TYRO3,LRP2,IL7,CUL3,FNIP2,WNT5A,MECOM,PPP2R3A,RAB7A,UBE2B,SEMA3C,CDK6,ERBB3,NCOR1,CDH2,IGFBP4,PRDM15,PSMA5,EGFR,NONO,MFHAS1,RPS3,OVOL2,FER,EPHA4,GRID2,OTULIN,APP,DKK2,FZD1,AM…
GO Process	GO:0031175	Neuron projection development	106	680	0.2	0.0021	CAMSAP2,MNX1,MATN2,DCLK1,SEMA6A,CDH1,RAB11A,LRP2,PVRL1,WNT5A,TNC,SEMA3C,GDF7,TMEFF2,GFRA3,EGFR,GPM6A,ANK3,EPHA4,APP,ISL2,ADCY1,CLMN,JAM3,CRK,ROBO4,B3GNT2,ALCAM,CTNND2,DPYSL2,UGT8,REST,USP9X,GPM6B,CRMP1,TMEM108,SEMA6D,PHACTR1,SLIT3,PTCH1,FLRT2,UNC5B,STX3,RERE,MAPT,DOK4,HMGB1,EGFLAM,KIAA1598,OPHN1,SIAH1,SPTBN1,PLXNB1,MAP2,PAK3,ADARB1,CNTNAP2,MTR,VANGL2,VAX1,PAX2,CRTAC1,PTEN,ABL1,PRKG1,SLITRK1,EXT1,…
GO Process	GO:0071704	Organic substance metabolic process	858	7755	0.05	0.0021	RHBDD2,INPP4A,TRIB2,OTUD5,TRIP13,MKRN2,TBX21,MTMR7,ERLEC1,DLD,CDC6,SIRT1,ASPHD2,PNPLA3,IL2RB,PAPOLA,CHGA,PCK2,RNF125,TBL1X,MMP15,SMPD3,CDIPT,SFRP1,NOD1,ATE1,DHX33,RPS6KB1,CPD,CCDC47,DRG2,JADE1,MANBA,WFS1,PUS3,KCTD10,CNOT2,ASF1A,HBEGF,ST8SIA4,EHHADH,KLHL18,NKTR,TFPI,TTL,SNX17,IGFBP2,IGFBP5,TMEM59,SLC35D1,ADAT2,RNF103,ABCG2,GDA,VPS4B,PAPOLG,FAM98A,DUSP4,RDH10,KALRN,POLK,ACVR1C,PLA2G12A,SNRPA,SPHK2,…
GO Process	GO:0032268	Regulation of cellular protein metabolic process	334	2693	0.1	0.0022	TRIB2,ERLEC1,CDC6,SIRT1,ARL2BP,SMPD3,SFRP1,NOD1,SERPINE1,DHX33,RPS6KB1,WFS1,CDKN1B,CNOT2,HBEGF,TFPI,IGFBP5,TMEM59,FASTKD2,DUSP4,ACVR1C,SPHK2,PIAS1,SLC27A1,SMARCC1,DPH2,ZBED3,CCNA1,PDGFRA,SEMA6A,APC,MDM2,EIF4E2,HUS1,IREB2,MARCH7,PI15,DCUN1D5,THBS1,NUAK1,POMT2,USP14,NDST1,CCNT1,PIK3R3,RPS6KA6,TRPC5,PIAS4,NOX4,LRP2,IL7,DNAJC10,CCNT2,CUL3,FNIP2,HDAC4,WNT5A,MECOM,PPP2R3A,MAP3K13,CPEB4,UBE2B,NBN,PRKAR2…
GO Process	GO:0048583	Regulation of response to stimulus	485	4114	0.08	0.0023	BAIAP2L1,RALBP1,TRIB2,P2RY10,TBX21,ERLEC1,CHRD,SIRT1,CHGA,FERMT1,RNF125,TBL1X,ARL2BP,SFRP1,SIPA1L3,NOD1,SERPINE1,DHX33,RPS6KB1,JADE1,WFS1,KCTD10,CNOT2,HBEGF,TFPI,IGFBP2,IGFBP5,ARAP3,DUSP4,KALRN,SPHK2,YWHAH,PIAS1,ARHGEF6,CHSY1,PTPRE,ZBED3,CSNK1G2,MBD2,SLC38A2,FST,PDGFRA,SEMA6A,APC,MRAP2,MDM2,TMEM127,HUS1,BRIP1,MARCH7,BLK,RALGPS1,THBS1,NUAK1,USP14,NDST1,CILP,GLIS2,INVS,VAMP7,CBFA2T2,RPS6KA6,SLA2,PI…
GO Process	GO:0061564	Axon development	73	421	0.25	0.0023	CAMSAP2,MATN2,DCLK1,SEMA6A,PVRL1,WNT5A,TNC,SEMA3C,GDF7,TMEFF2,GFRA3,ANK3,EPHA4,APP,ISL2,ADCY1,JAM3,ROBO4,B3GNT2,ALCAM,DPYSL2,USP9X,CRMP1,SEMA6D,SLIT3,PTCH1,FLRT2,UNC5B,MAPT,DOK4,EGFLAM,KIAA1598,OPHN1,SIAH1,SPTBN1,PLXNB1,MAP2,PAK3,ADARB1,MTR,VANGL2,VAX1,PAX2,CRTAC1,PTEN,ABL1,SLITRK1,EXT1,NFIB,NIN,BRSK2,DOK6,GRB2,COBL,NREP,ITGB1,CCK,CNTN4,GRB10,COL25A1,NRXN1,DHFR,SHC1,PAX6,FGFR2,SEMA4D,ROBO2,ROBO1,…
GO Process	GO:0120039	Plasma membrane bounded cell projection morphogenesis	83	499	0.23	0.0023	MNX1,MATN2,DCLK1,SEMA6A,LRP2,PVRL1,WNT5A,SEMA3C,GDF7,TMEFF2,GFRA3,EGFR,GPM6A,ANK3,EPHA4,APP,ISL2,ADCY1,ROBO4,B3GNT2,ALCAM,CTNND2,DPYSL2,UGT8,USP9X,CRMP1,TMEM108,SEMA6D,PHACTR1,SLIT3,PTCH1,FLRT2,UNC5B,RERE,DOK4,EGFLAM,KIAA1598,OPHN1,SIAH1,SPTBN1,PLXNB1,MAP2,PAK3,ADARB1,CNTNAP2,VANGL2,VAX1,PAX2,PTEN,ABL1,SLITRK1,EXT1,DCDC2,SNX2,NFIB,NIN,BRSK2,DOK6,GRB2,SLC11A2,COBL,ITGB1,CCK,CNTN4,GRB10,COL25A1,DLG…
GO Process	GO:0019538	Protein metabolic process	499	4251	0.08	0.0024	RHBDD2,TRIB2,OTUD5,MKRN2,TBX21,MTMR7,ERLEC1,DLD,SIRT1,ASPHD2,IL2RB,RNF125,TBL1X,MMP15,SFRP1,NOD1,ATE1,DHX33,RPS6KB1,CPD,CCDC47,DRG2,JADE1,MANBA,WFS1,KCTD10,HBEGF,ST8SIA4,EHHADH,KLHL18,NKTR,TFPI,TTL,IGFBP2,IGFBP5,TMEM59,SLC35D1,RNF103,VPS4B,FAM98A,DUSP4,KALRN,ACVR1C,SPHK2,MRPS7,APOL2,PIAS1,ARHGEF6,UBE2M,MRPL4,CHSY1,PTPRE,DPH2,USPL1,CHRM3,DCLK1,CCNA1,CSNK1G2,PDGFRA,APC,MDM2,EIF4E2,HUS1,ALPK3,MARCH7…
GO Process	GO:0032990	Cell part morphogenesis	86	525	0.22	0.0026	MNX1,MATN2,DCLK1,SEMA6A,LRP2,PVRL1,WNT5A,SEMA3C,GDF7,TMEFF2,GFRA3,EGFR,GPM6A,ANK3,EPHA4,APP,ISL2,ADCY1,ROBO4,B3GNT2,ALCAM,CTNND2,DPYSL2,UGT8,PANK2,USP9X,OPA3,CRMP1,TMEM108,SEMA6D,PHACTR1,SLIT3,PTCH1,FLRT2,UNC5B,RERE,DOK4,EGFLAM,KIAA1598,OPHN1,SIAH1,SPTBN1,PLXNB1,MAP2,PAK3,ADARB1,OPA1,CNTNAP2,VANGL2,VAX1,PAX2,PTEN,ABL1,SLITRK1,EXT1,DCDC2,SNX2,NFIB,NIN,BRSK2,DOK6,GRB2,SLC11A2,COBL,ITGB1,CCK,CNTN4,G…
GO Process	GO:0035295	Tube development	126	851	0.18	0.0026	HOXA11,TBX21,CHRD,SIRT1,SMPD3,SFRP1,SERPINE1,IGFBP5,RDH10,HOXA7,PDGFRA,BRIP1,THBS1,LIAS,MAN2A1,CBFA2T2,PIK3R3,PRKX,LRP2,WNT5A,TNC,SEMA3C,CDH13,CDH2,GDF7,RHOB,MEIS1,ADAMTS16,EGFR,RSPO2,OVOL2,EPHA4,FLT1,OTULIN,FZD1,KIT,PDPN,TDGF1,HPGD,JAM3,SPINT2,LTBP3,MAP2K1,ROBO4,WDR48,CD34,SP3,KLHL3,CSPG4,EDNRA,MTSS1,PTCH1,SMAD3,UNC5B,GATA4,FMNL3,LIPA,CAV1,EYA1,PRICKLE1,ADAMTSL2,PDGFA,SREBF1,ADAM15,NF1,TGFBR2,IT…
GO Process	GO:0006796	Phosphate-containing compound metabolic process	269	2107	0.11	0.0027	INPP4A,TRIB2,MTMR7,DLD,PNPLA3,IL2RB,SMPD3,CDIPT,NOD1,RPS6KB1,HBEGF,GDA,DUSP4,KALRN,ACVR1C,PLA2G12A,SPHK2,SGPP1,ARHGEF6,SLC27A1,ACSS2,EFR3A,PTPRE,DCLK1,CSNK1G2,ACP2,PDGFRA,HUS1,ALPK3,BLK,NUAK1,CILP,CCNT1,PITPNM3,PIK3R3,RPS6KA6,PRKX,SLA2,PTPN4,TYRO3,PRKG2,CUL3,GUCY1B3,FNIP2,WNT5A,PPP2R3A,DGKG,MAP3K13,PIP5K1B,CDK6,ERBB3,G6PC3,PFKL,CTTNBP2NL,PSMA5,GDF7,PYURF,CCNA2,GFRA3,EGFR,NDUFC2,FER,EPHA4,GUCY1A2,…
GO Process	GO:0042391	Regulation of membrane potential	75	440	0.24	0.0027	DLD,YWHAH,ATP1B2,KCNMB4,DSG2,HCN4,TRPC5,KCNK6,GABRA4,GLRB,KCNC1,CACNA1C,SH3GL1,KCTD7,ANK3,GRID2,KCNK13,APP,ATP1B3,KCNMA1,SLMAP,CACNB3,GRM5,CHRM1,GABRB3,NPAS4,NETO1,PANK2,GPR88,BID,CACNB2,SCN4B,TMEM108,EHD3,KCNH8,CAV1,CAMK2D,MAPT,WWP2,NOS1AP,CACNA1E,GCLM,SLC25A27,PTEN,ABL1,PTPN3,FGF14,KCNAB2,UNC13B,ADRA1A,CTNS,KCNA1,AKT2,SCN3B,SLC39A8,CCK,ABAT,DLG4,NEDD4L,NRXN1,RGS4,AKAP7,SLC4A8,GABRR1,FGF12,P2RX6…
GO Process	GO:0048699	Generation of neurons	207	1551	0.13	0.0027	KIAA2022,SFRP1,TTL,TLX2,CAMSAP2,KALRN,NEUROG3,YWHAH,ATP1B2,MNX1,MATN2,DCLK1,SEMA6A,MDM2,DDX56,RAB21,MAN2A1,SLC6A4,CDH1,RAB11A,VAMP7,CBFA2T2,TRPC5,LRP2,PVRL1,WNT5A,PPP2R3A,DGKG,MAP3K13,TNC,SEMA3C,CDK6,ZFHX3,CDH2,ARHGDIA,GDF7,MEIS1,TMEFF2,GFRA3,EGFR,RSPO2,GPM6A,ANK3,EPHA4,GRID2,APP,FZD1,KIT,ISL2,ABI2,ADCY1,ARF6,CLMN,JAM3,C16orf45,RUNX1,CRK,AXL,MAP2K1,PITX2,ROBO4,B3GNT2,LRTOMT,ALCAM,CHRM1,CTNND2,GAB…
GO Process	GO:0048812	Neuron projection morphogenesis	82	495	0.23	0.0027	MNX1,MATN2,DCLK1,SEMA6A,LRP2,PVRL1,WNT5A,SEMA3C,GDF7,TMEFF2,GFRA3,EGFR,GPM6A,ANK3,EPHA4,APP,ISL2,ADCY1,ROBO4,B3GNT2,ALCAM,CTNND2,DPYSL2,UGT8,USP9X,CRMP1,TMEM108,SEMA6D,PHACTR1,SLIT3,PTCH1,FLRT2,UNC5B,RERE,DOK4,EGFLAM,KIAA1598,OPHN1,SIAH1,SPTBN1,PLXNB1,MAP2,PAK3,ADARB1,CNTNAP2,VANGL2,VAX1,PAX2,PTEN,ABL1,SLITRK1,EXT1,DCDC2,NFIB,NIN,BRSK2,DOK6,GRB2,SLC11A2,COBL,ITGB1,CCK,CNTN4,GRB10,COL25A1,DLG4,NRX…
GO Process	GO:0051049	Regulation of transport	232	1776	0.12	0.0027	SYT13,ERLEC1,RAB26,SIRT1,IL2RB,CHGA,FERMT1,ARL2BP,SMPD3,SFRP1,KCNA7,SERPINE1,WFS1,SNX17,VPS4B,KALRN,ACVR1C,SPHK2,YWHAH,ATP1B2,CHRM3,SARAF,KCNMB4,MDM2,BLK,THBS1,RAB21,SLC6A4,CDH1,RAB11A,HCN4,VAMP7,KCNK6,PRKG2,WNT5A,NSUN2,RAB7A,STC2,OPRK1,EXPH5,KCNC1,CACNA1C,ERBB3,CDH13,CDH2,PFKL,SH3GL1,CTTNBP2NL,EGFR,KCTD7,GLUD1,SLC1A2,KCNA6,ANK3,FER,KCNK13,APP,ATP1B3,KCNMA1,SLC6A1,PRKAG2,AZIN2,TRAT1,SLMAP,F2RL1,A…
GO Process	GO:0051172	Negative regulation of nitrogen compound metabolic process	304	2429	0.11	0.0027	TRIB2,TBX21,ERLEC1,SIRT1,TBL1X,SMPD3,SFRP1,SERPINE1,WFS1,CDKN1B,CNOT2,HBEGF,TFPI,IGFBP5,TMEM59,DUSP4,HOXA7,NEUROG3,SPHK2,PIAS1,ZC3H14,SMARCC1,ZBED3,MBD2,FST,SEMA6A,APC,MDM2,EIF4E2,IREB2,MARCH7,PI15,THBS1,USP14,CCNT1,GLIS2,CBFA2T2,RPS6KA6,SLA2,PIAS4,DNAJC10,CUL3,FNIP2,HDAC4,ASB1,WNT5A,NSUN2,MECOM,CPEB4,UBE2B,NBN,PRKAR2A,LAMP3,CDK6,IDE,ZFHX3,NCOR1,PRDM15,EGFR,NONO,MFHAS1,RPS3,OVOL2,SPOPL,RBM46,EPHA…
GO Process	GO:0010628	Positive regulation of gene expression	293	2337	0.11	0.0035	HOXA11,FOXJ2,TBX21,SIRT1,FERMT1,TBL1X,SFRP1,NOD1,SERPINE1,DHX33,RPS6KB1,ASF1A,TLX2,FASTKD2,FAM98A,HOXA7,NEUROG3,SPHK2,PITHD1,YWHAH,PIAS1,SMARCC1,ZBED3,SLC38A2,HILPDA,TFCP2,MDM2,THBS1,USP22,SLC6A4,CDH1,CCNT1,GLIS2,PIK3R3,IL7,TNFRSF8,CCNT2,HDAC4,WNT5A,MECOM,TNC,LAMP3,CDK6,ARNTL2,ERBB3,ZFHX3,CDH13,NCOR1,PRDM15,GDF7,MEIS1,CCNA2,EGFR,RPS3,OVOL2,MYRF,ANK3,MYCN,GUF1,RBM46,CAMK4,APP,KLF10,FZD1,IPPK,KIT,C…
GO Process	GO:0048869	Cellular developmental process	445	3757	0.08	0.0035	HOXA11,KIAA2022,TRIP13,TBX21,CHRD,DLD,SIRT1,PCK2,MMP15,SMPD3,SFRP1,SIPA1L3,SERPINE1,CCDC47,CNOT2,ASF1A,TTL,TLX2,IGFBP5,CAMSAP2,RDH10,KALRN,BBS9,HOXA7,NEUROG3,ACVR1C,MEA1,YWHAH,PIAS1,ATP1B2,MNX1,CHSY1,MATN2,MTL5,DCLK1,RRAS2,FST,PDGFRA,DZIP1,SEMA6A,APC,MDM2,DDX56,IREB2,ALPK3,BRIP1,BLK,TMOD1,RAB21,MAN2A1,DSG2,SLC6A4,BTBD1,CDH1,RAB11A,RBL2,GLIS2,VAMP7,CBFA2T2,TRPC5,PRKX,NOX4,TYRO3,LRP2,IL7,PVRL1,CUL3…
GO Process	GO:0009719	Response to endogenous stimulus	194	1447	0.14	0.0036	CHRD,CDC6,SIRT1,PCK2,SMPD3,SFRP1,NOD1,RPS6KB1,CDKN1B,TFPI,IGFBP2,IGFBP5,SOGA1,ACVR1C,GPR83,YWHAH,PIAS1,SLC27A1,SMARCC1,CHRM3,FST,PDGFRA,APC,MDM2,BRIP1,THBS1,DSG2,SLC6A4,CDH1,NDST1,CILP,HCN4,GNAO1,PIK3R3,NOX4,LRP2,HDAC4,WNT5A,CPEB4,STC2,TNC,PRKAR2A,KCNC1,IDE,SSTR1,ZFHX3,CDH13,GDF7,CCNA2,EGFR,OVOL2,FER,EPHA4,BMP3,APP,KLF10,KIT,ADCY9,AGL,PTPRN,TDGF1,HPGD,ADCY1,ARF6,AVPR1A,CRK,SPINT2,ABCA3,LTBP3,ATP6…
GO Process	GO:0030154	Cell differentiation	439	3702	0.08	0.0036	HOXA11,KIAA2022,TRIP13,TBX21,CHRD,DLD,SIRT1,PCK2,MMP15,SMPD3,SFRP1,SIPA1L3,CCDC47,CNOT2,ASF1A,TTL,TLX2,IGFBP5,CAMSAP2,RDH10,KALRN,BBS9,HOXA7,NEUROG3,ACVR1C,MEA1,YWHAH,PIAS1,ATP1B2,MNX1,CHSY1,MATN2,MTL5,DCLK1,RRAS2,FST,PDGFRA,DZIP1,SEMA6A,APC,MDM2,DDX56,IREB2,ALPK3,BRIP1,BLK,TMOD1,RAB21,MAN2A1,DSG2,SLC6A4,BTBD1,CDH1,RAB11A,RBL2,GLIS2,VAMP7,CBFA2T2,TRPC5,PRKX,NOX4,TYRO3,LRP2,IL7,PVRL1,CUL3,HDAC4,WN…
GO Process	GO:0006807	Nitrogen compound metabolic process	763	6852	0.05	0.0037	RHBDD2,TRIB2,OTUD5,TRIP13,MKRN2,TBX21,MTMR7,ERLEC1,DLD,CDC6,SIRT1,ASPHD2,IL2RB,PAPOLA,RNF125,TBL1X,MMP15,SMPD3,SFRP1,NOD1,ATE1,DHX33,RPS6KB1,CPD,CCDC47,DRG2,JADE1,MANBA,WFS1,PUS3,KCTD10,CNOT2,ASF1A,HBEGF,ST8SIA4,EHHADH,KLHL18,NKTR,TFPI,TTL,IGFBP2,IGFBP5,TMEM59,SLC35D1,ADAT2,RNF103,ABCG2,GDA,VPS4B,PAPOLG,FAM98A,DUSP4,KALRN,POLK,ACVR1C,PLA2G12A,SNRPA,SPHK2,MRPS7,SGPP1,APOL2,PIAS1,ARHGEF6,ZFYVE26,SL…
GO Process	GO:0042325	Regulation of phosphorylation	214	1626	0.13	0.0037	TRIB2,CDC6,SIRT1,ARL2BP,SMPD3,SFRP1,NOD1,DHX33,CDKN1B,HBEGF,DUSP4,SLC27A1,ZBED3,CCNA1,PDGFRA,SEMA6A,APC,HUS1,THBS1,NDST1,CCNT1,RBL2,PIK3R3,RPS6KA6,TRPC5,SLA2,NOX4,TYRO3,IL7,DNAJC10,CCNT2,FNIP2,HDAC4,WNT5A,MECOM,MAP3K13,UBE2B,NBN,PRKAR2A,ERBB3,NCOR1,CDH2,IGFBP4,PRDM15,GDF7,CCNA2,EGFR,MFHAS1,RPS3,FER,EPHA4,FLT1,BMP3,APP,PRKAG2,FZD1,KIT,ZFYVE28,SPATC1L,ADCY9,TGFA,TDGF1,F2RL1,RICTOR,NPM1,ADCY1,MARVEL…
GO Process	GO:0016043	Cellular component organization	619	5447	0.06	0.0045	BAIAP2L1,SYT13,CBLN4,TRIP13,MYO15A,SIRT1,PNPLA3,ST13,IL2RB,CHGA,FERMT1,TBL1X,MMP15,SMPD3,KCNA7,SIPA1L3,SERPINE1,YKT6,CLIP2,CCDC47,JADE1,KCTD10,ASF1A,HBEGF,EHHADH,TMEM159,TTL,CLCN6,CAMSAP2,FASTKD2,VPS4B,ARAP3,KALRN,BBS9,ACVR1C,SPHK2,MRPS7,DSTN,KIF17,YWHAH,PIAS1,ATP1B2,ARHGEF6,MNX1,MRPL4,GINS2,SMARCC1,MATN2,USPL1,DCLK1,CCNA1,MBD2,ACP2,PDGFRA,DZIP1,SEMA6A,APC,HILPDA,MDM2,STX6,TMEM127,HUS1,BRIP1,TOR1…
GO Process	GO:0050808	Synapse organization	53	283	0.28	0.0046	CBLN4,KALRN,CDH1,GLRB,ADD2,WNT5A,TNC,NRXN2,CDH2,TMEFF2,GPM6A,ANK3,EPHA4,GRID2,APP,SLC6A1,FZD1,ARF6,VPS35,CACNB3,GRM5,CTNND2,GABRB3,NPAS4,REST,CACNB2,TMEM108,WASF3,MAPT,OPHN1,PLXNB1,PAK3,FZD5,NOS1AP,NFIA,PTEN,GPC6,SLITRK1,PCDH17,UNC13B,FRMPD4,SYNPO,CACNB1,DLG4,NRG1,NRXN1,NDRG1,LPHN3,NEDD4,CNTN5,CACNB4,SHANK2,LRRC4B
GO Process	GO:0031328	Positive regulation of cellular biosynthetic process	255	2005	0.11	0.0049	HOXA11,FOXJ2,TBX21,SIRT1,TBL1X,ARL2BP,SMPD3,SFRP1,SERPINE1,DHX33,RPS6KB1,JADE1,ASF1A,TLX2,FASTKD2,RDH10,HOXA7,NEUROG3,SPHK2,PITHD1,YWHAH,PIAS1,SLC27A1,SMARCC1,ZBED3,TFCP2,THBS1,USP22,POMT2,CDH1,CCNT1,GLIS2,NOX4,WIZ,TAF12,CCNT2,HDAC4,WNT5A,MECOM,GMEB2,ARNTL2,ZFHX3,CDH13,PRDM15,GDF7,MEIS1,CCNA2,EGFR,CCT6A,OVOL2,MYRF,MYCN,GUF1,CAMK4,APP,KLF10,PXYLP1,FZD1,IPPK,PTPRN,STARD4,F2RL1,UTP15,NPM1,VPS35,AVPR…
GO Process	GO:0048667	Cell morphogenesis involved in neuron differentiation	74	445	0.23	0.0053	MATN2,DCLK1,SEMA6A,PVRL1,WNT5A,SEMA3C,GDF7,TMEFF2,GFRA3,ANK3,EPHA4,APP,ISL2,ADCY1,ROBO4,B3GNT2,ALCAM,CTNND2,DPYSL2,REST,USP9X,CRMP1,SEMA6D,PHACTR1,SLIT3,PTCH1,FLRT2,UNC5B,RERE,DOK4,EGFLAM,KIAA1598,OPHN1,SIAH1,SPTBN1,PLXNB1,MAP2,PAK3,ADARB1,VANGL2,VAX1,PAX2,PTEN,ABL1,SLITRK1,EXT1,DCDC2,NFIB,NIN,BRSK2,DOK6,GRB2,SLC11A2,COBL,ITGB1,CCK,CNTN4,GRB10,COL25A1,DLG4,TRIOBP,NRXN1,SHC1,PAX6,FGFR2,SEMA4D,ROBO…
GO Process	GO:0051130	Positive regulation of cellular component organization	165	1209	0.14	0.006	BAIAP2L1,SIRT1,SMPD3,SFRP1,SERPINE1,DHX33,CDKN1B,CNOT2,VPS4B,FAM98A,KALRN,SPHK2,DSTN,YWHAH,ATP1B2,DZIP1,APC,DDX56,RAB21,RAB11A,VAMP7,CBFA2T2,TRPC5,NOX4,CUL3,FNIP2,HDAC4,WNT5A,ADD1,MAP3K13,UBE2B,NBN,ARHGDIA,SH3GL1,CCT6A,RPS3,GPM6A,FER,EPS8,EPHA4,GRID2,APP,FZD1,KIT,PDPN,TGFA,ABI2,F2RL1,RICTOR,ARF6,VPS35,CCT2,AXL,MAP2K1,FEN1,SYNPO2,SDR16C5,CFLAR,CAMKK2,LIMCH1,TCP1,BID,MIEF1,DNMT3B,TMED9,FLRT2,SMAD3,…
GO Process	GO:0051254	Positive regulation of rna metabolic process	227	1759	0.12	0.006	HOXA11,FOXJ2,TBX21,SIRT1,TBL1X,ARL2BP,SFRP1,SERPINE1,DHX33,JADE1,ASF1A,TLX2,HOXA7,NEUROG3,PITHD1,YWHAH,PIAS1,SMARCC1,GRSF1,ZBED3,SLC38A2,TFCP2,USP22,CDH1,CCNT1,GLIS2,TAF12,CCNT2,HDAC4,WNT5A,MECOM,GMEB2,ARNTL2,ZFHX3,CDH13,PRDM15,GDF7,MEIS1,CCNA2,EGFR,OVOL2,MYRF,MYCN,CAMK4,APP,KLF10,FZD1,IPPK,CELF3,PTPRN,F2RL1,UTP15,NPM1,TRIM44,GALR1,CHP2,NUDT21,RUNX1,NHLH1,KLF13,MAP2K1,UBTF,PITX2,P2RY1,LDB2,KLF11,…
GO Process	GO:2000026	Regulation of multicellular organismal development	264	2096	0.11	0.0062	HOXA11,KIAA2022,FOXJ2,TBX21,SIRT1,FERMT1,SMPD3,SFRP1,SERPINE1,CDKN1B,TTL,TLX2,CAMSAP2,KALRN,HOXA7,NEUROG3,ACVR1C,PITHD1,SGPP1,YWHAH,ATP1B2,FST,SEMA6A,MDM2,DDX56,MARCH7,THBS1,RAB21,MAN2A1,SLC6A4,RAB11A,VAMP7,CBFA2T2,RPS6KA6,TRPC5,PRKX,LRP2,IL7,PVRL1,HDAC4,WNT5A,ADD1,PPP2R3A,MAP3K13,SEMA3C,CDK6,ERBB3,ZFHX3,CDH2,ARHGDIA,ARHGEF19,PSMA5,GDF7,RHOB,MEIS1,MEGF10,EGFR,RSPO2,OVOL2,MYRF,TJP1,EPHA4,GRID2,CAM…
GO Process	GO:0009987	Cellular process	1550	15024	0.02	0.0066	BAIAP2L1,HOXA11,RHBDD2,RALBP1,SYT13,KIAA2022,CBLN4,RELT,INPP4A,TRIB2,OTUD5,TRIP13,MKRN2,P2RY10,TBX21,MTMR7,ERLEC1,CHRD,DLD,MYO15A,CDC6,RAB26,SIRT1,ASPHD2,PNPLA3,ST13,IL2RB,PAPOLA,AP4S1,CHGA,PCK2,FERMT1,RNF125,TBL1X,ARL2BP,MMP15,SMPD3,CDIPT,SLC6A2,RASL12,SFRP1,KCNA7,SIPA1L3,NOD1,SERPINE1,YKT6,CLIP2,ATE1,SFXN3,DHX33,TVP23C,RPS6KB1,CPD,CCDC47,DRG2,JADE1,MANBA,WFS1,PUS3,KCTD10,CDKN1B,CNOT2,ASF1A,GPR6…
GO Process	GO:1901137	Carbohydrate derivative biosynthetic process	93	602	0.2	0.0067	DLD,ST8SIA4,SLC35D1,ACSS2,CHSY1,XYLT1,MAN2A1,POMT2,NDST1,GLCE,GUCY1B3,PYURF,GUCY1A2,HS3ST3A1,PXYLP1,DCK,PRKAG2,ADCY9,POGLUT1,GUCY1A3,ADCY1,TK2,RRM1,FASN,B3GNT2,CANT1,PIGS,DSEL,UGT8,CSPG4,PANK2,GORASP1,B3GNT5,SCD5,ABCC5,ENTPD5,CHST5,B4GALNT1,ADCY2,IMPDH1,MGAT3,PGAP1,LARGE,ACSL3,FUT4,HS3ST3B1,SLC26A1,ADSS,MPC2,UCK2,VANGL2,MAN1A1,NUS1,ATP5F1,ELOVL4,HS2ST1,CTPS1,CHST3,TET1,UGCG,EXTL1,GPC6,EXT1,GCNT2,…
GO Process	GO:0035556	Intracellular signal transduction	221	1712	0.12	0.0072	RALBP1,RAB26,SIRT1,IL2RB,CHGA,SMPD3,RASL12,NOD1,RPS6KB1,CDKN1B,CNOT2,HBEGF,IGFBP5,KALRN,SGPP1,ARHGEF6,CHRM3,DCLK1,RRAS2,PDGFRA,MDM2,BLK,RALGPS1,RAB21,NUAK1,RAB11A,RBL2,PIK3R3,RPS6KA6,TYRO3,DNAJC10,CUL3,GUCY1B3,FNIP2,HDAC4,ASB1,WNT5A,DGKG,MAP3K13,RAB7A,NBN,PRKAR2A,CACNA1C,ERBB3,CDH13,ARHGDIA,PSMA5,RHOB,CCNA2,GFRA3,EGFR,FER,EPS8,TJP1,GUCY1A2,CAMK4,OTULIN,APP,PRKAG2,KIT,ADCY9,PDPN,TGFA,ABI2,GUCY1A3,…
GO Process	GO:1903508	Positive regulation of nucleic acid-templated transcription	216	1670	0.12	0.0078	HOXA11,FOXJ2,TBX21,SIRT1,TBL1X,ARL2BP,SFRP1,SERPINE1,DHX33,JADE1,ASF1A,TLX2,HOXA7,NEUROG3,PITHD1,YWHAH,PIAS1,SMARCC1,ZBED3,TFCP2,USP22,CDH1,CCNT1,GLIS2,TAF12,CCNT2,HDAC4,WNT5A,MECOM,GMEB2,ARNTL2,ZFHX3,CDH13,PRDM15,GDF7,MEIS1,CCNA2,EGFR,OVOL2,MYRF,MYCN,CAMK4,APP,KLF10,FZD1,IPPK,PTPRN,F2RL1,UTP15,NPM1,TRIM44,GALR1,CHP2,RUNX1,NHLH1,KLF13,MAP2K1,UBTF,PITX2,P2RY1,LDB2,KLF11,MLLT10,RGMB,CLOCK,NR1D2,SP3…
GO Process	GO:0046488	Phosphatidylinositol metabolic process	36	169	0.34	0.008	INPP4A,MTMR7,CDIPT,PLA2G12A,SLC27A1,EFR3A,PITPNM3,PIK3R3,SLA2,PIP5K1B,PYURF,PIGS,LCLAT1,PLA2G16,SOCS3,PGAP1,SYNJ2,RAB4A,LPGAT1,PLEKHA1,PTEN,PLA2G2F,PIP4K2A,TTC7A,SOCS4,SOCS6,EFR3B,MTMR3,FAM126B,PLEKHA8,SMG1,MTMR10,FAM126A,INPP5D,PIGY,PLCG2
GO Process	GO:0051338	Regulation of transferase activity	144	1036	0.15	0.008	TRIB2,CDC6,SIRT1,SFRP1,NOD1,CDKN1B,HBEGF,DUSP4,SLC27A1,CCNA1,PDGFRA,APC,DCUN1D5,THBS1,CCNT1,RBL2,PIK3R3,SLA2,NOX4,TYRO3,CCNT2,WNT5A,MAP3K13,NBN,PRKAR2A,ERBB3,CCNA2,EGFR,RPS3,EPHA4,FLT1,APP,PRKAG2,KIT,ZFYVE28,SPATC1L,ADCY9,TGFA,TDGF1,RICTOR,NPM1,ADCY1,CCT2,CRK,AXL,MAP2K1,CDC25A,HIPK3,SYNPO2,GRM5,LDB2,RASGRP1,CSPG4,CAMKK2,GORASP1,TCP1,MALT1,C3orf58,FBN1,SOCS3,CD86,BAG5,CAV1,SMPD1,MAPT,MCPH1,ADCY2,S…
GO Process	GO:0007409	Axonogenesis	65	384	0.24	0.0087	MATN2,DCLK1,SEMA6A,PVRL1,WNT5A,SEMA3C,GDF7,TMEFF2,GFRA3,ANK3,EPHA4,APP,ISL2,ADCY1,ROBO4,B3GNT2,ALCAM,DPYSL2,USP9X,CRMP1,SEMA6D,SLIT3,PTCH1,FLRT2,UNC5B,DOK4,EGFLAM,KIAA1598,OPHN1,SIAH1,SPTBN1,PLXNB1,MAP2,PAK3,ADARB1,VANGL2,VAX1,PAX2,PTEN,ABL1,SLITRK1,EXT1,NFIB,NIN,BRSK2,DOK6,GRB2,COBL,ITGB1,CCK,CNTN4,GRB10,COL25A1,NRXN1,SHC1,PAX6,FGFR2,SEMA4D,ROBO2,ROBO1,SLIT2,TSKU,NRXN3,SPAST,NR4A3
GO Process	GO:0043549	Regulation of kinase activity	130	918	0.16	0.0087	TRIB2,CDC6,SIRT1,SFRP1,NOD1,CDKN1B,HBEGF,DUSP4,SLC27A1,CCNA1,PDGFRA,APC,THBS1,CCNT1,RBL2,PIK3R3,SLA2,NOX4,TYRO3,CCNT2,WNT5A,MAP3K13,NBN,PRKAR2A,ERBB3,CCNA2,EGFR,RPS3,EPHA4,FLT1,APP,PRKAG2,KIT,ZFYVE28,SPATC1L,ADCY9,TGFA,TDGF1,RICTOR,NPM1,ADCY1,CRK,AXL,MAP2K1,CDC25A,HIPK3,SYNPO2,GRM5,LDB2,RASGRP1,CSPG4,CAMKK2,MALT1,C3orf58,FBN1,SOCS3,CD86,CAV1,SMPD1,MAPT,MCPH1,ADCY2,SPRY4,PDGFA,FAM212B,NF1,TGFBR2,M…
GO Process	GO:0070647	Protein modification by small protein conjugation or removal	142	1021	0.15	0.0087	OTUD5,MKRN2,SIRT1,RNF125,KCTD10,KLHL18,RNF103,PIAS1,UBE2M,USPL1,CCNA1,APC,MDM2,MARCH7,RNF38,DCUN1D5,USP22,USP14,BTBD1,PIAS4,CUL3,HDAC4,ASB1,UBE2B,PSMA5,MARCH4,KLHL8,CCNA2,MARCH6,SKP2,TRIM7,SPOPL,RNF219,RMND5A,OTULIN,AMFR,TRIM62,FBXO33,TRIM44,TRIM68,UNKL,USP38,CDC25A,WDR48,MARCH3,UBE3C,ZMIZ2,KLHL3,MKRN3,NUP98,USP9X,WDTC1,RUVBL1,MALT1,RNF185,RNF168,RNF144A,SOCS3,SMAD3,USP45,PSMF1,RNF13,EYA1,TRIM14,…
GO Process	GO:1901700	Response to oxygen-containing compound	204	1567	0.12	0.0087	OTUD5,CDC6,SIRT1,PCK2,MMP15,SMPD3,SFRP1,NOD1,SERPINE1,RPS6KB1,CDKN1B,TFPI,IGFBP2,IGFBP5,SOGA1,LRP11,ACVR1C,SPHK2,SLC27A1,SMARCC1,CHRM3,MBD2,SLC38A2,PDGFRA,APC,MDM2,BRIP1,THBS1,LIAS,DSG2,SLC6A4,CDH1,HCN4,GNAO1,PIK3R3,NOX4,GUCY1B3,GLRB,WNT5A,CPEB4,STC2,TNC,PRKAR2A,IDE,SSTR1,PFKL,RHOB,CCNA2,EGFR,SIGMAR1,SLC1A2,RPS3,FER,EPS8,EPHA4,APP,KLF10,KCNMA1,SLC6A1,ADCY9,PTPRN,HPGD,ADCY1,AVPR1A,CRK,AXL,ATP6V1G2…
GO Process	GO:0030030	Cell projection organization	159	1170	0.14	0.0088	CAMSAP2,BBS9,KIF17,ATP1B2,ARHGEF6,MNX1,MATN2,DCLK1,DZIP1,SEMA6A,CDH1,RAB11A,LRP2,PVRL1,CUL3,WNT5A,KIF3C,CEP70,TNC,UBE2B,SEMA3C,CDH13,GAS8,LRRC56,GDF7,TMEFF2,GFRA3,EGFR,ABLIM1,GPM6A,ANK3,EPHA4,APP,KIT,ISL2,PDPN,ADCY1,ARF6,CLMN,JAM3,CRK,ROBO4,B3GNT2,ALCAM,CTNND2,DPYSL2,UGT8,REST,CSPG4,USP9X,ARHGEF4,GPM6B,CEP57,CRMP1,MTSS1,TMEM108,SEMA6D,EHD3,PHACTR1,SLIT3,PTCH1,FLRT2,UNC5B,WASF3,GLDN,STX3,RERE,TUBB…
GO Process	GO:0009891	Positive regulation of biosynthetic process	256	2040	0.11	0.009	HOXA11,FOXJ2,TBX21,SIRT1,TBL1X,ARL2BP,SMPD3,SFRP1,SERPINE1,DHX33,RPS6KB1,JADE1,ASF1A,TLX2,FASTKD2,RDH10,HOXA7,NEUROG3,SPHK2,PITHD1,YWHAH,PIAS1,SLC27A1,SMARCC1,ZBED3,TFCP2,THBS1,USP22,POMT2,CDH1,CCNT1,GLIS2,NOX4,WIZ,TAF12,CCNT2,HDAC4,WNT5A,MECOM,GMEB2,ARNTL2,ZFHX3,CDH13,PRDM15,GDF7,MEIS1,CCNA2,EGFR,CCT6A,OVOL2,MYRF,MYCN,GUF1,CAMK4,APP,KLF10,PXYLP1,FZD1,IPPK,PTPRN,STARD4,F2RL1,UTP15,NPM1,VPS35,AVPR…
GO Process	GO:0045893	Positive regulation of transcription, dna-templated	206	1587	0.12	0.009	HOXA11,FOXJ2,TBX21,SIRT1,TBL1X,SFRP1,SERPINE1,DHX33,ASF1A,TLX2,HOXA7,NEUROG3,PITHD1,YWHAH,PIAS1,SMARCC1,ZBED3,TFCP2,USP22,CDH1,CCNT1,GLIS2,CCNT2,HDAC4,WNT5A,MECOM,ARNTL2,ZFHX3,CDH13,PRDM15,GDF7,MEIS1,CCNA2,EGFR,OVOL2,MYRF,MYCN,CAMK4,APP,KLF10,FZD1,IPPK,PTPRN,F2RL1,UTP15,NPM1,TRIM44,GALR1,CHP2,RUNX1,NHLH1,KLF13,MAP2K1,UBTF,PITX2,P2RY1,LDB2,KLF11,MLLT10,RGMB,CLOCK,NR1D2,SP3,NPAS4,RBM14,ZMIZ2,REST,P…
GO Process	GO:0000902	Cell morphogenesis	107	726	0.18	0.0091	SIPA1L3,MNX1,MATN2,DCLK1,SEMA6A,CDH1,NOX4,TYRO3,LRP2,PVRL1,CUL3,WNT5A,ADD1,SEMA3C,CDH13,CDH2,GDF7,TMEFF2,GFRA3,EGFR,GPM6A,RILPL2,ANK3,FER,EPHA4,APP,ISL2,PDPN,ABI2,ADCY1,AXL,SPINT2,ROBO4,B3GNT2,ALCAM,CTNND2,DPYSL2,UGT8,REST,USP9X,CRMP1,TMEM108,SEMA6D,PHACTR1,SLIT3,PTCH1,FLRT2,UNC5B,LIPA,RERE,DOK4,EGFLAM,KIAA1598,OPHN1,SIAH1,SPTBN1,PLXNB1,MAP2,PAK3,ADARB1,CNTNAP2,TGFB2,KIF14,VANGL2,VAX1,PAX2,PTEN,A…
GO Process	GO:0010647	Positive regulation of cell communication	232	1823	0.11	0.0091	P2RY10,SIRT1,CHGA,FERMT1,TBL1X,ARL2BP,SFRP1,NOD1,DHX33,HBEGF,IGFBP5,SPHK2,YWHAH,CHSY1,ZBED3,CSNK1G2,MBD2,PDGFRA,MRAP2,BLK,THBS1,SLC6A4,NDST1,VAMP7,PIAS4,NOX4,LRP2,IL7,WNT5A,PPP2R3A,MAP3K13,UBE2B,ERBB3,CDH13,GAS8,CDH2,IGFBP4,PRDM15,PSMA5,GDF7,SKP2,EGFR,MFHAS1,RSPO2,GLUD1,RPS3,ANK3,EPHA4,GUCY1A2,FLT1,BMP3,APP,DKK2,KIT,TRIM62,SPATC1L,TGFA,POGLUT1,TRAT1,TDGF1,GUCY1A3,F2RL1,RICTOR,ADCY1,VPS35,TRIM44,G…
GO Process	GO:0048666	Neuron development	119	827	0.17	0.0091	CAMSAP2,MNX1,MATN2,DCLK1,SEMA6A,CDH1,RAB11A,LRP2,PVRL1,WNT5A,DGKG,TNC,SEMA3C,GDF7,TMEFF2,GFRA3,EGFR,GPM6A,ANK3,EPHA4,APP,ISL2,ADCY1,CLMN,JAM3,RUNX1,CRK,ROBO4,B3GNT2,LRTOMT,ALCAM,CTNND2,GABRB3,DPYSL2,UGT8,REST,USP9X,GPM6B,CRMP1,TMEM108,SEMA6D,PHACTR1,OPCML,SLIT3,PTCH1,FLRT2,UNC5B,GLDN,STX3,RERE,MAPT,DPYSL3,DOK4,HMGB1,EGFLAM,KIAA1598,OPHN1,SIAH1,SPTBN1,PLXNB1,MAP2,ANKS1A,PAK3,ADARB1,CNTNAP2,MTR,TGF…
GO Process	GO:0010557	Positive regulation of macromolecule biosynthetic process	241	1906	0.11	0.0094	HOXA11,FOXJ2,TBX21,SIRT1,TBL1X,ARL2BP,SFRP1,SERPINE1,DHX33,RPS6KB1,JADE1,ASF1A,TLX2,FASTKD2,HOXA7,NEUROG3,PITHD1,YWHAH,PIAS1,SMARCC1,ZBED3,TFCP2,THBS1,USP22,POMT2,CDH1,CCNT1,GLIS2,NOX4,WIZ,TAF12,CCNT2,HDAC4,WNT5A,MECOM,GMEB2,ARNTL2,ZFHX3,CDH13,PRDM15,GDF7,MEIS1,CCNA2,EGFR,CCT6A,OVOL2,MYRF,MYCN,GUF1,CAMK4,APP,KLF10,PXYLP1,FZD1,IPPK,PTPRN,F2RL1,UTP15,NPM1,CCT2,TRIM44,GALR1,CHP2,RUNX1,NHLH1,KLF13,MA…
GO Process	GO:0007420	Brain development	109	745	0.17	0.0097	CHRD,GNB4,NEUROG3,SPHK2,YWHAH,ATP1B2,DCLK1,SLC38A2,SLC6A4,CDH1,NDST1,TYRO3,LRP2,WNT5A,CDK6,KCNC1,SSTR1,ZFHX3,GAS8,CDH2,SMG9,GDF7,MEIS1,EGFR,GLUD1,SLC1A2,GRID2,APP,FZD1,ADCY1,AVPR1A,C16orf45,CRK,RRM1,AXL,MAP2K1,BCR,PITX2,DPYSL2,B3GNT5,HMGCS1,TMEM108,SEMA6D,PHACTR1,SLC6A17,PTCH1,RERE,SRR,MCPH1,E2F1,PGAP1,OPHN1,SYNJ2,ACSL3,NF1,TGFBR2,CNTNAP2,KIF14,VAX1,ATP5F1,PAX2,CRTAC1,EFHC1,PTEN,ABL1,PCDH19,FPGS,…
GO Process	GO:0008152	Metabolic process	901	8298	0.04	0.0097	RHBDD2,INPP4A,TRIB2,OTUD5,TRIP13,MKRN2,TBX21,MTMR7,ERLEC1,DLD,CDC6,SIRT1,ASPHD2,PNPLA3,IL2RB,PAPOLA,CHGA,PCK2,RNF125,TBL1X,MMP15,SMPD3,HSDL1,CDIPT,SFRP1,NOD1,ATE1,SFXN3,DHX33,RPS6KB1,CPD,CCDC47,DRG2,JADE1,MANBA,WFS1,PUS3,KCTD10,CNOT2,ASF1A,HBEGF,ST8SIA4,EHHADH,KLHL18,NKTR,TFPI,TTL,SNX17,IGFBP2,IGFBP5,TMEM59,SLC35D1,ADAT2,RNF103,ABCG2,GDA,VPS4B,PAPOLG,FAM98A,DUSP4,RDH10,KALRN,POLK,ACVR1C,PLA2G12A,…
GO Process	GO:0030182	Neuron differentiation	141	1019	0.15	0.0097	SFRP1,CAMSAP2,MNX1,MATN2,DCLK1,SEMA6A,CDH1,RAB11A,TRPC5,LRP2,PVRL1,WNT5A,PPP2R3A,DGKG,TNC,SEMA3C,GDF7,TMEFF2,GFRA3,EGFR,RSPO2,GPM6A,ANK3,EPHA4,GRID2,APP,FZD1,ISL2,ADCY1,CLMN,JAM3,RUNX1,CRK,MAP2K1,PITX2,ROBO4,B3GNT2,LRTOMT,ALCAM,CTNND2,GABRB3,DPYSL2,UGT8,REST,USP9X,GPM6B,CRMP1,TMEM108,SEMA6D,PHACTR1,OPCML,SLIT3,PTCH1,FLRT2,UNC5B,GLDN,STX3,RERE,MAPT,EYA1,DPYSL3,DOK4,HMGB1,EGFLAM,KIAA1598,OPHN1,SIAH…
GO Process	GO:0043170	Macromolecule metabolic process	684	6137	0.05	0.0097	RHBDD2,TRIB2,OTUD5,TRIP13,MKRN2,TBX21,MTMR7,ERLEC1,DLD,CDC6,SIRT1,ASPHD2,IL2RB,PAPOLA,CHGA,RNF125,TBL1X,MMP15,SMPD3,SFRP1,NOD1,ATE1,DHX33,RPS6KB1,CPD,CCDC47,DRG2,JADE1,MANBA,WFS1,PUS3,KCTD10,CNOT2,ASF1A,HBEGF,ST8SIA4,EHHADH,KLHL18,NKTR,TFPI,TTL,IGFBP2,IGFBP5,TMEM59,SLC35D1,ADAT2,RNF103,VPS4B,PAPOLG,FAM98A,DUSP4,KALRN,POLK,ACVR1C,SNRPA,SPHK2,MRPS7,APOL2,PIAS1,ARHGEF6,ZFYVE26,UBE2M,MRPL4,RBM39,GINS…
GO Process	GO:0048468	Cell development	210	1629	0.12	0.0097	TRIP13,DLD,SMPD3,SIPA1L3,CAMSAP2,RDH10,MNX1,CHSY1,MATN2,DCLK1,PDGFRA,DZIP1,SEMA6A,ALPK3,BRIP1,TMOD1,CDH1,RAB11A,TYRO3,LRP2,PVRL1,CUL3,HDAC4,WNT5A,NSUN2,DGKG,TNC,UBE2B,SEMA3C,CDK6,EXPH5,GDF7,MEIS1,TMEFF2,MEGF10,GFRA3,EGFR,OVOL2,MYRF,GPM6A,RILPL2,ANK3,FER,TJP1,EPHA4,APP,KIT,ISL2,HDAC11,ABI2,F2RL1,ADCY1,CLMN,JAM3,PPP1R16B,RUNX1,CRK,AXL,SPINT2,MAEA,PITX2,FASN,ROBO4,B3GNT2,LRTOMT,ALCAM,CTNND2,GABRB3,D…
GO Process	GO:0051248	Negative regulation of protein metabolic process	150	1096	0.14	0.0097	TRIB2,ERLEC1,SIRT1,SFRP1,SERPINE1,CDKN1B,CNOT2,HBEGF,TFPI,IGFBP5,TMEM59,DUSP4,SPHK2,SMARCC1,ZBED3,SEMA6A,APC,MDM2,EIF4E2,IREB2,MARCH7,PI15,THBS1,USP14,RPS6KA6,DNAJC10,ASB1,MECOM,CPEB4,UBE2B,PRKAR2A,LAMP3,IDE,NCOR1,PRDM15,EGFR,MFHAS1,RPS3,SPOPL,EPHA4,APP,PRKAG2,ZFYVE28,AZIN2,F2RL1,NPM1,VPS35,TRIM44,PPP1R16B,MARVELD3,SPINT2,HIPK3,PPP4R4,SDR16C5,WFIKKN2,PPP1R8,CFLAR,GNAI2,PRR7,DNMT3B,PHACTR1,SOCS3,P…
GO Process	GO:0051270	Regulation of cellular component movement	140	1009	0.15	0.0097	KIAA2022,CHRD,SIRT1,SMPD3,SFRP1,SERPINE1,CDKN1B,HBEGF,IGFBP5,HOXA7,ACVR1C,ATP1B2,RRAS2,PDGFRA,SEMA6A,APC,MDM2,THBS1,DSG2,CDH1,RAB11A,HCN4,PIK3R3,PRKX,NOX4,HDAC4,WNT5A,PPP2R3A,SEMA3C,CDK6,CACNA1C,ERBB3,CDH13,RHOB,TMEFF2,EGFR,FER,TJP1,FLT1,APP,KIT,PDPN,TDGF1,F2RL1,ARF6,JAM3,MARVELD3,C16orf45,MAPRE2,CRK,SPINT2,BCR,TACR1,ROBO4,SYNPO2,LDB2,GNAI2,LIMCH1,SEMA6D,PHACTR1,PDE4B,FLRT2,SMAD3,GATA4,CAV1,CAMK2…
GO Process	GO:0060322	Head development	114	788	0.17	0.0097	CHRD,GNB4,NEUROG3,SPHK2,YWHAH,ATP1B2,DCLK1,SLC38A2,PDGFRA,SLC6A4,CDH1,NDST1,TYRO3,LRP2,WNT5A,CDK6,KCNC1,SSTR1,ZFHX3,GAS8,CDH2,SMG9,GDF7,MEIS1,EGFR,GLUD1,SLC1A2,GRID2,APP,FZD1,ADCY1,AVPR1A,C16orf45,CRK,RRM1,AXL,MAP2K1,BCR,PITX2,DPYSL2,EDNRA,B3GNT5,HMGCS1,TMEM108,SEMA6D,PHACTR1,SLC6A17,PTCH1,RERE,SRR,MCPH1,E2F1,PGAP1,OPHN1,SYNJ2,ACSL3,NF1,TGFBR2,CNTNAP2,PAX9,KIF14,PLEKHA1,VAX1,ATP5F1,PAX2,CRTAC1,EF…
GO Process	GO:0120036	Plasma membrane bounded cell projection organization	153	1122	0.14	0.0097	CAMSAP2,BBS9,KIF17,ATP1B2,ARHGEF6,MNX1,MATN2,DCLK1,DZIP1,SEMA6A,CDH1,RAB11A,LRP2,PVRL1,WNT5A,KIF3C,CEP70,TNC,UBE2B,SEMA3C,CDH13,GAS8,GDF7,TMEFF2,GFRA3,EGFR,ABLIM1,GPM6A,ANK3,EPHA4,APP,KIT,ISL2,PDPN,ADCY1,ARF6,CLMN,JAM3,CRK,ROBO4,B3GNT2,ALCAM,CTNND2,DPYSL2,UGT8,REST,CSPG4,USP9X,ARHGEF4,GPM6B,CEP57,CRMP1,MTSS1,TMEM108,SEMA6D,EHD3,PHACTR1,SLIT3,PTCH1,FLRT2,UNC5B,WASF3,GLDN,STX3,RERE,TUBB,MAPT,MTSS1L…
GO Process	GO:0032989	Cellular component morphogenesis	93	614	0.19	0.01	MNX1,MATN2,DCLK1,PDGFRA,SEMA6A,TMOD1,LRP2,PVRL1,WNT5A,SEMA3C,GDF7,TMEFF2,GFRA3,EGFR,GPM6A,ANK3,EPHA4,APP,ISL2,ADCY1,ROBO4,B3GNT2,ALCAM,CTNND2,DPYSL2,UGT8,CFLAR,PANK2,USP9X,OPA3,CRMP1,TMEM108,SEMA6D,PHACTR1,SLIT3,PTCH1,FLRT2,UNC5B,RERE,DOK4,EGFLAM,KIAA1598,OPHN1,SIAH1,SPTBN1,PLXNB1,MAP2,TPPP,PAK3,ADARB1,OPA1,CNTNAP2,VANGL2,VAX1,PAX2,PTEN,ABL1,SLITRK1,EXT1,DCDC2,SNX2,NFIB,NIN,BRSK2,DOK6,GRB2,SLC11A…
GO Process	GO:0090066	Regulation of anatomical structure size	81	516	0.2	0.01	BAIAP2L1,CHGA,TTL,CLCN6,DSTN,CHRM3,SEMA6A,KCNMB4,TMOD1,RAB21,CLCN3,SLC6A4,RAB11A,TRPC5,CAPZA1,ADD2,WNT5A,ADD1,SLC12A7,MAP3K13,SEMA3C,EGFR,FER,EPS8,KCNMA1,ABI2,GUCY1A3,F2RL1,RICTOR,ARF6,AVPR1A,PEX11A,P2RY1,DRD5,DPYSL2,EDNRA,WDTC1,SEMA6D,WASF3,PLS1,HTR7,CAV1,RAP1GDS1,MAPT,KIAA1598,SPTBN1,ARPIN,MAP2,ITGB1BP1,PAK3,ATG5,HTR1B,GCLM,PAX2,PREX1,PTEN,ABL1,ANXA7,PRKG1,ASXL1,TRIM27,ACTR2,ADRA1A,FAM49A,GRB2,…
GO Process	GO:0010243	Response to organonitrogen compound	137	987	0.15	0.0104	RHBDD2,ERLEC1,CDC6,SIRT1,PCK2,SMPD3,SFRP1,NOD1,RPS6KB1,CCDC47,WFS1,CDKN1B,IGFBP5,RNF103,SOGA1,ACVR1C,SLC27A1,SMARCC1,CHRM3,PDGFRA,APC,MDM2,BRIP1,POMT2,SLC6A4,CDH1,HCN4,GNAO1,PIK3R3,NOX4,DNAJC10,GLRB,CPEB4,STC2,PRKAR2A,KCNC1,IDE,CDH13,CCNA2,MARCH6,EGFR,SLC1A2,FER,EPHA4,APP,KLF10,SLC6A1,AMFR,ADCY9,PTPRN,ADCY1,CRK,ATP6V1G2,P2RY1,DRD5,GRM5,CHRM1,KLF11,GABRB3,CFLAR,PPARGC1B,VAMP2,WDTC1,RNF185,HMGCS1,F…
GO Process	GO:0071840	Cellular component organization or biogenesis	632	5633	0.06	0.0104	BAIAP2L1,SYT13,CBLN4,TRIP13,MYO15A,SIRT1,PNPLA3,ST13,IL2RB,CHGA,FERMT1,TBL1X,MMP15,SMPD3,KCNA7,SIPA1L3,SERPINE1,YKT6,CLIP2,CCDC47,JADE1,KCTD10,ASF1A,HBEGF,EHHADH,TMEM159,TTL,CLCN6,CAMSAP2,FASTKD2,VPS4B,ARAP3,KALRN,BBS9,ACVR1C,SPHK2,MRPS7,DSTN,KIF17,YWHAH,PIAS1,ATP1B2,ARHGEF6,MNX1,MRPL4,GINS2,SMARCC1,MATN2,USPL1,DCLK1,CCNA1,MBD2,ACP2,PDGFRA,DZIP1,SEMA6A,APC,HILPDA,MDM2,STX6,TMEM127,DDX56,HUS1,BRIP…
GO Process	GO:0007417	Central nervous system development	137	988	0.15	0.0107	CHRD,GNB4,RNF103,NEUROG3,SPHK2,YWHAH,ATP1B2,MNX1,DCLK1,SLC38A2,SLC6A4,CDH1,NDST1,GLIS2,RPS6KA6,TYRO3,LRP2,GABRA4,WNT5A,CDK6,KCNC1,SSTR1,ZFHX3,GAS8,CDH2,SH3GL1,SMG9,GDF7,MEIS1,EGFR,GLUD1,SLC1A2,MYRF,EPHA4,GRID2,APP,FZD1,ISL2,HDAC11,ADCY1,AVPR1A,C16orf45,CRK,RRM1,AXL,NHLH1,MAP2K1,BCR,PITX2,PAM,DPYSL2,UGT8,B3GNT5,HMGCS1,TMEM108,SEMA6D,PHACTR1,SLC6A17,PTCH1,WASF3,RERE,SRR,MAPT,MCPH1,E2F1,PGAP1,OPHN1,…
GO Process	GO:1901379	Regulation of potassium ion transmembrane transport	22	82	0.44	0.0107	ATP1B2,KCNC1,ANK3,ATP1B3,KCNS1,NETO1,VAMP2,CAV1,WWP2,NOS1AP,PTEN,KCNAB2,KCNIP4,KCNA1,ITGB1,NEDD4L,RGS4,AKAP7,KCNAB1,NEDD4,KCNN2,NETO2
GO Process	GO:0051240	Positive regulation of multicellular organismal process	225	1770	0.11	0.011	HOXA11,TBX21,SIRT1,CHGA,FERMT1,NOD1,SERPINE1,DHX33,HBEGF,KALRN,NEUROG3,SLC22A5,PITHD1,ATP1B2,SLC27A1,CHRM3,FST,SEMA6A,APC,HILPDA,DDX56,THBS1,RAB21,MAN2A1,RAB11A,VAMP7,CBFA2T2,TRPC5,LRP2,IL7,TNFRSF8,HDAC4,WNT5A,MAP3K13,SEMA3C,ERBB3,ARHGDIA,GDF7,RHOB,EGFR,RPS3,OVOL2,MYRF,TJP1,EPHA4,GRID2,FLT1,APP,KLF10,FZD1,KIT,PDPN,TDGF1,F2RL1,ARF6,AVPR1A,GALR1,PPP1R16B,MAPRE2,NUDT21,RUNX1,CACNB3,AXL,LTBP3,MAP2K1,…
GO Process	GO:0006511	Ubiquitin-dependent protein catabolic process	83	535	0.2	0.0111	RHBDD2,TBX21,ERLEC1,SIRT1,RNF125,TBL1X,ATE1,CCDC47,WFS1,KCTD10,RNF103,VPS4B,MDM2,USP22,USP14,DNAJC10,CUL3,UBE2B,PSMA5,KLHL8,MARCH6,SKP2,SPOPL,AMN1,RMND5A,AMFR,FBXO33,TRIM44,MAEA,USP38,CLOCK,UBE3C,KLHL3,KCTD2,USP9X,RNF185,RNF168,RNF144A,USP45,PSMF1,RNF13,FBXL3,UBE2I,TRIM13,AREL1,SIAH1,MYLIP,ANAPC11,WWP2,CD2AP,KIF14,EPM2A,CUL4A,STAM,VPS36,ARIH1,KLHL42,TMEM129,CUL5,RNF14,CDK1,NEDD4L,LRRC29,CYLD,UBE2…
GO Process	GO:1901016	Regulation of potassium ion transmembrane transporter activity	18	59	0.49	0.0113	ATP1B2,KCNC1,ANK3,ATP1B3,KCNS1,NETO1,VAMP2,CAV1,WWP2,NOS1AP,PTEN,KCNA1,ITGB1,NEDD4L,AKAP7,KCNAB1,NEDD4,NETO2
GO Process	GO:1903827	Regulation of cellular protein localization	87	568	0.19	0.0113	ERLEC1,FERMT1,TMEM59,YWHAH,DCLK1,APC,MRAP2,MDM2,STX6,CDH1,RAB11A,GLIS2,VAMP7,WNT5A,NSUN2,GAS8,CDH2,EGFR,CCT6A,MFHAS1,ANK3,APP,ZDHHC5,ARF6,VPS35,CCT2,CHP2,CACNB3,CHRM1,NECAB2,VAMP2,GPM6B,TCP1,BID,MIEF1,PRKCH,SMAD3,PLS1,STX3,GNL3L,ATAD1,MAPT,MGAT3,E2F1,OPHN1,SREBF1,SPTBN1,ACSL3,NF1,CASP8,CD2AP,TFRC,MAP2,ITGB1BP1,FZD5,CNST,EPM2A,PRKAA2,HDAC8,AR,GPC6,KCNAB2,SEPT8,UFM1,SLC5A3,BRSK2,AKT2,CEMIP,CDK1,MAP…
GO Process	GO:0050793	Regulation of developmental process	320	2648	0.09	0.0116	HOXA11,KIAA2022,TRIB2,FOXJ2,TBX21,CHRD,SIRT1,FERMT1,SMPD3,SFRP1,SERPINE1,CDKN1B,CNOT2,TTL,TLX2,IGFBP5,CAMSAP2,KALRN,HOXA7,NEUROG3,ACVR1C,PITHD1,SGPP1,YWHAH,PIAS1,ATP1B2,FST,PDGFRA,SEMA6A,APC,MDM2,DDX56,MARCH7,THBS1,RAB21,NUAK1,MAN2A1,SLC6A4,RAB11A,VAMP7,CBFA2T2,RPS6KA6,TRPC5,PRKX,LRP2,IL7,PVRL1,CCNT2,HDAC4,WNT5A,NSUN2,ADD1,PPP2R3A,MAP3K13,STC2,SEMA3C,CDK6,ERBB3,ZFHX3,CDH2,ARHGDIA,ARHGEF19,PSMA5,G…
GO Process	GO:0045595	Regulation of cell differentiation	236	1874	0.11	0.0119	HOXA11,KIAA2022,TRIB2,FOXJ2,TBX21,CHRD,SIRT1,SFRP1,SERPINE1,CDKN1B,TTL,TLX2,IGFBP5,CAMSAP2,KALRN,HOXA7,NEUROG3,PITHD1,SGPP1,YWHAH,PIAS1,ATP1B2,FST,PDGFRA,SEMA6A,APC,MDM2,DDX56,THBS1,RAB21,MAN2A1,SLC6A4,RAB11A,VAMP7,CBFA2T2,TRPC5,PRKX,LRP2,IL7,CCNT2,HDAC4,WNT5A,NSUN2,ADD1,MAP3K13,SEMA3C,CDK6,ZFHX3,CDH2,ARHGDIA,PSMA5,GDF7,MEIS1,MEGF10,EGFR,OVOL2,EPHA4,GRID2,CAMK4,APP,KLF10,FZD1,KIT,ISL2,TRIM62,PDPN…
GO Process	GO:0051094	Positive regulation of developmental process	182	1389	0.13	0.0125	HOXA11,TBX21,SIRT1,SFRP1,SERPINE1,KALRN,NEUROG3,PITHD1,PIAS1,ATP1B2,FST,SEMA6A,MDM2,DDX56,THBS1,RAB21,MAN2A1,RAB11A,VAMP7,CBFA2T2,TRPC5,LRP2,IL7,WNT5A,ADD1,MAP3K13,SEMA3C,ERBB3,ZFHX3,CDH2,ARHGDIA,GDF7,RHOB,OVOL2,MYRF,TJP1,EPHA4,GRID2,FLT1,APP,KLF10,FZD1,KIT,PDPN,VPS35,PPP1R16B,NUDT21,RUNX1,CRK,AXL,LTBP3,MAP2K1,CD34,RASGRP1,REST,CFLAR,PPARGC1B,CD46,GPM6B,MALT1,MAMSTR,MTURN,MIEF1,SETD3,DNMT3B,PRKCH…
GO Process	GO:0007416	Synapse assembly	24	96	0.41	0.0126	CBLN4,CDH1,ADD2,WNT5A,NRXN2,CDH2,GPM6A,GRID2,APP,FZD1,VPS35,GABRB3,NPAS4,MAPT,PLXNB1,FZD5,PTEN,SLITRK1,PCDH17,NRG1,NRXN1,LPHN3,CNTN5,SHANK2
GO Process	GO:0023056	Positive regulation of signaling	231	1831	0.11	0.0126	P2RY10,SIRT1,CHGA,FERMT1,TBL1X,ARL2BP,SFRP1,NOD1,DHX33,HBEGF,IGFBP5,SPHK2,YWHAH,CHSY1,ZBED3,CSNK1G2,MBD2,PDGFRA,MRAP2,BLK,THBS1,SLC6A4,NDST1,VAMP7,PIAS4,NOX4,LRP2,IL7,WNT5A,PPP2R3A,MAP3K13,UBE2B,ERBB3,CDH13,GAS8,CDH2,IGFBP4,PRDM15,PSMA5,GDF7,SKP2,EGFR,MFHAS1,RSPO2,GLUD1,RPS3,EPHA4,GUCY1A2,FLT1,BMP3,APP,DKK2,KIT,TRIM62,SPATC1L,TGFA,POGLUT1,TRAT1,TDGF1,GUCY1A3,F2RL1,RICTOR,ADCY1,VPS35,TRIM44,GALR1,…
GO Process	GO:0120035	Regulation of plasma membrane bounded cell projection organization	101	687	0.18	0.0126	SFRP1,TTL,TLX2,CAMSAP2,FAM98A,KALRN,NEUROG3,YWHAH,ATP1B2,DZIP1,SEMA6A,APC,MDM2,DDX56,RAB21,RAB11A,VAMP7,CBFA2T2,TRPC5,HDAC4,WNT5A,MAP3K13,SEMA3C,CDH2,ARHGDIA,ADAMTS16,GPM6A,FER,EPS8,EPHA4,GRID2,APP,FZD1,KIT,PDPN,ABI2,F2RL1,ARF6,VPS35,PPP1R16B,CRK,MAP2K1,DPYSL2,CFLAR,GORASP1,CRMP1,SEMA6D,PLS1,BAG5,CAV1,MAPT,DPYSL3,ITSN2,KIAA1598,SYT17,MYLIP,ARPIN,PLXNB1,ZSWIM5,MAP2,PAK3,OPA1,RTN4IP1,ATG5,ODF2L,NSM…
GO Process	GO:0040012	Regulation of locomotion	134	969	0.15	0.013	KIAA2022,CHRD,SIRT1,SMPD3,SFRP1,SERPINE1,HBEGF,IGFBP5,HOXA7,ACVR1C,ATP1B2,RRAS2,PDGFRA,SEMA6A,APC,MDM2,THBS1,USP14,CDH1,RAB11A,PIK3R3,PRKX,NOX4,HDAC4,WNT5A,PPP2R3A,SEMA3C,CDK6,ERBB3,CDH13,RHOB,TMEFF2,EGFR,FER,TJP1,FLT1,APP,KIT,PDPN,TDGF1,F2RL1,ARF6,JAM3,VPS35,MARVELD3,C16orf45,MAPRE2,CRK,SPINT2,BCR,TACR1,ROBO4,SYNPO2,CHRM1,LDB2,GNAI2,LIMCH1,SEMA6D,PHACTR1,FLRT2,SMAD3,STX3,CAV1,ADIPOR1,GPR18,DPYSL…
GO Process	GO:0009725	Response to hormone	120	849	0.16	0.0131	CDC6,SIRT1,PCK2,SFRP1,RPS6KB1,CDKN1B,TFPI,IGFBP2,IGFBP5,SOGA1,ACVR1C,GPR83,YWHAH,PIAS1,SLC27A1,SMARCC1,APC,MDM2,BRIP1,THBS1,DSG2,PIK3R3,LRP2,HDAC4,STC2,TNC,PRKAR2A,IDE,SSTR1,CCNA2,EGFR,FER,KIT,ADCY9,AGL,PTPRN,ADCY1,AVPR1A,CRK,ABCA3,ATP6V1G2,PAM,NR1D2,NPAS4,RBM14,REST,CFLAR,PPARGC1B,VAMP2,WDTC1,FIBIN,HMGCS1,FBN1,DNMT3B,SLIT3,ATP6V0A2,CAV1,CRHR2,ADIPOR1,ADCY2,CTSB,SREBF1,TGFBR2,SLC39A14,STAT1,TGFB2…
GO Process	GO:0000904	Cell morphogenesis involved in differentiation	86	566	0.19	0.0144	SIPA1L3,MATN2,DCLK1,SEMA6A,TYRO3,PVRL1,CUL3,WNT5A,SEMA3C,GDF7,TMEFF2,GFRA3,RILPL2,ANK3,FER,EPHA4,APP,ISL2,ABI2,ADCY1,AXL,SPINT2,ROBO4,B3GNT2,ALCAM,CTNND2,DPYSL2,REST,USP9X,CRMP1,SEMA6D,PHACTR1,SLIT3,PTCH1,FLRT2,UNC5B,RERE,DOK4,EGFLAM,KIAA1598,OPHN1,SIAH1,SPTBN1,PLXNB1,MAP2,PAK3,ADARB1,KIF14,VANGL2,VAX1,PAX2,PTEN,ABL1,AR,SLITRK1,EXT1,DCDC2,NFIB,NIN,BRSK2,DOK6,GRB2,SLC11A2,COBL,ITGB1,CCK,CNTN4,GRB1…
GO Process	GO:0031327	Negative regulation of cellular biosynthetic process	204	1592	0.12	0.0144	TBX21,CDC6,SIRT1,TBL1X,SMPD3,SFRP1,WFS1,CDKN1B,CNOT2,HBEGF,IGFBP5,TMEM59,SOGA1,HOXA7,NEUROG3,PIAS1,SLC27A1,MBD2,FST,MDM2,EIF4E2,HUS1,IREB2,GLIS2,CBFA2T2,SLA2,PIAS4,CUL3,FNIP2,HDAC4,ASB1,WNT5A,MECOM,CPEB4,CDK6,ZFHX3,NCOR1,NONO,RPS3,OVOL2,APP,KLF10,FZD1,SAP30L,RUNX1,RCOR2,MAEA,PDS5A,PITX2,THAP11,LDB2,YEATS2,KLF11,SDR16C5,H2AFV,CLOCK,NR1D2,CD34,SP3,REST,PPARGC1B,ZBTB33,HOXD8,USP9X,WDTC1,RNF168,ZNF77…
GO Process	GO:0034330	Cell junction organization	77	493	0.2	0.0146	CBLN4,KALRN,APC,DSG2,CDH1,CAPZA1,ARVCF,PVRL1,GLRB,ADD2,WNT5A,TNC,NRXN2,CDH13,CDH2,TMEFF2,GPM6A,ANK3,TJP1,EPHA4,GRID2,APP,SLC6A1,FZD1,ABI2,F2RL1,ARF6,JAM3,VPS35,MARVELD3,CACNB3,BCR,GRM5,CTNND2,GABRB3,NPAS4,UGT8,REST,CACNB2,TMEM108,SMAD3,WASF3,MAPT,OPHN1,PLXNB1,PAK3,FZD5,NOS1AP,TGFB2,HIPK1,PKN2,NFIA,PTEN,ARHGEF7,GPC6,SLITRK1,PCDH17,UNC13B,FRMPD4,PKP4,SYNPO,CACNB1,DLG4,RASSF8,NRG1,NRXN1,ITGA6,RHOA,N…
GO Process	GO:0044257	Cellular protein catabolic process	94	633	0.18	0.0147	RHBDD2,TBX21,ERLEC1,SIRT1,RNF125,TBL1X,ATE1,CCDC47,WFS1,KCTD10,RNF103,VPS4B,MDM2,USP22,POMT2,USP14,DENND3,DNAJC10,CUL3,RAB7A,UBE2B,IDE,PSMA5,KLHL8,MARCH6,SKP2,SPOPL,AMN1,RMND5A,AMFR,SPATA18,FBXO33,TRIM44,MAEA,USP38,CLOCK,UBE3C,KLHL3,KCTD2,USP9X,RNF185,RNF168,RNF144A,USP45,PSMF1,RNF13,CTSB,FBXL3,UBE2I,TRIM13,AREL1,SIAH1,MYLIP,ANAPC11,CASP8,WWP2,CD2AP,KIF14,EPM2A,LACE1,CUL4A,STAM,VPS36,ARIH1,KLHL42…
GO Process	GO:0032269	Negative regulation of cellular protein metabolic process	142	1043	0.14	0.0148	TRIB2,ERLEC1,SIRT1,SFRP1,SERPINE1,CDKN1B,CNOT2,TFPI,IGFBP5,TMEM59,DUSP4,SPHK2,SMARCC1,ZBED3,SEMA6A,APC,MDM2,EIF4E2,IREB2,MARCH7,PI15,THBS1,USP14,RPS6KA6,DNAJC10,MECOM,CPEB4,UBE2B,PRKAR2A,LAMP3,IDE,NCOR1,PRDM15,MFHAS1,RPS3,SPOPL,EPHA4,APP,PRKAG2,ZFYVE28,F2RL1,NPM1,VPS35,TRIM44,PPP1R16B,MARVELD3,SPINT2,HIPK3,PPP4R4,SDR16C5,WFIKKN2,PPP1R8,CFLAR,GNAI2,PRR7,DNMT3B,PHACTR1,SOCS3,PRMT3,SERPINA9,PSMF1,GN…
GO Process	GO:0051603	Proteolysis involved in cellular protein catabolic process	90	600	0.18	0.0148	RHBDD2,TBX21,ERLEC1,SIRT1,RNF125,TBL1X,ATE1,CCDC47,WFS1,KCTD10,RNF103,VPS4B,MDM2,USP22,POMT2,USP14,DNAJC10,CUL3,UBE2B,IDE,PSMA5,KLHL8,MARCH6,SKP2,SPOPL,AMN1,RMND5A,AMFR,FBXO33,TRIM44,MAEA,USP38,CLOCK,UBE3C,KLHL3,KCTD2,USP9X,RNF185,RNF168,RNF144A,USP45,PSMF1,RNF13,CTSB,FBXL3,UBE2I,TRIM13,AREL1,SIAH1,MYLIP,ANAPC11,CASP8,WWP2,CD2AP,KIF14,EPM2A,CUL4A,STAM,VPS36,ARIH1,KLHL42,BRSK2,TMEM129,CUL5,RNF14,C…
GO Process	GO:0010629	Negative regulation of gene expression	250	2014	0.1	0.0152	TRIB2,OTUD5,TBX21,SIRT1,FERMT1,RNF125,TBL1X,SFRP1,SERPINE1,WFS1,CDKN1B,CNOT2,IGFBP5,TMEM59,HOXA7,NEUROG3,PIAS1,ZC3H14,MBD2,FST,MDM2,EIF4E2,IREB2,BRIP1,THBS1,CILP,CCNT1,RBL2,GLIS2,CBFA2T2,SLA2,PIAS4,CUL3,FNIP2,HDAC4,ASB1,WNT5A,MECOM,CPEB4,STC2,CDK6,ZFHX3,NCOR1,SMG9,NONO,RPS3,OVOL2,MYCN,APP,KLF10,FZD1,F2RL1,SAP30L,VPS35,RUNX1,AXL,RCOR2,MAP2K1,PITX2,THAP11,LDB2,YEATS2,KLF11,SDR16C5,H2AFV,CLOCK,NR1D2…
GO Process	GO:2000113	Negative regulation of cellular macromolecule biosynthetic process	190	1470	0.12	0.0155	TBX21,CDC6,SIRT1,TBL1X,SFRP1,WFS1,CDKN1B,CNOT2,HBEGF,IGFBP5,TMEM59,HOXA7,NEUROG3,PIAS1,MBD2,FST,MDM2,EIF4E2,HUS1,IREB2,GLIS2,CBFA2T2,SLA2,PIAS4,CUL3,FNIP2,HDAC4,WNT5A,MECOM,CPEB4,CDK6,ZFHX3,NCOR1,NONO,RPS3,OVOL2,APP,KLF10,FZD1,SAP30L,RUNX1,RCOR2,PDS5A,PITX2,THAP11,LDB2,YEATS2,KLF11,SDR16C5,H2AFV,CLOCK,NR1D2,SP3,REST,PPARGC1B,ZBTB33,HOXD8,USP9X,WDTC1,RNF168,ZNF776,YAF2,DNMT3B,MXI1,PTCH1,SMAD3,TCFL…
GO Process	GO:0045859	Regulation of protein kinase activity	115	812	0.16	0.0156	TRIB2,CDC6,SIRT1,SFRP1,NOD1,CDKN1B,HBEGF,DUSP4,SLC27A1,CCNA1,APC,THBS1,CCNT1,NOX4,CCNT2,WNT5A,MAP3K13,PRKAR2A,ERBB3,CCNA2,EGFR,RPS3,EPHA4,FLT1,APP,PRKAG2,KIT,ZFYVE28,SPATC1L,ADCY9,TGFA,TDGF1,RICTOR,NPM1,ADCY1,CRK,MAP2K1,CDC25A,HIPK3,SYNPO2,GRM5,RASGRP1,CSPG4,CAMKK2,MALT1,C3orf58,FBN1,SOCS3,CD86,CAV1,SMPD1,ADCY2,SPRY4,PDGFA,FAM212B,NF1,TGFBR2,MAP3K5,MAPK10,ITGB1BP1,PAK3,ADARB1,FZD5,SNX6,SH3BP5L,TG…
GO Process	GO:0009890	Negative regulation of biosynthetic process	207	1624	0.11	0.0157	TBX21,CDC6,SIRT1,TBL1X,SMPD3,SFRP1,WFS1,CDKN1B,CNOT2,HBEGF,IGFBP5,TMEM59,SOGA1,HOXA7,NEUROG3,PIAS1,SLC27A1,MBD2,FST,MDM2,EIF4E2,HUS1,IREB2,GLIS2,CBFA2T2,SLA2,PIAS4,CUL3,FNIP2,HDAC4,ASB1,WNT5A,MECOM,CPEB4,CDK6,ZFHX3,NCOR1,TMEFF2,NONO,RPS3,OVOL2,APP,KLF10,FZD1,SAP30L,RUNX1,RCOR2,MAEA,PDS5A,PITX2,THAP11,LDB2,YEATS2,KLF11,SDR16C5,H2AFV,CLOCK,NR1D2,CD34,SP3,REST,CFLAR,PPARGC1B,ZBTB33,HOXD8,USP9X,WDTC1…
GO Process	GO:0010558	Negative regulation of macromolecule biosynthetic process	197	1534	0.12	0.0157	TBX21,CDC6,SIRT1,TBL1X,SMPD3,SFRP1,WFS1,CDKN1B,CNOT2,HBEGF,IGFBP5,TMEM59,HOXA7,NEUROG3,PIAS1,MBD2,FST,MDM2,EIF4E2,HUS1,IREB2,GLIS2,CBFA2T2,SLA2,PIAS4,CUL3,FNIP2,HDAC4,ASB1,WNT5A,MECOM,CPEB4,CDK6,ZFHX3,NCOR1,TMEFF2,NONO,RPS3,OVOL2,APP,KLF10,FZD1,SAP30L,RUNX1,RCOR2,PDS5A,PITX2,THAP11,LDB2,YEATS2,KLF11,SDR16C5,H2AFV,CLOCK,NR1D2,SP3,REST,PPARGC1B,ZBTB33,HOXD8,USP9X,WDTC1,RNF168,ZNF776,YAF2,MINA,DNMT3…
GO Process	GO:0031400	Negative regulation of protein modification process	90	602	0.18	0.0157	TRIB2,SIRT1,SFRP1,CDKN1B,TMEM59,DUSP4,SPHK2,ZBED3,SEMA6A,APC,MARCH7,RPS6KA6,DNAJC10,MECOM,UBE2B,PRKAR2A,NCOR1,PRDM15,MFHAS1,RPS3,SPOPL,PRKAG2,ZFYVE28,F2RL1,NPM1,TRIM44,PPP1R16B,MARVELD3,HIPK3,PPP4R4,SDR16C5,PPP1R8,GNAI2,PRR7,DNMT3B,PHACTR1,SOCS3,PRMT3,GNL3L,BAG5,CAV1,SMPD1,MAPT,SPRY4,PDE4D,FAM212B,NF1,LDLRAD4,TPPP,ITGB1BP1,ADARB1,SNX6,SH3BP5L,PPP1R15B,EPM2A,ADAR,ATG5,PRKAA2,PTEN,ABL1,ENG,HDAC8,TL…
GO Process	GO:0051960	Regulation of nervous system development	130	942	0.15	0.0159	KIAA2022,SFRP1,TTL,TLX2,CAMSAP2,KALRN,NEUROG3,YWHAH,ATP1B2,SEMA6A,MDM2,DDX56,RAB21,MAN2A1,SLC6A4,RAB11A,VAMP7,CBFA2T2,TRPC5,LRP2,PVRL1,WNT5A,MAP3K13,SEMA3C,ZFHX3,CDH2,ARHGDIA,GDF7,MEIS1,MYRF,EPHA4,GRID2,APP,FZD1,KIT,ISL2,ABI2,ARF6,VPS35,C16orf45,CRK,MAP2K1,CHRM1,DPYSL2,REST,CFLAR,GORASP1,CRMP1,SEMA6D,DNMT3B,PRKCH,PHACTR1,FLRT2,WASF3,BAG5,MAPT,VWC2,EYA1,DPYSL3,E2F1,ITSN2,KIAA1598,SYT17,MYLIP,NF1,P…
GO Process	GO:1901701	Cellular response to oxygen-containing compound	143	1055	0.14	0.0159	CDC6,SIRT1,PCK2,SMPD3,SFRP1,NOD1,SERPINE1,RPS6KB1,TFPI,IGFBP5,SOGA1,SPHK2,SMARCC1,CHRM3,SLC38A2,PDGFRA,APC,MDM2,BRIP1,SLC6A4,CDH1,HCN4,GNAO1,PIK3R3,NOX4,GUCY1B3,WNT5A,CPEB4,TNC,PRKAR2A,IDE,SSTR1,RHOB,CCNA2,EGFR,SIGMAR1,RPS3,FER,EPHA4,APP,KLF10,ADCY9,PTPRN,ADCY1,AVPR1A,CRK,AXL,ATP6V1G2,BCR,P2RY1,DRD5,GRM5,CHRM1,KLF11,C10orf2,NPAS4,CFLAR,PPARGC1B,CAMKK2,GNAI2,VAMP2,WDTC1,MALT1,HMGCS1,FBN1,DNMT3B,CD…
GO Process	GO:0010498	Proteasomal protein catabolic process	58	345	0.23	0.0162	RHBDD2,TBX21,ERLEC1,SIRT1,TBL1X,ATE1,CCDC47,WFS1,KCTD10,RNF103,MDM2,POMT2,DNAJC10,CUL3,UBE2B,PSMA5,MARCH6,SKP2,SPOPL,AMN1,RMND5A,AMFR,FBXO33,TRIM44,MAEA,CLOCK,KCTD2,RNF185,PSMF1,FBXL3,TRIM13,AREL1,SIAH1,ANAPC11,WWP2,CD2AP,KIF14,EPM2A,CUL4A,KLHL42,BRSK2,TMEM129,CUL5,CDK1,SOCS6,NEDD4L,LRRC29,ATP5SL,DNAJB14,ERLIN1,PPP2R5C,WWTR1,FBXL7,NEDD4,TRIM3,CUL2,UBE2J1,ENC1
GO Process	GO:0071900	Regulation of protein serine/threonine kinase activity	80	521	0.19	0.0163	TRIB2,CDC6,SIRT1,SFRP1,NOD1,CDKN1B,DUSP4,SLC27A1,CCNA1,APC,THBS1,CCNT1,NOX4,CCNT2,WNT5A,MAP3K13,PRKAR2A,CCNA2,EGFR,RPS3,EPHA4,FLT1,APP,PRKAG2,KIT,SPATC1L,TGFA,TDGF1,CRK,MAP2K1,CDC25A,HIPK3,SYNPO2,RASGRP1,CSPG4,C3orf58,CAV1,SMPD1,SPRY4,PDGFA,FAM212B,NF1,MAP3K5,MAPK10,PAK3,FZD5,VANGL2,PTEN,ABL1,PIM1,TLR4,RGS3,TAB3,IPO7,NR2F2,CEMIP,CDK1,KSR1,DDX3X,NRG1,NRXN1,ADIPOQ,IGF2,KIAA0141,MAPKAPK3,RGS4,PTPRJ,…
GO Process	GO:0009967	Positive regulation of signal transduction	210	1654	0.11	0.0164	P2RY10,SIRT1,CHGA,FERMT1,TBL1X,ARL2BP,SFRP1,NOD1,DHX33,HBEGF,IGFBP5,SPHK2,YWHAH,CHSY1,ZBED3,CSNK1G2,MBD2,PDGFRA,MRAP2,THBS1,NDST1,PIAS4,NOX4,LRP2,IL7,WNT5A,PPP2R3A,MAP3K13,UBE2B,ERBB3,CDH13,GAS8,CDH2,IGFBP4,PRDM15,PSMA5,GDF7,SKP2,EGFR,MFHAS1,RSPO2,RPS3,EPHA4,GUCY1A2,FLT1,BMP3,APP,DKK2,KIT,TRIM62,SPATC1L,TGFA,POGLUT1,TRAT1,TDGF1,GUCY1A3,F2RL1,RICTOR,VPS35,TRIM44,CHP2,MAPRE2,CRK,CACNB3,AXL,MAP2K1,P…
GO Process	GO:0006023	Aminoglycan biosynthetic process	25	106	0.38	0.0172	SLC35D1,CHSY1,XYLT1,NDST1,GLCE,HS3ST3A1,PXYLP1,B3GNT2,DSEL,CSPG4,B3GNT5,ABCC5,CHST5,HS3ST3B1,HS2ST1,CHST3,GPC6,EXT1,GCNT2,SDC1,ST3GAL2,CEMIP,CSGALNACT1,B4GALT3,CHST9
GO Process	GO:0032446	Protein modification by small protein conjugation	114	808	0.16	0.0177	MKRN2,SIRT1,RNF125,KCTD10,KLHL18,RNF103,PIAS1,UBE2M,MDM2,MARCH7,RNF38,DCUN1D5,USP22,BTBD1,PIAS4,CUL3,HDAC4,ASB1,UBE2B,PSMA5,MARCH4,KLHL8,MARCH6,SKP2,TRIM7,SPOPL,RNF219,RMND5A,OTULIN,AMFR,TRIM62,FBXO33,TRIM44,TRIM68,UNKL,MARCH3,UBE3C,ZMIZ2,KLHL3,MKRN3,NUP98,USP9X,WDTC1,MALT1,RNF185,RNF168,RNF144A,SOCS3,PSMF1,RNF13,EYA1,TRIM14,FBXL3,UBE2I,TRIM13,AREL1,SIAH1,MYLIP,ANAPC11,DCAF4,WWP2,PJA2,DCAF12,XIAP…
GO Process	GO:0035239	Tube morphogenesis	96	656	0.17	0.0179	HOXA11,TBX21,SIRT1,SFRP1,SERPINE1,RDH10,HOXA7,PDGFRA,THBS1,LIAS,PIK3R3,PRKX,LRP2,WNT5A,TNC,CDH13,CDH2,GDF7,RHOB,MEIS1,ADAMTS16,EGFR,RSPO2,OVOL2,EPHA4,FLT1,OTULIN,FZD1,PDPN,TDGF1,HPGD,JAM3,SPINT2,ROBO4,CD34,KLHL3,CSPG4,EDNRA,MTSS1,PTCH1,SMAD3,UNC5B,GATA4,FMNL3,CAV1,EYA1,PRICKLE1,PDGFA,ADAM15,NF1,TGFBR2,ITGB1BP1,FZD5,TGFB2,VANGL2,NUS1,PAX2,ANGPTL3,PTEN,ABL1,ENG,ANGPTL2,AR,MTHFR,KLF5,SHB,LGR4,NFIB,N…
GO Process	GO:0060284	Regulation of cell development	131	956	0.14	0.0185	HOXA11,KIAA2022,SFRP1,TTL,TLX2,CAMSAP2,KALRN,NEUROG3,YWHAH,ATP1B2,SEMA6A,MDM2,DDX56,RAB21,MAN2A1,SLC6A4,RAB11A,VAMP7,CBFA2T2,TRPC5,LRP2,HDAC4,WNT5A,ADD1,MAP3K13,SEMA3C,ZFHX3,CDH2,ARHGDIA,GDF7,MEIS1,EPHA4,GRID2,APP,FZD1,KIT,ISL2,PDPN,ABI2,ARF6,C16orf45,CRK,MAP2K1,CHRM1,CLOCK,DPYSL2,REST,CFLAR,GORASP1,CRMP1,SEMA6D,FBN1,DNMT3B,PRKCH,PHACTR1,FLRT2,BAG5,MAPT,VWC2,EYA1,DPYSL3,E2F1,ITSN2,KIAA1598,SYT17,…
GO Process	GO:0010769	Regulation of cell morphogenesis involved in differentiation	53	309	0.24	0.0186	TTL,TLX2,KALRN,NEUROG3,YWHAH,SEMA6A,RAB21,RAB11A,VAMP7,TRPC5,WNT5A,MAP3K13,SEMA3C,CDH2,ARHGDIA,EPHA4,PDPN,ABI2,CRK,MAP2K1,DPYSL2,GORASP1,SEMA6D,MAPT,KIAA1598,PLXNB1,ZSWIM5,MAP2,ITGB1BP1,PAK3,OPA1,NSMF,PREX1,PTEN,ABL1,ARHGEF7,SLITRK1,ACTR2,NEDD9,NIN,BRSK2,NEDD4L,TRIOBP,IFRD1,NFATC4,RHOA,SEMA4D,ROBO2,ROBO1,SLIT2,NEDD4,LIMS1,SARM1
GO Process	GO:0048511	Rhythmic process	48	271	0.26	0.0187	SIRT1,SERPINE1,PDGFRA,ENOX1,SLC6A4,TYRO3,ARNTL2,ZFHX3,NCOR1,EGFR,NONO,KLF10,PTPRN,ADCY1,AXL,PAM,CLOCK,NR1D2,USP9X,SLIT3,C3orf70,HTR7,SUV39H2,FBXL3,SREBF1,PIWIL2,MAPK10,TOP1,TGFB2,PLEKHA1,PASD1,PRKAA2,PTEN,HNRNPR,CUL4A,KLF9,LGR4,CDK1,MAPK8,DYRK1A,ADIPOQ,NCOA2,ESR1,ROBO2,BTBD9,SLIT2,KDM2A,GPR176
GO Process	GO:1901698	Response to nitrogen compound	144	1070	0.14	0.0187	RHBDD2,ERLEC1,CDC6,SIRT1,PCK2,SMPD3,SFRP1,NOD1,RPS6KB1,CCDC47,WFS1,CDKN1B,IGFBP5,RNF103,SOGA1,ACVR1C,SLC27A1,SMARCC1,CHRM3,PDGFRA,APC,MDM2,BRIP1,POMT2,SLC6A4,CDH1,HCN4,GNAO1,PIK3R3,NOX4,DNAJC10,GUCY1B3,GLRB,CPEB4,STC2,PRKAR2A,KCNC1,IDE,CDH13,CCNA2,MARCH6,EGFR,SLC1A2,FER,EPHA4,APP,KLF10,SLC6A1,AMFR,ADCY9,PTPRN,NPM1,ADCY1,CRK,ATP6V1G2,P2RY1,DRD5,GRM5,CHRM1,KLF11,GABRB3,CFLAR,PPARGC1B,GNAI2,VAMP2,WD…
GO Process	GO:0051247	Positive regulation of protein metabolic process	216	1715	0.11	0.0189	TRIB2,CDC6,SIRT1,ARL2BP,NOD1,DHX33,RPS6KB1,WFS1,CDKN1B,HBEGF,FASTKD2,ACVR1C,SPHK2,PIAS1,SLC27A1,PDGFRA,APC,MDM2,MARCH7,DCUN1D5,THBS1,POMT2,NDST1,CCNT1,PIK3R3,TRPC5,PIAS4,NOX4,LRP2,CCNT2,CUL3,FNIP2,HDAC4,WNT5A,PPP2R3A,MAP3K13,RAB7A,NBN,PRKAR2A,IDE,ERBB3,CDH2,IGFBP4,GDF7,SKP2,EGFR,MFHAS1,RPS3,GUF1,EPHA4,FLT1,BMP3,APP,PXYLP1,PRKAG2,FZD1,KIT,SPATC1L,ADCY9,SPRTN,TGFA,TDGF1,F2RL1,RICTOR,NPM1,ADCY1,VPS3…
GO Process	GO:0044089	Positive regulation of cellular component biogenesis	82	542	0.19	0.0194	BAIAP2L1,CHGA,SMPD3,SFRP1,DHX33,CDKN1B,CNOT2,VPS4B,FAM98A,DZIP1,APC,NOX4,FNIP2,HDAC4,RAB7A,RPS3,GPM6A,FER,EPS8,GRID2,KIT,ABI2,F2RL1,RICTOR,UTP15,ARF6,SYNPO2,LDB2,LIMCH1,BID,FLRT2,SMAD3,WASF3,GNL3L,CAV1,ARHGEF10,MAPT,DPYSL3,BMF,TFRC,TPPP,ITGB1BP1,CD47,CHD1L,PDE4DIP,FAM178A,ABL1,TLR4,CUL4A,PIP4K2A,SLITRK1,TRIM27,CLSTN1,STAM,ACTR2,UNC13B,PAN3,SDC1,NIN,GRB2,TIRAP,MIEN1,SYNPO,COBL,CCK,SEPT7,DDX3X,NRG1…
GO Process	GO:0045597	Positive regulation of cell differentiation	135	993	0.14	0.0195	HOXA11,SIRT1,SFRP1,SERPINE1,KALRN,NEUROG3,PITHD1,PIAS1,ATP1B2,SEMA6A,MDM2,DDX56,RAB21,MAN2A1,RAB11A,VAMP7,CBFA2T2,TRPC5,LRP2,IL7,WNT5A,ADD1,MAP3K13,SEMA3C,ZFHX3,CDH2,ARHGDIA,GDF7,OVOL2,EPHA4,APP,KLF10,FZD1,KIT,PDPN,NUDT21,RUNX1,CRK,AXL,LTBP3,MAP2K1,CD34,RASGRP1,REST,CFLAR,PPARGC1B,CD46,MALT1,MAMSTR,MTURN,SETD3,DNMT3B,PRKCH,SOCS3,CD86,PTCH1,SMAD3,GATA4,MAPT,VWC2,DPYSL3,HMGB1,E2F1,ITSN2,KIAA1598,SY…
GO Process	GO:0051271	Negative regulation of cellular component movement	53	311	0.24	0.0206	KIAA2022,CHRD,SFRP1,SERPINE1,CDKN1B,IGFBP5,HOXA7,ACVR1C,ATP1B2,SEMA6A,THBS1,CDH1,WNT5A,SEMA3C,RHOB,TMEFF2,MARVELD3,C16orf45,CRK,SPINT2,BCR,LIMCH1,SEMA6D,ADIPOR1,GPR18,DPYSL3,HMGB1,ADAM15,ARPIN,NF1,LDLRAD4,ITGB1BP1,ADARB1,ADORA3,PKHD1,PTEN,ENG,PRKG1,RECK,SRGAP3,NR2F2,NRG1,ADIPOQ,PTPRJ,RHOA,MYOCD,FRMD5,SEMA4D,FAM115A,CD200,ROBO1,SLIT2,GPR56
GO Process	GO:0030334	Regulation of cell migration	120	865	0.15	0.0209	KIAA2022,CHRD,SIRT1,SMPD3,SFRP1,SERPINE1,HBEGF,IGFBP5,HOXA7,ACVR1C,ATP1B2,RRAS2,PDGFRA,SEMA6A,APC,MDM2,THBS1,CDH1,RAB11A,PIK3R3,PRKX,NOX4,HDAC4,WNT5A,SEMA3C,CDH13,RHOB,TMEFF2,EGFR,FER,TJP1,FLT1,APP,KIT,PDPN,TDGF1,F2RL1,ARF6,JAM3,MARVELD3,C16orf45,MAPRE2,CRK,BCR,ROBO4,SYNPO2,LDB2,GNAI2,LIMCH1,SEMA6D,PHACTR1,FLRT2,SMAD3,CAV1,ADIPOR1,GPR18,DPYSL3,MGAT3,HMGB1,PDGFA,KIAA1598,ADAM15,ARPIN,NF1,PLXNB1,FU…
GO Process	GO:0001763	Morphogenesis of a branching structure	34	170	0.31	0.021	HOXA11,SFRP1,RDH10,WNT5A,TNC,SEMA3C,GDF7,ADAMTS16,RSPO2,TDGF1,SPINT2,EDNRA,SOCS3,PTCH1,BTBD7,RERE,EYA1,TGFBR2,FZD5,VANGL2,PAX2,ENG,AR,GRB2,NFATC4,NPNT,GNA13,ESR1,FGFR2,CASR,SLIT2,VDR,MYC,FGF1
GO Process	GO:0031401	Positive regulation of protein modification process	164	1252	0.12	0.0212	CDC6,SIRT1,ARL2BP,NOD1,DHX33,WFS1,CDKN1B,HBEGF,SPHK2,PIAS1,SLC27A1,PDGFRA,MARCH7,DCUN1D5,THBS1,POMT2,NDST1,CCNT1,PIK3R3,TRPC5,PIAS4,NOX4,CCNT2,CUL3,FNIP2,HDAC4,WNT5A,MAP3K13,NBN,PRKAR2A,ERBB3,CDH2,IGFBP4,GDF7,SKP2,EGFR,MFHAS1,RPS3,EPHA4,FLT1,BMP3,APP,PRKAG2,FZD1,KIT,SPATC1L,ADCY9,SPRTN,TGFA,TDGF1,F2RL1,RICTOR,ADCY1,PPP1R16B,CRK,MAP2K1,P2RY1,GRM5,NECAB2,WDR48,SDR16C5,RASGRP1,CFLAR,CSPG4,MID1,CAMKK…
GO Process	GO:0032409	Regulation of transporter activity	49	281	0.25	0.0212	SPHK2,YWHAH,ATP1B2,CHRM3,KCNC1,CTTNBP2NL,KCTD7,ANK3,APP,ATP1B3,SLMAP,CACNB3,GRM5,KCNS1,NETO1,VAMP2,CACNB2,SCN4B,EHD3,PDE4B,CAV1,CAMK2D,PDE4D,WWP2,NOS1AP,PTEN,JPH2,PIM1,PTPN3,FGF14,KCNA1,SCN3B,CACNB1,ITGB1,DLG4,NEDD4L,NRXN1,AKAP7,FGF12,FAM115A,KCNAB1,NEDD4,CACNB4,SHISA9,NETO2,C19orf26,SHANK2,STIM1,PLCG2
GO Process	GO:0006024	Glycosaminoglycan biosynthetic process	24	102	0.38	0.0214	SLC35D1,CHSY1,XYLT1,NDST1,GLCE,HS3ST3A1,PXYLP1,B3GNT2,DSEL,CSPG4,ABCC5,CHST5,HS3ST3B1,HS2ST1,CHST3,GPC6,EXT1,GCNT2,SDC1,ST3GAL2,CEMIP,CSGALNACT1,B4GALT3,CHST9
GO Process	GO:0001932	Regulation of protein phosphorylation	187	1459	0.12	0.0216	TRIB2,CDC6,SIRT1,ARL2BP,SMPD3,SFRP1,NOD1,DHX33,CDKN1B,HBEGF,DUSP4,SLC27A1,ZBED3,CCNA1,PDGFRA,SEMA6A,APC,HUS1,THBS1,NDST1,CCNT1,PIK3R3,RPS6KA6,TRPC5,NOX4,IL7,DNAJC10,CCNT2,FNIP2,WNT5A,MECOM,MAP3K13,UBE2B,NBN,PRKAR2A,ERBB3,NCOR1,CDH2,IGFBP4,PRDM15,GDF7,CCNA2,EGFR,MFHAS1,RPS3,FER,EPHA4,FLT1,BMP3,APP,PRKAG2,FZD1,KIT,ZFYVE28,SPATC1L,ADCY9,TGFA,TDGF1,F2RL1,RICTOR,NPM1,ADCY1,MARVELD3,CRK,MAP2K1,CDC25A,H…
GO Process	GO:0006357	Regulation of transcription by rna polymerase ii	265	2172	0.09	0.0216	HOXA11,FOXJ2,TBX21,SIRT1,ZBED4,TBL1X,SERPINE1,WFS1,CNOT2,TLX2,HOXA7,NEUROG3,PIAS1,MNX1,SMARCC1,ZBED3,MBD2,FST,TFCP2,MDM2,BRIP1,CCNT1,RBL2,GLIS2,CBFA2T2,SLA2,PIAS4,CCNT2,CUL3,FNIP2,HDAC4,WNT5A,MECOM,CDK6,GMEB2,ARNTL2,ZFHX3,CDH13,NCOR1,PRDM15,PSMA5,MEIS1,EGFR,OVOL2,MYRF,MYCN,APP,KLF10,ELMSAN1,KIT,ISL2,TGFA,PTPRN,F2RL1,NPM1,SAP30L,PKNOX2,GALR1,CHP2,RUNX1,CRK,RCOR2,NHLH1,KLF13,UBTF,PITX2,THAP11,P2RY1…
GO Process	GO:0042127	Regulation of cell population proliferation	207	1642	0.11	0.0228	FOXJ2,CHRD,CDC6,SIRT1,FERMT1,SMPD3,SFRP1,CDKN1B,HBEGF,IGFBP2,IGFBP5,FAM98A,ACVR1C,SPHK2,PIAS1,MBD2,PDGFRA,APC,HILPDA,MDM2,TMEM127,BRIP1,MARCH7,BLK,THBS1,NUAK1,SLC6A4,TRPC5,NOX4,LRP2,IL7,TNFRSF8,CUL3,HDAC4,WNT5A,TNC,CDK6,SQLE,ERBB3,SSTR1,CDH13,GAS8,CDH2,MEIS1,CCNA2,SKP2,MEGF10,EGFR,RPS3,OVOL2,FER,FLT1,APP,KLF10,KIT,PDPN,TGFA,PTPRN,TDGF1,HPGD,RICTOR,NPM1,CLMN,AVPR1A,PPP1R16B,MARVELD3,CHP2,SPINT2,LT…
GO Process	GO:2000145	Regulation of cell motility	127	929	0.14	0.0228	KIAA2022,CHRD,SIRT1,SMPD3,SFRP1,SERPINE1,HBEGF,IGFBP5,HOXA7,ACVR1C,ATP1B2,RRAS2,PDGFRA,SEMA6A,APC,MDM2,THBS1,CDH1,RAB11A,PIK3R3,PRKX,NOX4,HDAC4,WNT5A,PPP2R3A,SEMA3C,CDK6,ERBB3,CDH13,RHOB,TMEFF2,EGFR,FER,TJP1,FLT1,APP,KIT,PDPN,TDGF1,F2RL1,ARF6,JAM3,MARVELD3,C16orf45,MAPRE2,CRK,SPINT2,BCR,TACR1,ROBO4,SYNPO2,LDB2,GNAI2,LIMCH1,SEMA6D,PHACTR1,FLRT2,SMAD3,CAV1,ADIPOR1,GPR18,DPYSL3,MGAT3,HMGB1,PDGFA,KIA…
GO Process	GO:0032412	Regulation of ion transmembrane transporter activity	46	260	0.26	0.0233	SPHK2,YWHAH,ATP1B2,CHRM3,KCNC1,ANK3,APP,ATP1B3,SLMAP,CACNB3,GRM5,KCNS1,NETO1,VAMP2,CACNB2,SCN4B,EHD3,PDE4B,CAV1,CAMK2D,PDE4D,WWP2,NOS1AP,PTEN,JPH2,PTPN3,FGF14,KCNA1,SCN3B,CACNB1,ITGB1,DLG4,NEDD4L,NRXN1,AKAP7,FGF12,FAM115A,KCNAB1,NEDD4,CACNB4,SHISA9,NETO2,C19orf26,SHANK2,STIM1,PLCG2
GO Process	GO:0060341	Regulation of cellular localization	138	1027	0.14	0.0242	ERLEC1,FERMT1,TTL,TMEM59,SPHK2,YWHAH,DCLK1,APC,MRAP2,KCNMB4,MDM2,STX6,RAB21,CDH1,RAB11A,GLIS2,VAMP7,WNT5A,NSUN2,CACNA1C,GAS8,CDH2,SH3GL1,EGFR,CCT6A,MFHAS1,ANK3,FER,APP,ZDHHC5,F2RL1,ADCY1,ARF6,VPS35,CCT2,CHP2,CACNB3,MAP2K1,BCR,P2RY1,CHRM1,NECAB2,VAMP2,GPM6B,TCP1,BID,CACNB2,SCN4B,MIEF1,PRKCH,SMAD3,PLS1,STX3,GNL3L,C2CD2L,ATAD1,CAV1,CAMK2D,MAPT,MGAT3,PDE4D,E2F1,OPHN1,SREBF1,SPTBN1,ACSL3,NF1,CASP8,CD2…
GO Process	GO:0030111	Regulation of wnt signaling pathway	60	370	0.22	0.0251	FERMT1,TBL1X,SFRP1,JADE1,IGFBP2,ZBED3,CSNK1G2,MBD2,APC,INVS,CUL3,WNT5A,PPP2R3A,UBE2B,CDH2,IGFBP4,PRDM15,PSMA5,EGFR,RSPO2,OTULIN,APP,DKK2,FZD1,AMFR,VPS35,RUNX1,CSNK1G1,CTNND2,RUVBL1,SMAD3,LYPD6,PSMF1,CAV1,PRICKLE1,CSNK1G3,VANGL2,APCDD1L,XIAP,TNKS2,ABL1,RECK,DCDC2,LGR4,CXXC4,GRB10,DDX3X,UBAC2,NFATC4,CYLD,ESR1,FGFR2,WWTR1,AMER2,ANKRD6,TSKU,LATS1,C12orf43,RNF43,RNF213
GO Process	GO:0022898	Regulation of transmembrane transporter activity	47	269	0.25	0.0254	SPHK2,YWHAH,ATP1B2,CHRM3,KCNC1,ANK3,APP,ATP1B3,SLMAP,CACNB3,GRM5,KCNS1,NETO1,VAMP2,CACNB2,SCN4B,EHD3,PDE4B,CAV1,CAMK2D,PDE4D,WWP2,NOS1AP,PTEN,JPH2,PIM1,PTPN3,FGF14,KCNA1,SCN3B,CACNB1,ITGB1,DLG4,NEDD4L,NRXN1,AKAP7,FGF12,FAM115A,KCNAB1,NEDD4,CACNB4,SHISA9,NETO2,C19orf26,SHANK2,STIM1,PLCG2
GO Process	GO:1901653	Cellular response to peptide	55	331	0.23	0.0255	CDC6,PCK2,SMPD3,NOD1,RPS6KB1,SOGA1,SMARCC1,APC,MDM2,BRIP1,PIK3R3,PRKAR2A,IDE,CCNA2,FER,EPHA4,APP,KLF10,ADCY9,ADCY1,CRK,ATP6V1G2,GRM5,KLF11,CFLAR,VAMP2,WDTC1,FBN1,ATP6V0A2,CAV1,CRHR2,ADCY2,SREBF1,SLC39A14,STAT1,SNX6,CDC5L,PTEN,TLR4,KLF5,AKT2,GRB2,CACNB1,ADCY7,GRB10,ZFP36L1,ADIPOQ,IGF2,LPIN1,SHC1,ATP6V0E2,CASR,LYN,CPEB1,NR4A3
GO Process	GO:0007612	Learning	30	145	0.32	0.0263	KALRN,PIAS1,NRXN2,APP,SLC6A1,KIT,DRD5,GRM5,NPAS4,NETO1,GPR88,RIC8A,ATAD1,NF1,CNTNAP2,EPM2A,ACTR2,CTNS,SYNPO,ITGB1,CCK,DDHD2,DLG4,NRXN1,SLC12A5,PAK6,ATXN1L,NRXN3,STRA6,SHANK2
GO Process	GO:0060627	Regulation of vesicle-mediated transport	82	550	0.18	0.0263	SYT13,RAB26,IL2RB,SMPD3,SERPINE1,SNX17,VPS4B,SPHK2,RAB21,RAB11A,VAMP7,WNT5A,RAB7A,EXPH5,CDH13,CDH2,SH3GL1,FER,APP,F2RL1,ADCY1,ARF6,AXL,MAP2K1,BCR,P2RY1,RAB33B,NECAB2,REST,GNAI2,VAMP2,CACNB2,STXBP6,ATAD1,CAV1,HMGB1,SYT17,OPHN1,ACSL3,CD2AP,CPLX2,FAM45A,CD47,CNST,RAB4A,ATG5,HTR1B,PTEN,ABL1,FGF14,STAM,PCDH17,UNC13B,SEPT8,ADRA1A,SDC1,BRSK2,AKT2,GIT1,RAB2B,PPP3CC,DLG4,SIRPA,NEDD4L,STON1,NRG1,NRXN1,ADIP…
GO Process	GO:0061138	Morphogenesis of a branching epithelium	32	159	0.31	0.0263	HOXA11,SFRP1,RDH10,WNT5A,TNC,SEMA3C,GDF7,ADAMTS16,RSPO2,SPINT2,EDNRA,SOCS3,PTCH1,BTBD7,EYA1,TGFBR2,FZD5,VANGL2,PAX2,ENG,AR,GRB2,NFATC4,NPNT,GNA13,ESR1,FGFR2,CASR,SLIT2,VDR,MYC,FGF1
GO Process	GO:0043266	Regulation of potassium ion transport	23	98	0.38	0.0272	ATP1B2,KCNC1,ANK3,ATP1B3,KCNS1,NETO1,VAMP2,CAV1,WWP2,NOS1AP,PTEN,KCNAB2,KCNIP4,KCNA1,ITGB1,NEDD4L,RGS4,AKAP7,KCNAB1,NEDD4,KCNN2,HTR2A,NETO2
GO Process	GO:0009260	Ribonucleotide biosynthetic process	32	160	0.31	0.0285	DLD,ACSS2,GUCY1B3,GUCY1A2,PRKAG2,ADCY9,GUCY1A3,ADCY1,FASN,PANK2,SCD5,ADCY2,IMPDH1,ACSL3,SLC26A1,ADSS,MPC2,UCK2,ATP5F1,ELOVL4,CTPS1,PTPLB,VPS9D1,ADCY7,AK4,AMPD3,SLC25A13,CTPS2,PAPSS2,UQCC3,ACSF3,ACACA
GO Process	GO:0040013	Negative regulation of locomotion	52	310	0.23	0.029	KIAA2022,CHRD,SFRP1,SERPINE1,IGFBP5,HOXA7,ACVR1C,ATP1B2,SEMA6A,THBS1,CDH1,WNT5A,SEMA3C,RHOB,TMEFF2,MARVELD3,C16orf45,CRK,SPINT2,BCR,LIMCH1,SEMA6D,ADIPOR1,GPR18,DPYSL3,HMGB1,ADAM15,ARPIN,NF1,LDLRAD4,ITGB1BP1,ADARB1,ADORA3,PTEN,ENG,PRKG1,RECK,SRGAP3,NR2F2,NRG1,ADIPOQ,PTPRJ,RHOA,MYOCD,FRMD5,SEMA4D,ROBO2,FAM115A,CD200,ROBO1,SLIT2,GPR56
GO Process	GO:0051896	Regulation of protein kinase b signaling	41	226	0.27	0.029	SIRT1,HBEGF,IGFBP5,PDGFRA,THBS1,NOX4,LRP2,ERBB3,EGFR,MFHAS1,APP,KIT,TGFA,TRAT1,RICTOR,AXL,FGF5,CD86,GATA4,PDGFA,ITGB1BP1,NRG2,THEM4,PLEKHA1,PKHD1,PTEN,ENG,GCNT2,AKR1C2,GRB2,ITGB1,NRG1,NRXN1,IGF2,PTPRJ,ESR1,FGFR2,PPP2R5C,SESN3,MC1R,FGF1
GO Process	GO:0050804	Modulation of chemical synaptic transmission	69	446	0.2	0.0294	RAB26,YWHAH,KCNMB4,SLC6A4,CDH1,RAB11A,GUCY1B3,CDH2,SH3GL1,EGFR,EPHA4,GRID2,APP,SLC6A1,KIT,GUCY1A3,ADCY1,CACNB3,BCR,P2RY1,DRD5,GRM5,NPAS4,GNAI2,NETO1,VAMP2,CACNB2,TMEM108,STX3,ATAD1,MAPT,CRHR2,OPHN1,NF1,CPLX2,EGLN1,HTR1B,NSMF,PTEN,ABL1,FGF14,CLSTN1,PCDH17,TPRG1L,UNC13B,ADRA1A,SYNPO,GIT1,ITGB1,IQSEC2,ABAT,CNTN4,DLG4,NRXN1,NFATC4,ADIPOQ,RGS4,AKAP7,SLC4A8,BTBD9,EIF4E,MPP2,RIMS1,RNF19A,HTR2A,ATP2A2,GR…
GO Process	GO:0032970	Regulation of actin filament-based process	62	390	0.21	0.0302	BAIAP2L1,SFRP1,DSTN,PDGFRA,TMOD1,DSG2,HCN4,CAPZA1,NOX4,ADD2,ADD1,CACNA1C,ARHGDIA,ARHGEF19,TMEFF2,FER,EPS8,TJP1,PDPN,ABI2,F2RL1,RICTOR,ARF6,JAM3,CRK,SYNPO2,PAM,GPM6B,LIMCH1,PDE4B,SMAD3,GATA4,WASF3,CAV1,CAMK2D,ARHGEF10,PDE4D,PDGFA,SPTBN1,ARPIN,CD2AP,ITGB1BP1,PAK3,NOS1AP,CD47,VANGL2,PREX1,ABL1,TRIM27,ACTR2,FAM49A,GRB2,SYNPO,LIMA1,TRIOBP,FCHSD2,ARPC4,RGS4,RHOA,SLIT2,LATS1,ATP2A2
GO Process	GO:0001503	Ossification	46	265	0.25	0.031	CHRD,SMPD3,SFRP1,CCDC47,ASF1A,IGFBP5,RRAS2,XYLT1,HDAC4,TNC,EGFR,RSPO2,BMP3,KLF10,MMP16,FZD1,RUNX1,FASN,MN1,SP3,PPARGC1B,GPM6B,SMAD3,NF1,PLXNB1,SBNO2,ADAR,SYNCRIP,KAZALD1,BMP8B,EXT1,BCAP29,LGR4,RUNX3,ZBTB40,IGF2,RHOA,SATB2,FGFR2,CSGALNACT1,SEMA4D,WWTR1,CASR,SMAD5,CLEC5A,HNRNPC
GO Process	GO:0003013	Circulatory system process	65	415	0.2	0.0312	CHGA,ABCG2,SLC27A1,CHRM3,KCNMB4,SLC6A4,HCN4,NOX4,KCNK6,GUCY1B3,CACNA1C,ADAMTS16,EGFR,TJP1,KCNMA1,GUCY1A3,F2RL1,AVPR1A,SLC27A4,BCR,P2RY1,DRD5,CD34,EDNRA,CACNB2,SCN4B,SMAD3,HTR7,CAV1,CAMK2D,RAP1GDS1,PDE4D,ITGB1BP1,STAT1,F5,ATG5,HTR1B,GCLM,ENG,PRKG1,AR,ADRA1A,SGCZ,SCN3B,NR2F2,NCALD,COL4A3,ABAT,NEDD4L,ADIPOQ,APLN,ATP2B1,PTPRJ,RHOA,FGF12,GCH1,WWTR1,CASR,SLIT2,KCNN2,HTR2A,SMAD5,PLCB3,PCSK5,TAZ
GO Process	GO:0010035	Response to inorganic substance	80	538	0.18	0.0312	SYT13,SIRT1,SMPD3,CDKN1B,IGFBP2,LRP11,MTL5,SLC38A2,KCNMB4,MDM2,THBS1,CDH1,GUCY1B3,WNT5A,ADD1,KCNC1,SLC5A1,RHOB,CCNA2,EGFR,SIGMAR1,RPS3,ANK3,APP,KCNMA1,SLC6A1,KIT,ADCY1,AVPR1A,CHP2,CRK,AXL,PAM,CFLAR,FIBIN,HMGCS1,PTCH1,CAV1,CAMK2D,MAPT,SYT17,CASP8,MAP3K5,MAPK10,STAT1,ADSS,MTR,EGLN1,SLC41A1,PPP1R15B,PLEKHA1,PAX2,PRKAA2,PTEN,ABL1,ANXA7,OSER1,ENTPD6,TFAP2A,SDC1,KCNA1,FECH,ADCY7,SLC11A2,CDK1,MAPK8,ABAT…
GO Process	GO:0051056	Regulation of small gtpase mediated signal transduction	53	320	0.23	0.0321	RALBP1,P2RY10,SIPA1L3,KCTD10,ARAP3,KALRN,ARHGEF6,RALGPS1,CUL3,ARHGDIA,ARHGEF19,RHOB,EPS8,F2RL1,ARF6,MAPRE2,CRK,BCR,RASGRP1,ARHGEF4,ARHGEF10,GPR18,SPRY4,OPHN1,NF1,CD2AP,TGFB2,TAGAP,KIF14,PREX1,ABL1,GARNL3,ARHGEF7,ADRA1A,RHOH,SRGAP3,GRB2,STAMBP,ITGB1,IQSEC2,ARHGEF12,NRG1,RHOA,GNA13,SHC1,ARHGAP22,RGL2,ROBO1,SLIT2,LYN,MCF2L,GPR56,ADCYAP1R1
GO Process	GO:0050767	Regulation of neurogenesis	114	828	0.15	0.0324	KIAA2022,SFRP1,TTL,TLX2,CAMSAP2,KALRN,NEUROG3,YWHAH,ATP1B2,SEMA6A,MDM2,DDX56,RAB21,MAN2A1,SLC6A4,RAB11A,VAMP7,CBFA2T2,TRPC5,LRP2,WNT5A,MAP3K13,SEMA3C,ZFHX3,CDH2,ARHGDIA,GDF7,MEIS1,EPHA4,GRID2,APP,FZD1,KIT,ISL2,ABI2,ARF6,C16orf45,CRK,MAP2K1,CHRM1,DPYSL2,REST,CFLAR,GORASP1,CRMP1,SEMA6D,DNMT3B,PRKCH,PHACTR1,FLRT2,BAG5,MAPT,VWC2,EYA1,DPYSL3,E2F1,ITSN2,KIAA1598,SYT17,MYLIP,NF1,PLXNB1,ZSWIM5,MAP2,PAK3,…
GO Process	GO:0032880	Regulation of protein localization	126	934	0.14	0.0343	ERLEC1,CHGA,FERMT1,ARL2BP,SFRP1,TMEM59,ACVR1C,YWHAH,DCLK1,APC,MRAP2,MDM2,STX6,BLK,CDH1,RAB11A,GLIS2,VAMP7,WNT5A,NSUN2,EXPH5,CACNA1C,GAS8,CDH2,PFKL,EGFR,CCT6A,MFHAS1,GLUD1,ANK3,APP,ZDHHC5,F2RL1,ARF6,VPS35,CCT2,CHP2,CACNB3,PAM,CHRM1,NECAB2,CLOCK,CD34,REST,VAMP2,GPM6B,TCP1,BID,MIEF1,PRKCH,PTCH1,SMAD3,PLS1,STX3,GNL3L,C2CD2L,ATAD1,MAPT,MGAT3,E2F1,OPHN1,SREBF1,SPTBN1,ACSL3,FRMD4A,NF1,CASP8,WWP2,CD2AP,T…
GO Process	GO:0051897	Positive regulation of protein kinase b signaling	33	170	0.3	0.0348	HBEGF,IGFBP5,PDGFRA,THBS1,NOX4,LRP2,ERBB3,EGFR,MFHAS1,APP,KIT,TGFA,TRAT1,RICTOR,AXL,FGF5,CD86,PDGFA,ITGB1BP1,NRG2,ENG,GCNT2,AKR1C2,GRB2,ITGB1,NRG1,NRXN1,IGF2,PTPRJ,ESR1,FGFR2,MC1R,FGF1
GO Process	GO:0001568	Blood vessel development	75	500	0.18	0.036	SIRT1,SERPINE1,SNX17,HOXA7,SPHK2,PDGFRA,MDM2,THBS1,NDST1,PIK3R3,PRKX,LRP2,SEMA3C,CDH13,CDH2,RHOB,MEIS1,OVOL2,FLT1,OTULIN,TDGF1,HPGD,JAM3,DCTN5,MAP2K1,ROBO4,CD34,CSPG4,EDNRA,SOCS3,UNC5B,FMNL3,CAV1,EYA1,PRICKLE1,PDGFA,ADAM15,NF1,TGFBR2,ITGB1BP1,FZD5,TGFB2,NUS1,ANGPTL3,PTEN,ENG,ANGPTL2,KLF5,SHB,RECK,ADAMTS6,NR2F2,ITGB1,NRXN1,ZFP36L1,NFATC4,C5orf42,APLN,HTATIP2,GNA13,SHC1,MYOCD,PAX6,FGFR2,ARHGAP22,RO…
GO Process	GO:0008284	Positive regulation of cell population proliferation	124	919	0.14	0.0369	FOXJ2,CHRD,CDC6,SIRT1,SMPD3,SFRP1,CDKN1B,HBEGF,IGFBP2,IGFBP5,FAM98A,SPHK2,PDGFRA,HILPDA,MDM2,MARCH7,THBS1,TRPC5,LRP2,IL7,CUL3,HDAC4,WNT5A,TNC,CDK6,ERBB3,CDH13,MEIS1,CCNA2,SKP2,MEGF10,EGFR,RPS3,FER,FLT1,KIT,TGFA,PTPRN,TDGF1,HPGD,RICTOR,NPM1,AVPR1A,PPP1R16B,CHP2,LTBP3,WDR48,FGF5,CFLAR,GNAI2,CD46,MAB21L2,PRKCH,CD86,STX3,TSLP,EYA1,TNFSF13,HMGB1,E2F1,PDGFA,HHLA2,NF1,ARNT,TGFBR2,MAP3K5,TFRC,ITGB1BP1,ST…
GO Process	GO:0009792	Embryo development ending in birth or egg hatching	94	660	0.16	0.0369	HOXA11,CHRD,SFRP1,CNOT2,SLC35D1,RDH10,HOXA7,ACVR1C,PDGFRA,EIF4E2,HUS1,XYLT1,LIAS,MAN2A1,USP22,NDST1,LRP2,CUL3,WNT5A,NSUN2,ADD1,PPP2R3A,UBE2B,SEMA3C,NBN,SMG9,GDF7,EGFR,OVOL2,RBM46,MBNL1,MMP16,FZD1,ADCY9,POGLUT1,TDGF1,RICTOR,ANKS6,SPINT2,MAP2K1,PPP4R4,SP3,STOX2,EDNRA,WDTC1,RIC8A,SOCS3,PTCH1,SMAD3,EYA1,PRICKLE1,NF1,CASP8,ARNT,TGFBR2,ELF3,FZD5,SOX15,EGLN1,TGFB2,VANGL2,SLC39A1,PAX2,ABL1,TET1,AR,EIF2S2…
GO Process	GO:0043161	Proteasome-mediated ubiquitin-dependent protein catabolic process	53	323	0.22	0.0375	RHBDD2,TBX21,ERLEC1,SIRT1,TBL1X,CCDC47,WFS1,KCTD10,RNF103,MDM2,DNAJC10,CUL3,UBE2B,PSMA5,MARCH6,SKP2,SPOPL,AMN1,RMND5A,AMFR,FBXO33,TRIM44,MAEA,CLOCK,KCTD2,RNF185,PSMF1,FBXL3,TRIM13,AREL1,SIAH1,ANAPC11,WWP2,CD2AP,KIF14,EPM2A,CUL4A,KLHL42,TMEM129,CUL5,CDK1,NEDD4L,LRRC29,ATP5SL,DNAJB14,ERLIN1,PPP2R5C,WWTR1,FBXL7,NEDD4,TRIM3,CUL2,UBE2J1
GO Process	GO:0033036	Macromolecule localization	294	2473	0.08	0.0389	CBLN4,ERLEC1,RAB26,AP4S1,CHGA,ARL2BP,SMPD3,YKT6,TVP23C,RPS6KB1,EHHADH,TMEM159,SNX17,VPS4B,BBS9,ACVR1C,PLA2G12A,SPHK2,SLC10A2,SGPP1,KIF17,YWHAH,APOL2,C16orf62,SLC27A1,EFR3A,DZIP1,MRAP2,MDM2,STX6,KDELR2,TOR1B,RAB21,AP5M1,KPNA3,CDH1,AP4E1,RAB11A,VAMP7,LRP2,PVRL1,PRKG2,GLRB,MLPH,WNT5A,KIF3C,SIDT1,RAB7A,LSG1,NRXN2,LAMP3,EXPH5,SQLE,SNX19,IDE,GAS8,CDH2,ARL8A,RHOB,EXOC6B,TMEFF2,EGFR,SIGMAR1,USP6NL,RPS3,M…
GO Process	GO:1905477	Positive regulation of protein localization to membrane	27	129	0.33	0.039	YWHAH,RAB11A,EGFR,ANK3,ZDHHC5,ARF6,CACNB3,NECAB2,BID,MIEF1,PRKCH,PLS1,STX3,E2F1,SPTBN1,ACSL3,CASP8,ITGB1BP1,CNST,SLC5A3,AKT2,CEMIP,MAPK8,ITGB1,PPP3CC,NRXN1,FAM115A
GO Process	GO:0033143	Regulation of intracellular steroid hormone receptor signaling pathway	19	76	0.41	0.0397	SIRT1,SFRP1,CNOT2,NCOR1,SKP2,RUNX1,TRIM68,CLOCK,AR,UFM1,RNF14,PRMT2,RHOA,ESR1,LATS1,LMO3,PIAS2,WBP2,FOXP1
GO Process	GO:0045936	Negative regulation of phosphate metabolic process	82	561	0.17	0.0397	TRIB2,SIRT1,SFRP1,CDKN1B,DUSP4,SLC27A1,ZBED3,SEMA6A,APC,RPS6KA6,DNAJC10,HDAC4,MECOM,UBE2B,PRKAR2A,NCOR1,PRDM15,MFHAS1,PRKAG2,ZFYVE28,F2RL1,NPM1,PPP1R16B,MARVELD3,HIPK3,CD2BP2,PPP4R4,PPP1R8,GNAI2,SYTL2,PHACTR1,SOCS3,CAV1,SMPD1,MAPT,SPRY4,PDE4D,PDGFA,FAM212B,NF1,LDLRAD4,ITGB1BP1,ADARB1,SNX6,SH3BP5L,CNST,TGFB2,PPP1R15B,EPM2A,ADAR,PTEN,ABL1,PCDH11X,ENG,TLR4,RGS3,TRIM27,IPO7,RHOH,NR2F2,SOCS4,SIRPA,SMC…
GO Process	GO:0051347	Positive regulation of transferase activity	99	705	0.16	0.0397	CDC6,SIRT1,NOD1,CDKN1B,HBEGF,SLC27A1,PDGFRA,DCUN1D5,THBS1,CCNT1,NOX4,TYRO3,CCNT2,WNT5A,MAP3K13,NBN,PRKAR2A,ERBB3,EGFR,RPS3,EPHA4,FLT1,APP,PRKAG2,KIT,SPATC1L,ADCY9,TGFA,TDGF1,RICTOR,ADCY1,CCT2,CRK,AXL,MAP2K1,GRM5,RASGRP1,CSPG4,GORASP1,TCP1,MALT1,C3orf58,FBN1,CD86,MAPT,ADCY2,SERINC1,PDGFA,UBE2I,TGFBR2,MAP3K5,MAPK10,ITGB1BP1,PAK3,FZD5,TGFB2,PFKFB2,KIF14,VANGL2,PTEN,ABL1,PIM1,SERINC2,TLR4,CDC14B,TAB3…
GO Process	GO:0019637	Organophosphate metabolic process	118	870	0.14	0.0405	INPP4A,MTMR7,DLD,PNPLA3,SMPD3,CDIPT,GDA,PLA2G12A,SPHK2,SGPP1,SLC27A1,ACSS2,EFR3A,PITPNM3,PIK3R3,SLA2,GUCY1B3,PIP5K1B,G6PC3,PFKL,PYURF,GUCY1A2,NEIL2,DCK,PRKAG2,IPPK,ADCY9,GUCY1A3,ADCY1,TK2,RRM1,PROCA1,FASN,PIGS,LCLAT1,CARKD,PANK2,SCD5,PIPOX,PLA2G16,HMGCS1,MBOAT1,SOCS3,PDE4B,NUDT4,SMPD1,ADCY2,SERINC1,IMPDH1,PLSCR1,PDE4D,PGAP1,SYNJ2,ACSL3,ENTPD4,OPA1,SLC26A1,SGMS1,ADSS,RAB4A,LPGAT1,PFKFB2,MPC2,UCK2,…
GO Process	GO:0009790	Embryo development	133	1002	0.13	0.0409	HOXA11,TBX21,CHRD,DLD,MYO15A,MMP15,SFRP1,CNOT2,TLX2,SLC35D1,DUSP4,RDH10,HOXA7,ACVR1C,GRSF1,MBD2,PDGFRA,EIF4E2,HUS1,XYLT1,LIAS,MAN2A1,USP22,NDST1,LRP2,CUL3,WNT5A,NSUN2,ADD1,PPP2R3A,UBE2B,SEMA3C,NBN,CACNA1C,SMG9,GDF7,MEIS1,EGFR,RSPO2,OVOL2,FREM2,RBM46,FLT1,MBNL1,MMP16,FZD1,KIT,ADCY9,POGLUT1,TDGF1,RICTOR,ANKS6,SPINT2,MAP2K1,BCR,PPP4R4,WDR48,SP3,STOX2,REST,EDNRA,HOXD8,WDTC1,PRKRA,MAB21L2,FBN1,RIC8A,L…
GO Process	GO:0009887	Animal organ morphogenesis	129	967	0.13	0.0409	HOXA11,RELT,TBX21,MYO15A,SMPD3,SFRP1,SERPINE1,IGFBP5,RDH10,HOXA7,CHSY1,SMARCC1,MATN2,FST,PDGFRA,SEMA6A,MDM2,MAN2A1,SLC6A4,NDST1,PRKX,LRP2,IL7,PVRL1,CUL3,WNT5A,PPP2R3A,TNC,SEMA3C,CDH2,GDF7,MEIS1,TMEFF2,ADAMTS16,EGFR,RSPO2,ABLIM1,OVOL2,ADAMTS5,MMP16,FZD1,AQP5,ABI2,LTBP3,MAP2K1,BCR,PITX2,PAM,RAB33B,WDR48,SP3,REST,KLHL3,PPARGC1B,HOXD8,PRKRA,FBN1,KLK4,SLIT3,PTCH1,FLRT2,SMAD3,GATA4,CAV1,ETV7,EYA1,PDGFA…
GO Process	GO:2000146	Negative regulation of cell motility	47	278	0.24	0.0409	KIAA2022,CHRD,SFRP1,SERPINE1,IGFBP5,HOXA7,ACVR1C,ATP1B2,THBS1,CDH1,RHOB,TMEFF2,MARVELD3,C16orf45,CRK,SPINT2,BCR,LIMCH1,SEMA6D,ADIPOR1,GPR18,DPYSL3,HMGB1,ADAM15,ARPIN,NF1,LDLRAD4,ITGB1BP1,ADARB1,ADORA3,PTEN,ENG,PRKG1,RECK,SRGAP3,NR2F2,NRG1,ADIPOQ,PTPRJ,RHOA,MYOCD,FRMD5,FAM115A,CD200,ROBO1,SLIT2,GPR56
GO Process	GO:0051493	Regulation of cytoskeleton organization	80	546	0.17	0.0419	BAIAP2L1,SFRP1,CDKN1B,CAMSAP2,VPS4B,DSTN,PDGFRA,APC,TMOD1,CAPZA1,NOX4,ADD2,ADD1,CEP70,ARHGDIA,ARHGEF19,TMEFF2,RPS3,FER,EPS8,TJP1,SKA1,ABI2,F2RL1,RICTOR,NPM1,ARF6,JAM3,C16orf45,MAPRE2,CRK,SYNPO2,PAM,RBM14,MID1,GPM6B,LIMCH1,SMAD3,SKA2,WASF3,ARHGEF10,MAPT,MCPH1,PDGFA,SPTBN1,ARPIN,PLXNB1,CD2AP,MAP2,TPPP,ITGB1BP1,PAK3,CD47,VANGL2,PDE4DIP,PKHD1,PRKAA2,PREX1,ABL1,TRIM27,ACTR2,FAM49A,NIN,GRB2,SYNPO,LIMA1…
GO Process	GO:0032270	Positive regulation of cellular protein metabolic process	203	1635	0.1	0.0434	TRIB2,CDC6,SIRT1,ARL2BP,NOD1,DHX33,RPS6KB1,WFS1,CDKN1B,HBEGF,FASTKD2,ACVR1C,SPHK2,PIAS1,SLC27A1,PDGFRA,MDM2,MARCH7,DCUN1D5,THBS1,POMT2,NDST1,CCNT1,PIK3R3,TRPC5,PIAS4,NOX4,LRP2,CCNT2,CUL3,FNIP2,HDAC4,WNT5A,MAP3K13,NBN,PRKAR2A,ERBB3,CDH2,IGFBP4,GDF7,SKP2,EGFR,MFHAS1,RPS3,GUF1,EPHA4,FLT1,BMP3,APP,PRKAG2,FZD1,KIT,SPATC1L,ADCY9,SPRTN,TGFA,TDGF1,F2RL1,RICTOR,NPM1,ADCY1,VPS35,PPP1R16B,CRK,MAP2K1,P2RY1,G…
GO Process	GO:0001944	Vasculature development	77	522	0.18	0.0436	SIRT1,SERPINE1,SNX17,HOXA7,SPHK2,PDGFRA,MDM2,THBS1,NDST1,PIK3R3,PRKX,LRP2,SEMA3C,CDH13,CDH2,RHOB,MEIS1,OVOL2,FLT1,OTULIN,PDPN,TDGF1,HPGD,JAM3,DCTN5,MAP2K1,ROBO4,CD34,CSPG4,EDNRA,RIC8A,SOCS3,UNC5B,FMNL3,CAV1,EYA1,PRICKLE1,PDGFA,ADAM15,NF1,TGFBR2,ITGB1BP1,FZD5,TGFB2,NUS1,ANGPTL3,PTEN,ENG,ANGPTL2,KLF5,SHB,RECK,ADAMTS6,NR2F2,ITGB1,NRXN1,ZFP36L1,NFATC4,C5orf42,APLN,HTATIP2,GNA13,SHC1,MYOCD,PAX6,FGFR2,…
GO Process	GO:0090407	Organophosphate biosynthetic process	79	539	0.17	0.0441	INPP4A,MTMR7,DLD,PNPLA3,CDIPT,PLA2G12A,SPHK2,SLC27A1,ACSS2,PITPNM3,PIK3R3,GUCY1B3,PIP5K1B,PYURF,GUCY1A2,DCK,PRKAG2,IPPK,ADCY9,GUCY1A3,ADCY1,TK2,RRM1,FASN,PIGS,LCLAT1,CARKD,PANK2,SCD5,PLA2G16,HMGCS1,MBOAT1,ADCY2,SERINC1,IMPDH1,PLSCR1,PGAP1,SYNJ2,ACSL3,SLC26A1,SGMS1,ADSS,RAB4A,LPGAT1,MPC2,UCK2,NUS1,PLEKHA1,MPP1,ATP5F1,ELOVL4,SCP2,PTEN,CTPS1,PLA2G2F,PIP4K2A,CRLS1,PTPLB,VPS9D1,ADCY7,AK4,AMPD3,DDHD2,M…
GO Process	GO:0009749	Response to glucose	28	138	0.32	0.0449	PCK2,CDKN1B,ACVR1C,THBS1,NOX4,PFKL,PTPRN,C10orf2,VAMP2,RMI1,GATA4,SREBF1,TGFBR2,SLC39A14,OPA1,PFKFB2,GCLM,PAX2,PRKAA2,PTEN,UNC13B,PTPRN2,COL4A3,ADIPOQ,RHOA,SLC30A8,CASR,SARM1
GO Process	GO:0071417	Cellular response to organonitrogen compound	85	590	0.17	0.0449	CDC6,PCK2,SMPD3,SFRP1,NOD1,RPS6KB1,IGFBP5,SOGA1,SMARCC1,CHRM3,PDGFRA,APC,MDM2,BRIP1,SLC6A4,CDH1,HCN4,GNAO1,PIK3R3,NOX4,CPEB4,PRKAR2A,IDE,CCNA2,EGFR,FER,EPHA4,APP,KLF10,ADCY9,ADCY1,CRK,ATP6V1G2,P2RY1,DRD5,GRM5,CHRM1,KLF11,GABRB3,CFLAR,VAMP2,WDTC1,FBN1,PDE4B,ATP6V0A2,HTR7,CAV1,CRHR2,HRH3,ADCY2,PDE4D,SREBF1,SLC39A14,STAT1,OPA1,SNX6,HTR1B,GCLM,NSMF,CDC5L,PTEN,ABL1,TLR4,KLF5,ACTR2,AKT2,GRB2,CACNB1,ADC…
GO Process	GO:1903524	Positive regulation of blood circulation	18	71	0.41	0.0449	CHGA,CHRM3,EGFR,F2RL1,AVPR1A,CAV1,PDE4D,NOS1AP,TGFB2,ADRA1A,SCN3B,APLN,RGS4,RHOA,GCH1,CASR,HTR2A,ATP2A2
GO Process	GO:0048008	Platelet-derived growth factor receptor signaling pathway	12	36	0.53	0.0467	SMPD3,PDGFRA,FER,BCR,CSPG4,PDGFA,PLEKHA1,PTEN,ABL1,PTPRJ,PDGFRL,NR4A3
GO Process	GO:0003279	Cardiac septum development	24	111	0.34	0.0476	SNX17,MDM2,NDST1,LRP2,WNT5A,SEMA3C,FZD1,DCTN5,SLIT3,GATA4,TGFBR2,EGLN1,TGFB2,VANGL2,ENG,ADAMTS6,WHSC1,C5orf42,FGFR2,ROBO2,ROBO1,SLIT2,PCSK5,STRA6
GO Process	GO:0051345	Positive regulation of hydrolase activity	106	772	0.15	0.0484	RALBP1,SIRT1,SFRP1,SIPA1L3,NOD1,ARAP3,KALRN,ACVR1C,ATP1B2,ARHGEF6,PDGFRA,DNAJC10,WNT5A,ARHGDIA,ARHGEF19,EGFR,USP6NL,RPS3,EPHA4,FLT1,APP,ATP1B3,KIT,F2RL1,AVPR1A,CHP2,MAPRE2,CRK,BCR,RGPD8,AGAP1,RASGRP1,REST,CFLAR,PPARGC1B,EDNRA,ELMOD3,BID,MALT1,RIC8A,PRR7,RGPD6,CD86,SMAD3,CAV1,ARHGEF10,RAP1GDS1,MAPT,MTSS1L,HMGB1,PLSCR1,C6orf89,OPHN1,NF1,CASP8,PLXNB1,MAP3K5,PLEKHG4,RAB4A,TAGAP,PPP1R15B,PREX1,GARNL3,…
GO Process	GO:0016569	Covalent chromatin modification	57	361	0.21	0.0493	SIRT1,TBL1X,JADE1,SPHK2,MBD2,USP22,TAF12,HDAC4,MECOM,UBE2B,CCNA2,HDAC11,YEATS2,CLOCK,RBM14,REST,RUVBL1,RNF168,ING5,SETD3,MINA,BAZ1B,EYA1,SUV39H2,BRCC3,DR1,PRKAA2,GTF3C4,HDAC8,ASXL1,BCOR,WHSC1,BRPF1,HELLS,CDK1,PRMT2,HLCS,JMJD1C,MTA3,NAA60,PWP1,CHEK1,CXXC1,VPRBP,SMYD1,NSD1,ATXN7L3,SATB1,CTCFL,EHMT1,EYA4,KDM2A,ATXN7,SUDS3,NR1H4,MBD1,UHRF1
GO Function	GO:0005488	Binding	1363	12516	0.04	1.35e-06	BAIAP2L1,HOXA11,RHBDD2,RALBP1,SYT13,TRIB2,FOXJ2,TRIP13,MKRN2,TBX21,ERLEC1,UHRF1BP1,CHRD,DLD,MYO15A,CDC6,RAB26,ZNF184,SIRT1,ASPHD2,PNPLA3,ST13,IL2RB,ZBED4,PAPOLA,PCK2,FERMT1,RNF125,TBL1X,MMP15,SMPD3,ZNF500,CDIPT,SLC6A2,RASL12,SFRP1,ABCF2,NOD1,SERPINE1,YKT6,CLIP2,DHX33,RPS6KB1,CPD,CCDC47,DRG2,JADE1,MANBA,WFS1,PUS3,KCTD10,CDKN1B,CNOT2,ASF1A,HBEGF,ST8SIA4,EHHADH,GNB4,NKTR,TTL,SNX17,TLX2,IGFBP2,IGFBP5…
GO Function	GO:0043167	Ion binding	742	6188	0.09	1.35e-06	SYT13,TRIP13,MKRN2,CHRD,DLD,MYO15A,CDC6,RAB26,ZNF184,SIRT1,ASPHD2,PNPLA3,ST13,ZBED4,PAPOLA,PCK2,RNF125,MMP15,SMPD3,ZNF500,CDIPT,SLC6A2,RASL12,SFRP1,ABCF2,NOD1,DHX33,RPS6KB1,CPD,CCDC47,DRG2,JADE1,HBEGF,ST8SIA4,TTL,SNX17,CLCN6,ADAT2,RNF103,ABCG2,GDA,VPS4B,PAPOLG,ARAP3,KALRN,POLK,ACVR1C,PLA2G12A,ZNF391,SPHK2,SLC22A5,KIF17,PIAS1,ZC3H14,ZFYVE26,ZNF557,UBE2M,ZNF331,ACSS2,CHSY1,MATN2,MTL5,ZBED3,CHRM3,DC…
GO Function	GO:0005515	Protein binding	821	7026	0.08	2.88e-06	BAIAP2L1,RHBDD2,RALBP1,SYT13,TRIB2,FOXJ2,TRIP13,TBX21,ERLEC1,UHRF1BP1,CHRD,MYO15A,CDC6,SIRT1,ST13,IL2RB,ZBED4,FERMT1,RNF125,TBL1X,SMPD3,SLC6A2,RASL12,SFRP1,NOD1,SERPINE1,YKT6,CLIP2,DHX33,WFS1,KCTD10,CDKN1B,CNOT2,ASF1A,HBEGF,EHHADH,GNB4,SNX17,IGFBP2,IGFBP5,CAMSAP2,ABCG2,VPS4B,LRP11,DUSP4,KALRN,HOXA7,NEUROG3,ACVR1C,SNRPA,SPHK2,SLC22A5,DSTN,PLEKHG3,KIF17,YWHAH,APOL2,PIAS1,ATP1B2,ARHGEF6,SMARCC1,USPL…
GO Function	GO:0019899	Enzyme binding	300	2239	0.13	9.31e-05	RHBDD2,RALBP1,TRIB2,UHRF1BP1,CDC6,SIRT1,RNF125,SERPINE1,WFS1,KCTD10,CDKN1B,EHHADH,DUSP4,KALRN,SPHK2,PLEKHG3,YWHAH,PIAS1,ATP1B2,ARHGEF6,APC,MDM2,EIF4E2,TMEM127,MARCH7,RALGPS1,DCUN1D5,USP22,SLC6A4,CCNT1,PITPNM3,DENND3,TRPC5,PIAS4,NOX4,WIZ,DNAJC10,CCNT2,CUL3,ADD2,MLPH,HDAC4,SLC12A7,MAP3K13,STC2,UBE2B,PRKAR2A,EXPH5,ERBB3,ZFHX3,GAS8,NCOR1,CDH2,ARHGDIA,PFKL,SH3GL1,ARHGEF19,CTTNBP2NL,CCNA2,MARCH6,EGFR,M…
GO Function	GO:0097159	Organic cyclic compound binding	678	5916	0.07	0.0022	HOXA11,FOXJ2,TRIP13,MKRN2,TBX21,DLD,MYO15A,CDC6,RAB26,ZNF184,SIRT1,PNPLA3,ST13,ZBED4,PAPOLA,PCK2,TBL1X,ZNF500,RASL12,ABCF2,NOD1,DHX33,RPS6KB1,CCDC47,DRG2,PUS3,TTL,TLX2,CLCN6,FASTKD2,ABCG2,VPS4B,PAPOLG,FAM98A,KALRN,POLK,HOXA7,NEUROG3,ACVR1C,SNRPA,ZNF391,SPHK2,SLC22A5,MRPS7,KIF17,PIAS1,ZC3H14,SLC27A1,ZNF747,ZNF557,MNX1,UBE2M,MRPL4,ZNF331,RBM39,ACSS2,SMARCC1,GRSF1,MTL5,ZBED3,DCLK1,CSNK1G2,RRAS2,MBD2…
GO Function	GO:1901363	Heterocyclic compound binding	669	5831	0.07	0.0022	HOXA11,FOXJ2,TRIP13,MKRN2,TBX21,DLD,MYO15A,CDC6,RAB26,ZNF184,SIRT1,PNPLA3,ST13,ZBED4,PAPOLA,PCK2,TBL1X,ZNF500,RASL12,ABCF2,NOD1,DHX33,RPS6KB1,CCDC47,DRG2,PUS3,TTL,TLX2,CLCN6,FASTKD2,ABCG2,VPS4B,PAPOLG,FAM98A,KALRN,POLK,HOXA7,NEUROG3,ACVR1C,SNRPA,ZNF391,SPHK2,SLC22A5,MRPS7,KIF17,PIAS1,ZC3H14,SLC27A1,ZNF747,ZNF557,MNX1,UBE2M,MRPL4,ZNF331,RBM39,ACSS2,SMARCC1,GRSF1,MTL5,ZBED3,DCLK1,CSNK1G2,RRAS2,MBD2…
GO Function	GO:0098772	Molecular function regulator	414	3422	0.09	0.0039	HOXA11,RALBP1,TRIB2,FOXJ2,TRIP13,TBX21,SIRT1,ZBED4,TBL1X,ARL2BP,MMP15,ZNF500,SIPA1L3,NOD1,SERPINE1,JADE1,CDKN1B,CNOT2,HBEGF,TFPI,TLX2,ARAP3,KALRN,HOXA7,NEUROG3,ZNF391,PLEKHG3,YWHAH,PIAS1,ATP1B2,ARHGEF6,ZNF557,MNX1,SMARCC1,ZBED3,CCNA1,FST,SEMA6A,APC,MRAP2,TFCP2,KCNMB4,RALGPS1,PI15,USP22,USP14,CCNT1,GLIS2,DENND3,CBFA2T2,PIK3R3,SLA2,PIAS4,WIZ,IL7,TAF12,DNAJC10,CCNT2,FNIP2,HDAC4,WNT5A,MECOM,PPP2R3A,S…
GO Function	GO:0140110	Transcription regulator activity	221	1657	0.13	0.0039	HOXA11,FOXJ2,TRIP13,TBX21,SIRT1,ZBED4,TBL1X,ARL2BP,ZNF500,JADE1,CNOT2,TLX2,HOXA7,NEUROG3,ZNF391,PIAS1,ZNF557,MNX1,SMARCC1,ZBED3,TFCP2,USP22,GLIS2,CBFA2T2,PIAS4,WIZ,TAF12,HDAC4,WNT5A,MECOM,GMEB2,ARNTL2,ZNF280D,ZFHX3,NCOR1,ZNF614,MEIS1,OVOL2,MYRF,MYCN,ZNF117,KLF10,ELMSAN1,ISL2,NPM1,SAP30L,PKNOX2,ZNF319,RUNX1,ZNF646,ZNF267,RCOR2,NHLH1,KLF13,UBTF,PITX2,ZNF33A,THAP11,ZNF3,LDB2,KLF11,SDR16C5,CLOCK,NR1D…
GO Function	GO:0043169	Cation binding	499	4242	0.08	0.0044	SYT13,MKRN2,ZNF184,SIRT1,ASPHD2,ZBED4,PAPOLA,PCK2,RNF125,MMP15,SMPD3,ZNF500,CDIPT,SLC6A2,CPD,CCDC47,DRG2,JADE1,ADAT2,RNF103,GDA,PAPOLG,ARAP3,KALRN,POLK,ACVR1C,PLA2G12A,ZNF391,PIAS1,ZC3H14,ZFYVE26,ZNF557,ZNF331,ACSS2,CHSY1,MATN2,MTL5,ZBED3,CHRM3,DZIP1,MDM2,IREB2,BRIP1,MARCH7,RNF38,THBS1,XYLT1,NUAK1,LIAS,MAN2A1,USP22,POMT2,DSG2,SLC6A4,CDH1,GLCE,GLIS2,PITPNM3,GNAO1,CBFA2T2,RPS6KA6,PIAS4,WIZ,P4HA1,LR…
GO Function	GO:0043168	Anion binding	343	2805	0.1	0.0084	SYT13,TRIP13,CHRD,DLD,MYO15A,CDC6,RAB26,SIRT1,PNPLA3,ST13,PAPOLA,PCK2,RASL12,SFRP1,ABCF2,NOD1,DHX33,RPS6KB1,DRG2,HBEGF,ST8SIA4,TTL,SNX17,CLCN6,ABCG2,VPS4B,PAPOLG,ARAP3,KALRN,ACVR1C,SPHK2,SLC22A5,KIF17,ZFYVE26,UBE2M,ACSS2,DCLK1,CSNK1G2,LYVE1,RRAS2,FST,PDGFRA,DDX56,ALPK3,BRIP1,BLK,TOR1B,THBS1,RAB21,NUAK1,CLCN3,RAB11A,HCN4,GNAO1,RPS6KA6,TRPC5,PRKX,NOX4,P4HA1,TYRO3,PRKG2,GUCY1B3,GLRB,WNT5A,KIF3C,ACAD…
GO Function	GO:0046872	Metal ion binding	487	4160	0.08	0.0084	SYT13,MKRN2,ZNF184,SIRT1,ASPHD2,ZBED4,PAPOLA,PCK2,RNF125,MMP15,SMPD3,ZNF500,CDIPT,SLC6A2,CPD,CCDC47,DRG2,JADE1,ADAT2,RNF103,GDA,PAPOLG,ARAP3,KALRN,POLK,ACVR1C,PLA2G12A,ZNF391,PIAS1,ZC3H14,ZFYVE26,ZNF557,ZNF331,CHSY1,MATN2,MTL5,ZBED3,DZIP1,MDM2,IREB2,BRIP1,MARCH7,RNF38,THBS1,XYLT1,NUAK1,LIAS,MAN2A1,USP22,POMT2,DSG2,SLC6A4,CDH1,GLCE,GLIS2,PITPNM3,GNAO1,CBFA2T2,RPS6KA6,PIAS4,WIZ,P4HA1,LRP2,ZC2HC1A,G…
GO Function	GO:0000166	Nucleotide binding	265	2119	0.1	0.0197	TRIP13,DLD,MYO15A,CDC6,RAB26,SIRT1,PNPLA3,ST13,PAPOLA,PCK2,RASL12,ABCF2,NOD1,DHX33,RPS6KB1,DRG2,TTL,CLCN6,ABCG2,VPS4B,PAPOLG,KALRN,ACVR1C,SPHK2,SLC22A5,KIF17,SLC27A1,UBE2M,ACSS2,DCLK1,CSNK1G2,RRAS2,MBD2,PDGFRA,DDX56,ALPK3,BRIP1,BLK,TOR1B,RAB21,NUAK1,CLCN3,RAB11A,HCN4,GNAO1,RPS6KA6,PRKX,NOX4,TYRO3,PRKG2,GUCY1B3,KIF3C,ACAD11,DGKG,MAP3K13,RAB7A,LSG1,UBE2B,PIP5K1B,PRKAR2A,CDK6,SQLE,IDE,ERBB3,PFKL,ARL…
GO Function	GO:0008134	Transcription factor binding	100	672	0.18	0.0235	TRIB2,TBX21,SIRT1,TBL1X,DHX33,WFS1,CNOT2,HOXA7,YWHAH,PIAS1,TFCP2,CCNT1,RBL2,PIAS4,TAF12,CCNT2,HDAC4,ADD1,NBN,NCOR1,RPS3,ELMSAN1,PTPRN,HDAC11,NPM1,RUNX1,TRIM68,RCOR2,PITX2,LDB2,YEATS2,SDR16C5,NR1D2,CD34,ZMIZ2,REST,PPARGC1B,RUVBL1,MAMSTR,SETD3,SMAD3,GATA4,RERE,HMGB1,E2F1,COMMD6,UBE2I,ARNT,WWP2,STAT1,E2F2,HDGF,DR1,PAX2,PASD1,HMGB3,NFIA,CDC5L,PIM1,HDAC8,RBL1,AR,ASXL1,KLF5,BCOR,PSIP1,E2F6,ASAH1,NCOA7,…
GO Function	GO:0017076	Purine nucleotide binding	237	1878	0.11	0.0241	TRIP13,MYO15A,CDC6,RAB26,PNPLA3,ST13,PAPOLA,PCK2,RASL12,ABCF2,NOD1,DHX33,RPS6KB1,DRG2,TTL,CLCN6,ABCG2,VPS4B,PAPOLG,KALRN,ACVR1C,SPHK2,SLC22A5,KIF17,UBE2M,ACSS2,DCLK1,CSNK1G2,RRAS2,PDGFRA,DDX56,ALPK3,BRIP1,BLK,TOR1B,RAB21,NUAK1,CLCN3,RAB11A,HCN4,GNAO1,RPS6KA6,PRKX,TYRO3,PRKG2,GUCY1B3,KIF3C,DGKG,MAP3K13,RAB7A,LSG1,UBE2B,PIP5K1B,PRKAR2A,CDK6,IDE,ERBB3,PFKL,ARL8A,RHOB,EGFR,CCT6A,MFHAS1,GLUD1,FER,GUF1…
GO Function	GO:0032561	Guanyl ribonucleotide binding	65	392	0.23	0.0251	RAB26,PCK2,RASL12,DRG2,RRAS2,RAB21,RAB11A,GNAO1,PRKG2,GUCY1B3,RAB7A,LSG1,ARL8A,RHOB,MFHAS1,GLUD1,GUF1,ARL11,GUCY1A2,GUCY1A3,GFM2,ARF6,TSR1,NKIRAS2,RAB33B,AGAP1,GNAI2,EHD3,MIEF1,RAB28,GNL3L,TUBB,ARL4C,SEPT6,OPA1,ADSS,RAB4A,RIT1,RNGTT,PRKG1,BMS1,DIRAS2,GNL1,SEPT8,ATL2,RHOH,NIN,AK4,ARL4A,RAB2B,MX1,ATL3,SEPT7,SEPT9,NKIRAS1,GSPT1,RHOA,GNA13,RAB23,SRPRB,GCH1,ARL15,RAB30,PDE10A,SEPT2
GO Function	GO:0032555	Purine ribonucleotide binding	234	1864	0.11	0.0296	TRIP13,MYO15A,CDC6,RAB26,PNPLA3,PAPOLA,PCK2,RASL12,ABCF2,NOD1,DHX33,RPS6KB1,DRG2,TTL,CLCN6,ABCG2,VPS4B,PAPOLG,KALRN,ACVR1C,SPHK2,SLC22A5,KIF17,UBE2M,ACSS2,DCLK1,CSNK1G2,RRAS2,PDGFRA,DDX56,ALPK3,BRIP1,BLK,TOR1B,RAB21,NUAK1,CLCN3,RAB11A,HCN4,GNAO1,RPS6KA6,PRKX,TYRO3,PRKG2,GUCY1B3,KIF3C,DGKG,MAP3K13,RAB7A,LSG1,UBE2B,PIP5K1B,PRKAR2A,CDK6,IDE,ERBB3,PFKL,ARL8A,RHOB,EGFR,CCT6A,MFHAS1,GLUD1,FER,GUF1,EPHA…
GO Function	GO:0032550	Purine ribonucleoside binding	62	375	0.23	0.0321	RAB26,PCK2,RASL12,DRG2,RRAS2,RAB21,RAB11A,GNAO1,GUCY1B3,RAB7A,LSG1,ARL8A,RHOB,MFHAS1,GLUD1,GUF1,ARL11,GUCY1A2,GUCY1A3,GFM2,ARF6,TSR1,NKIRAS2,RAB33B,AGAP1,GNAI2,EHD3,MIEF1,RAB28,GNL3L,TUBB,ARL4C,SEPT6,OPA1,ADSS,RAB4A,RIT1,RNGTT,BMS1,DIRAS2,GNL1,SEPT8,ATL2,RHOH,NIN,AK4,ARL4A,RAB2B,MX1,ATL3,SEPT7,SEPT9,NKIRAS1,GSPT1,RHOA,GNA13,RAB23,SRPRB,GCH1,ARL15,RAB30,SEPT2
GO Function	GO:0005525	GTP binding	61	370	0.22	0.0365	RAB26,PCK2,RASL12,DRG2,RRAS2,RAB21,RAB11A,GNAO1,GUCY1B3,RAB7A,LSG1,ARL8A,RHOB,MFHAS1,GLUD1,GUF1,ARL11,GUCY1A2,GUCY1A3,GFM2,ARF6,TSR1,NKIRAS2,RAB33B,AGAP1,GNAI2,EHD3,RAB28,GNL3L,TUBB,ARL4C,SEPT6,OPA1,ADSS,RAB4A,RIT1,RNGTT,BMS1,DIRAS2,GNL1,SEPT8,ATL2,RHOH,NIN,AK4,ARL4A,RAB2B,MX1,ATL3,SEPT7,SEPT9,NKIRAS1,GSPT1,RHOA,GNA13,RAB23,SRPRB,GCH1,ARL15,RAB30,SEPT2
GO Function	GO:0035639	Purine ribonucleoside triphosphate binding	225	1799	0.1	0.0365	TRIP13,MYO15A,CDC6,RAB26,PAPOLA,PCK2,RASL12,ABCF2,NOD1,DHX33,RPS6KB1,DRG2,TTL,CLCN6,ABCG2,VPS4B,PAPOLG,KALRN,ACVR1C,SPHK2,SLC22A5,KIF17,UBE2M,ACSS2,DCLK1,CSNK1G2,RRAS2,PDGFRA,DDX56,ALPK3,BRIP1,BLK,TOR1B,RAB21,NUAK1,CLCN3,RAB11A,GNAO1,RPS6KA6,PRKX,TYRO3,PRKG2,GUCY1B3,KIF3C,DGKG,MAP3K13,RAB7A,LSG1,UBE2B,PIP5K1B,CDK6,IDE,ERBB3,PFKL,ARL8A,RHOB,EGFR,CCT6A,MFHAS1,GLUD1,FER,GUF1,EPHA4,ARL11,GUCY1A2,CAMK…
GO Function	GO:0003677	DNA binding	297	2470	0.09	0.0394	HOXA11,FOXJ2,TBX21,CDC6,ZNF184,SIRT1,ZBED4,TBL1X,ZNF500,DHX33,TLX2,POLK,HOXA7,NEUROG3,ZNF391,PIAS1,ZNF557,MNX1,ZNF331,SMARCC1,MTL5,ZBED3,MBD2,TFCP2,BRIP1,CCNT1,RBL2,GLIS2,PIAS4,GTF3C3,TAF12,HDAC4,WNT5A,MECOM,NBN,GMEB2,ARNTL2,ZNF280D,ZFHX3,NCOR1,PRDM15,ZNF614,MEIS1,EGFR,NONO,RPS3,OVOL2,MYRF,MYCN,ZNF117,NEIL2,APP,KLF10,ELMSAN1,ZNF689,ISL2,SPRTN,ZNF514,ABI2,TIGD6,NPM1,SAP30L,PKNOX2,ZNF319,ZNF211,RUN…
GO Function	GO:0036094	Small molecule binding	302	2516	0.09	0.0394	TRIP13,DLD,MYO15A,CDC6,RAB26,SIRT1,PNPLA3,ST13,PAPOLA,PCK2,CDIPT,RASL12,ABCF2,NOD1,DHX33,RPS6KB1,DRG2,MANBA,ST8SIA4,TTL,CLCN6,ABCG2,VPS4B,PAPOLG,KALRN,ACVR1C,SPHK2,SLC22A5,KIF17,SLC27A1,UBE2M,ACSS2,DCLK1,CSNK1G2,LYVE1,RRAS2,MBD2,PDGFRA,DDX56,ALPK3,BRIP1,BLK,TOR1B,RAB21,NUAK1,CLCN3,RAB11A,HCN4,GNAO1,RPS6KA6,TRPC5,PRKX,NOX4,P4HA1,TYRO3,PRKG2,GUCY1B3,GLRB,KIF3C,SIDT1,ACAD11,DGKG,MAP3K13,RAB7A,LSG1,U…
GO Function	GO:0097367	Carbohydrate derivative binding	270	2226	0.09	0.0431	TRIP13,CHRD,MYO15A,CDC6,RAB26,PNPLA3,ST13,PAPOLA,PCK2,RASL12,SFRP1,ABCF2,NOD1,DHX33,RPS6KB1,DRG2,HBEGF,ST8SIA4,TTL,CLCN6,ABCG2,VPS4B,PAPOLG,KALRN,ACVR1C,SPHK2,SLC22A5,KIF17,UBE2M,ACSS2,DCLK1,CSNK1G2,LYVE1,RRAS2,FST,PDGFRA,DDX56,ALPK3,BRIP1,BLK,TOR1B,THBS1,RAB21,NUAK1,CLCN3,RAB11A,HCN4,GNAO1,RPS6KA6,PRKX,TYRO3,PRKG2,GUCY1B3,KIF3C,DGKG,MAP3K13,RAB7A,TNC,LSG1,UBE2B,PIP5K1B,PRKAR2A,CDK6,IDE,ERBB3,PFK…
GO Function	GO:0003824	Catalytic activity	609	5486	0.05	0.0488	RHBDD2,INPP4A,OTUD5,MKRN2,MTMR7,DLD,MYO15A,RAB26,SIRT1,ASPHD2,PNPLA3,PAPOLA,PCK2,RNF125,MMP15,SMPD3,CDIPT,RASL12,SFRP1,ABCF2,MEST,YKT6,ATE1,DHX33,RPS6KB1,CPD,DRG2,MANBA,PUS3,ST8SIA4,EHHADH,NKTR,TTL,TMEM59,ADAT2,RNF103,ABCG2,GDA,VPS4B,PAPOLG,FAM98A,DUSP4,RDH10,KALRN,POLK,ACVR1C,PLA2G12A,SPHK2,SGPP1,KIF17,PIAS1,SLC27A1,UBE2M,ACSS2,CHSY1,PTPRE,DPH2,USPL1,CHRM3,DCLK1,CSNK1G2,RRAS2,ACP2,PDGFRA,MDM2,AL…
GO Component	GO:0005622	Intracellular	1560	14276	0.05	9.42e-13	BAIAP2L1,HOXA11,RHBDD2,RALBP1,SYT13,KIAA2022,RELT,INPP4A,TRIB2,OTUD5,FOXJ2,TRIP13,TBX21,MTMR7,ERLEC1,DLD,MYO15A,CDC6,RAB26,ZNF184,SIRT1,PNPLA3,ST13,IL2RB,ZBED4,PAPOLA,AP4S1,CHGA,PCK2,FERMT1,RNF125,TBL1X,ARL2BP,SMPD3,HSDL1,ZNF500,CDIPT,SFRP1,SIPA1L3,NOD1,SERPINE1,MEST,YKT6,CLIP2,ATE1,SFXN3,DNAJC12,DHX33,TVP23C,RPS6KB1,CCDC47,DRG2,JADE1,MANBA,WFS1,PUS3,KCTD10,CDKN1B,CNOT2,ASF1A,SAYSD1,GPR63,HBEGF,S…
GO Component	GO:0043229	Intracellular organelle	1384	12528	0.05	6.37e-10	BAIAP2L1,HOXA11,RHBDD2,SYT13,KIAA2022,RELT,INPP4A,TRIB2,FOXJ2,TRIP13,TBX21,ERLEC1,DLD,MYO15A,CDC6,RAB26,ZNF184,SIRT1,PNPLA3,IL2RB,ZBED4,PAPOLA,AP4S1,CHGA,PCK2,FERMT1,RNF125,TBL1X,ARL2BP,SMPD3,HSDL1,ZNF500,CDIPT,SIPA1L3,SERPINE1,MEST,YKT6,CLIP2,ATE1,SFXN3,DHX33,TVP23C,RPS6KB1,CCDC47,DRG2,JADE1,MANBA,WFS1,PUS3,KCTD10,CDKN1B,CNOT2,ASF1A,SAYSD1,GPR63,HBEGF,ST8SIA4,EHHADH,GNB4,NKTR,TMEM159,TFPI,SNX17,…
GO Component	GO:0043227	Membrane-bounded organelle	1372	12427	0.05	1.04e-09	BAIAP2L1,HOXA11,RHBDD2,SYT13,KIAA2022,RELT,INPP4A,TRIB2,FOXJ2,TRIP13,TBX21,ERLEC1,DLD,MYO15A,CDC6,RAB26,ZNF184,SIRT1,PNPLA3,ST13,IL2RB,ZBED4,PAPOLA,AP4S1,CHGA,PCK2,RNF125,TBL1X,ARL2BP,SMPD3,HSDL1,ZNF500,CDIPT,SFRP1,SIPA1L3,SERPINE1,MEST,YKT6,CLIP2,ATE1,SFXN3,DHX33,TVP23C,RPS6KB1,CPD,CCDC47,DRG2,JADE1,MANBA,WFS1,PUS3,KCTD10,CDKN1B,CNOT2,ASF1A,SAYSD1,GPR63,HBEGF,ST8SIA4,EHHADH,GNB4,NKTR,TMEM159,TFP…
GO Component	GO:0043226	Organelle	1469	13515	0.04	2.01e-09	BAIAP2L1,HOXA11,RHBDD2,SYT13,KIAA2022,RELT,INPP4A,TRIB2,FOXJ2,TRIP13,TBX21,ERLEC1,DLD,MYO15A,CDC6,RAB26,ZNF184,SIRT1,PNPLA3,ST13,IL2RB,ZBED4,PAPOLA,AP4S1,CHGA,PCK2,FERMT1,RNF125,TBL1X,ARL2BP,SMPD3,HSDL1,ZNF500,CDIPT,SFRP1,SIPA1L3,SERPINE1,MEST,YKT6,CLIP2,ATE1,SFXN3,DHX33,TVP23C,RPS6KB1,CPD,CCDC47,DRG2,JADE1,MANBA,WFS1,PUS3,KCTD10,CDKN1B,CNOT2,ASF1A,SAYSD1,GPR63,HBEGF,ST8SIA4,EHHADH,GNB4,NKTR,TMEM…
GO Component	GO:0005737	Cytoplasm	1259	11428	0.05	2.25e-07	BAIAP2L1,RHBDD2,RALBP1,SYT13,KIAA2022,RELT,INPP4A,TRIB2,OTUD5,MTMR7,ERLEC1,DLD,MYO15A,CDC6,RAB26,SIRT1,PNPLA3,ST13,IL2RB,ZBED4,PAPOLA,AP4S1,CHGA,PCK2,FERMT1,RNF125,ARL2BP,SMPD3,HSDL1,ZNF500,CDIPT,SFRP1,SIPA1L3,NOD1,SERPINE1,MEST,YKT6,CLIP2,ATE1,SFXN3,DNAJC12,DHX33,TVP23C,RPS6KB1,CCDC47,DRG2,JADE1,MANBA,WFS1,PUS3,KCTD10,CDKN1B,CNOT2,SAYSD1,GPR63,HBEGF,ST8SIA4,EHHADH,GNB4,NKTR,TFPI,SNX17,TLX2,IGFBP…
GO Component	GO:0043231	Intracellular membrane-bounded organelle	1194	10761	0.05	2.65e-07	BAIAP2L1,HOXA11,RHBDD2,SYT13,KIAA2022,RELT,INPP4A,TRIB2,FOXJ2,TRIP13,TBX21,ERLEC1,DLD,CDC6,RAB26,ZNF184,SIRT1,ZBED4,PAPOLA,AP4S1,CHGA,PCK2,RNF125,TBL1X,ARL2BP,SMPD3,HSDL1,ZNF500,CDIPT,SIPA1L3,MEST,YKT6,CLIP2,ATE1,SFXN3,DHX33,TVP23C,RPS6KB1,CCDC47,DRG2,JADE1,MANBA,WFS1,PUS3,KCTD10,CDKN1B,CNOT2,ASF1A,SAYSD1,GPR63,ST8SIA4,EHHADH,GNB4,NKTR,TFPI,SNX17,TLX2,IGFBP5,CLCN6,TMEM59,SLC35D1,CAMSAP2,FASTKD2,A…
GO Component	GO:0045202	Synapse	207	1351	0.19	5.78e-07	SYT13,CBLN4,INPP4A,RAB26,PRRT1,SLC6A2,RPS6KB1,WFS1,SSPN,ATP1B2,CHRM3,DCLK1,KCNMB4,MDM2,STX6,RAB21,CLCN3,USP14,SLC6A4,CDH1,RAB11A,VAMP7,PVRL1,GABRA4,GUCY1B3,GLRB,ADD2,HDAC4,WNT5A,ADD1,SLC12A7,CPEB4,NRXN2,OPRK1,KCNC1,CACNA1C,CDH13,CDH2,SH3GL1,ARL8A,OTOF,EGFR,SIGMAR1,SLC1A2,RPS3,GPM6A,KCNA6,ANK3,EPS8,EPHA4,GRID2,CAMK4,APP,KCNMA1,SLC6A1,PTPRN,ABI2,GUCY1A3,ADCY1,ARF6,VPS35,CACNB3,ATP6V1G2,BCR,P2RY1,DR…
GO Component	GO:0030054	Cell junction	284	2075	0.14	1.03e-05	BAIAP2L1,SYT13,CBLN4,INPP4A,RAB26,PRRT1,FERMT1,SLC6A2,SIPA1L3,RPS6KB1,WFS1,SSPN,YWHAH,ATP1B2,CHRM3,DCLK1,RRAS2,PDGFRA,APC,KCNMB4,MDM2,STX6,RAB21,CLCN3,DSG2,USP14,SLC6A4,CDH1,RAB11A,VAMP7,ARVCF,NOX4,PVRL1,GABRA4,GUCY1B3,GLRB,ADD2,HDAC4,WNT5A,ADD1,SLC12A7,CPEB4,TNC,NRXN2,PRKAR2A,OPRK1,KCNC1,SLC5A1,CACNA1C,CDH13,CDH2,SH3GL1,ARL8A,RHOB,OTOF,EGFR,SIGMAR1,SLC1A2,RPS3,GPM6A,KCNA6,ANK3,FER,EPS8,TJP1,EPHA…
GO Component	GO:0042995	Cell projection	299	2287	0.12	0.00017	SYT13,DLD,MYO15A,FERMT1,ARL2BP,SLC6A2,YKT6,RPS6KB1,JADE1,WFS1,ABCG2,ARAP3,BBS9,GPR83,SLC10A2,SLC22A5,KIF17,ATP1B2,ARHGEF6,ZC3H14,RSPH3,CHRM3,SLC38A2,PDGFRA,DZIP1,SEMA6A,APC,CD302,RNF38,RAB21,SLC6A4,CDH1,RAB11A,GLIS2,INVS,PITPNM3,GNAO1,VAMP7,TRPC5,LRP2,PVRL1,GABRA4,CUL3,GLRB,MLPH,KIF3C,CPEB4,PIP5K1B,PRKAR2A,OPRK1,CDK6,KCNC1,SLC5A1,CACNA1C,SSTR1,CDH13,GAS8,CDH2,SLC39A6,SH3GL1,LRRC56,CTTNBP2NL,ARL8A…
GO Component	GO:0110165	Cellular anatomical entity	1804	17788	0.01	0.00058	BAIAP2L1,HOXA11,RHBDD2,RALBP1,SYT13,KIAA2022,CBLN4,RELT,INPP4A,TRIB2,OTUD5,FOXJ2,TRIP13,P2RY10,TBX21,MTMR7,ERLEC1,CHRD,DLD,MYO15A,CDC6,RAB26,PRRT1,ZNF184,SIRT1,ASPHD2,PNPLA3,ST13,IL2RB,ZBED4,PAPOLA,AP4S1,CHGA,PCK2,FERMT1,RNF125,TBL1X,ARL2BP,MMP15,SMPD3,HSDL1,ZNF500,CDIPT,SLC6A2,RASL12,SFRP1,KCNA7,SIPA1L3,ABCF2,NOD1,SERPINE1,MEST,YKT6,CLIP2,ATE1,SFXN3,DNAJC12,DHX33,TVP23C,RPS6KB1,CPD,CCDC47,DRG2,J…
GO Component	GO:0120025	Plasma membrane bounded cell projection	284	2193	0.12	0.00058	SYT13,DLD,MYO15A,FERMT1,ARL2BP,SLC6A2,YKT6,RPS6KB1,JADE1,WFS1,ABCG2,ARAP3,BBS9,GPR83,SLC10A2,SLC22A5,KIF17,ATP1B2,ARHGEF6,ZC3H14,RSPH3,CHRM3,SLC38A2,PDGFRA,DZIP1,SEMA6A,APC,CD302,RNF38,RAB21,SLC6A4,CDH1,RAB11A,GLIS2,INVS,GNAO1,VAMP7,TRPC5,LRP2,PVRL1,GABRA4,CUL3,GLRB,MLPH,KIF3C,CPEB4,PIP5K1B,PRKAR2A,OPRK1,CDK6,KCNC1,SLC5A1,CACNA1C,SSTR1,CDH13,GAS8,CDH2,SLC39A6,LRRC56,CTTNBP2NL,ARL8A,SIGMAR1,ABLIM1…
GO Component	GO:0098590	Plasma membrane region	171	1219	0.15	0.0012	PRRT1,FERMT1,SLC6A2,SIPA1L3,NOD1,TFPI,IGFBP2,ABCG2,BBS9,SSPN,SLC10A2,SLC22A5,KIF17,ATP1B2,SLC27A1,CHRM3,APC,RAB21,DSG2,SLC6A4,CDH1,RAB11A,NOX4,LRP2,PVRL1,GABRA4,PRKG2,GLRB,ADD2,ADD1,PRKAR2A,KCNC1,IDE,SLC5A1,CACNA1C,ERBB3,CDH13,CDH2,SLC39A6,RHOB,OTOF,EGFR,SIGMAR1,SLC1A2,RPS3,GPM6A,ANK3,EPS8,TJP1,EPHA4,GRID2,APP,ATP1B3,KCNMA1,SLC6A1,AQP5,PDPN,TGFA,TDGF1,HPGD,ADCY1,ARF6,SCNN1G,SLC27A4,CACNB3,P2RY1,D…
GO Component	GO:0005829	Cytosol	597	5193	0.07	0.0019	BAIAP2L1,RALBP1,KIAA2022,INPP4A,OTUD5,MTMR7,CDC6,SIRT1,ST13,IL2RB,PCK2,FERMT1,ARL2BP,ZNF500,SFRP1,NOD1,YKT6,DHX33,RPS6KB1,DRG2,JADE1,PUS3,KCTD10,CDKN1B,CNOT2,GPR63,EHHADH,GNB4,SNX17,CAMSAP2,GDA,VPS4B,PAPOLG,ARAP3,NUDCD1,KALRN,BBS9,SPHK2,KIF17,YWHAH,ARHGEF6,MNX1,UBE2M,ACSS2,EFR3A,DPH2,ZBED3,CCNA1,CSNK1G2,MBD2,DZIP1,APC,HILPDA,TFCP2,MDM2,STX6,EIF4E2,HUS1,IREB2,MARCH7,BLK,TMOD1,HAL,RAB21,AP5M1,USP14…
GO Component	GO:0005634	Nucleus	818	7390	0.05	0.0028	BAIAP2L1,HOXA11,RHBDD2,KIAA2022,RELT,INPP4A,TRIB2,FOXJ2,TRIP13,TBX21,DLD,CDC6,ZNF184,SIRT1,ZBED4,PAPOLA,TBL1X,ARL2BP,ZNF500,SIPA1L3,CLIP2,ATE1,DHX33,RPS6KB1,DRG2,JADE1,PUS3,KCTD10,CDKN1B,CNOT2,ASF1A,GPR63,NKTR,TLX2,FASTKD2,ADAT2,ABCG2,VPS4B,PAPOLG,NUDCD1,DUSP4,KALRN,POLK,HOXA7,NEUROG3,SNRPA,ZNF391,SPHK2,PITHD1,SGPP1,PIAS1,FAM64A,ZC3H14,ZNF557,MNX1,UBE2M,ZNF331,RBM39,ACSS2,GINS2,SMARCC1,PTPRE,GRSF…
GO Component	GO:0030424	Axon	99	646	0.19	0.0047	SYT13,ZC3H14,CHRM3,SLC38A2,SEMA6A,RAB21,RAB11A,TRPC5,LRP2,PVRL1,CPEB4,KCNC1,ARL8A,SIGMAR1,SLC1A2,GPM6A,KCNA6,ANK3,EPS8,EPHA4,APP,SLC6A1,AMFR,ADCY9,AZIN2,PTPRN,HEPACAM,BCR,ROBO4,ALCAM,CHRM1,NECAB2,USP9X,CRMP1,TMEM108,PTCH1,GLDN,STX3,MAPT,CRHR2,SEPT6,DPYSL3,KIAA1598,OPHN1,SPTBN1,ELAVL4,NF1,CPLX2,MAP2,STAT1,FZD5,OPA1,CNTNAP2,EXOC8,TGFB2,HTR1B,CRTAC1,PRKAA2,PREX1,TMEM57,HNRNPR,PCDH9,KCNAB2,TPRG1L,UNC…
GO Component	GO:0098978	Glutamatergic synapse	63	361	0.25	0.0047	PRRT1,CHRM3,CLCN3,CDH1,RAB11A,WNT5A,SH3GL1,SLC1A2,GPM6A,EPS8,EPHA4,GRID2,CAMK4,GUCY1A3,ADCY1,ARF6,VPS35,BCR,P2RY1,CHRM1,NETO1,PRR7,SLC6A17,WASF3,STX3,ATAD1,OPHN1,SPTBN1,MAPK10,CPLX2,PAK3,NOS1AP,EGLN1,GPC6,SLITRK1,CLSTN1,PCDH17,UNC13B,ADRA1A,FRMPD4,KCNA1,SYNPO,ITGB1,PPP3CC,GRIP1,DLG4,NRG1,NRXN1,ATP2B1,RHOA,NDRG1,SLC4A8,ARHGAP22,GABRR1,P2RX6,LPHN3,NEDD4,EIF4E,LYN,RNF19A,HTR2A,SHISA9,LRRC4B
GO Component	GO:0012505	Endomembrane system	521	4542	0.07	0.0085	RHBDD2,SYT13,INPP4A,MTMR7,ERLEC1,DLD,RAB26,SIRT1,PNPLA3,IL2RB,AP4S1,CHGA,RNF125,SMPD3,CDIPT,SIPA1L3,SERPINE1,MEST,YKT6,TVP23C,CCDC47,MANBA,WFS1,CDKN1B,ST8SIA4,TMEM159,TFPI,SNX17,IGFBP5,CLCN6,TMEM59,SLC35D1,CAMSAP2,RNF103,VPS4B,RDH10,HOXA7,SSPN,SLC36A1,SPHK2,SLC35E2,SGPP1,APOL2,C16orf62,SLC27A1,CHSY1,CHRM3,RRAS2,SARAF,PDGFRA,HILPDA,MRAP2,STX6,TMEM127,KDELR2,BRIP1,TOR1B,THBS1,RAB21,XYLT1,MAN2A1,CLC…
GO Component	GO:0036477	Somatodendritic compartment	121	852	0.16	0.0111	TBX21,SLC6A2,YKT6,WFS1,KIF17,ZC3H14,CHRM3,SLC38A2,GNAO1,TRPC5,LRP2,PVRL1,GLRB,MLPH,CPEB4,KCNC1,CACNA1C,GPM6A,ANK3,EPHA4,GRID2,APP,ZDHHC5,SLC6A1,AMFR,ADCY9,AZIN2,PTPRN,ABI2,NGB,VPS35,RRM1,BCR,P2RY1,ALCAM,PAM,CHRM1,CTNND2,NECAB2,GNAI2,MAGOHB,CRMP1,TMEM108,PRR7,PDE4B,PTCH1,HTR7,STX3,SRR,MAPT,CRHR2,HRH3,ADCY2,KIAA1598,OPHN1,ELAVL4,NF1,MAPK10,CPLX2,MAP2,STAT1,TOP1,FZD5,OPA1,CNTNAP2,TGFB2,EPM2A,GLRX3,H…
GO Component	GO:0098794	Postsynapse	96	643	0.18	0.0112	INPP4A,PRRT1,SSPN,CHRM3,DCLK1,SLC6A4,CDH1,RAB11A,GABRA4,GLRB,ADD2,WNT5A,ADD1,CPEB4,KCNC1,CACNA1C,CDH2,SH3GL1,SIGMAR1,RPS3,GPM6A,ANK3,EPS8,EPHA4,GRID2,CAMK4,APP,KCNMA1,SLC6A1,ABI2,ADCY1,VPS35,BCR,P2RY1,GRM5,CHRM1,CTNND2,GABRB3,NPAS4,BAALC,NETO1,TMEM108,PRR7,SLC6A17,PDE4B,PTCH1,WASF3,STX3,ATAD1,MAPT,OPHN1,SPTBN1,CPLX2,MAP2,TPPP,PAK3,PJA2,EGLN1,RAB4A,NSMF,PTEN,ABL1,SLITRK1,CLSTN1,PCDH17,ACTR2,KCNAB2…
GO Component	GO:0043005	Neuron projection	179	1366	0.13	0.0132	SYT13,MYO15A,SLC6A2,YKT6,RPS6KB1,WFS1,KIF17,ZC3H14,CHRM3,SLC38A2,SEMA6A,RAB21,SLC6A4,RAB11A,GNAO1,VAMP7,TRPC5,LRP2,PVRL1,GABRA4,GLRB,MLPH,CPEB4,OPRK1,KCNC1,CACNA1C,SSTR1,CDH13,CDH2,ARL8A,SIGMAR1,SLC1A2,GPM6A,KCNA6,ANK3,EPS8,EPHA4,GRID2,APP,ZDHHC5,SLC6A1,AMFR,ADCY9,AZIN2,PTPRN,ABI2,HEPACAM,VPS35,BCR,P2RY1,ROBO4,ALCAM,PAM,GRM5,CHRM1,CTNND2,NECAB2,GABRB3,BAALC,CAMKK2,GNAI2,VAMP2,USP9X,ELMOD3,CRMP1,T…
GO Component	GO:0098793	Presynapse	81	526	0.2	0.0141	RAB26,SLC6A2,WFS1,CHRM3,STX6,CLCN3,SLC6A4,VAMP7,PVRL1,GUCY1B3,NRXN2,KCNC1,CDH2,SH3GL1,OTOF,SLC1A2,GPM6A,KCNA6,EPHA4,APP,SLC6A1,PTPRN,ARF6,VPS35,ATP6V1G2,P2RY1,CHRM1,RAB33B,VAMP2,CACNB2,SLC6A17,TMED9,PDE4B,STX3,CRHR2,TMEM230,SEPT6,HRH3,EGFLAM,ITSN2,OPHN1,SYNJ2,SLC29A2,NF1,CPLX2,RAB4A,APH1A,HTR1B,HNRNPR,CLCN5,PCDH17,KCNAB2,TPRG1L,UNC13B,SEPT8,ADRA1A,KCNA1,PTPRN2,STX2,SV2B,GIT1,CCK,SLC29A4,RAB2B,PPP…
GO Component	GO:0030425	Dendrite	91	612	0.18	0.0162	YKT6,WFS1,KIF17,ZC3H14,CHRM3,SLC38A2,GNAO1,TRPC5,LRP2,PVRL1,GLRB,MLPH,CPEB4,CACNA1C,GPM6A,ANK3,EPHA4,GRID2,APP,ZDHHC5,AMFR,ADCY9,AZIN2,ABI2,BCR,P2RY1,ALCAM,CHRM1,CTNND2,NECAB2,GNAI2,TMEM108,PRR7,PDE4B,PTCH1,HTR7,STX3,MAPT,CRHR2,HRH3,ADCY2,OPHN1,ELAVL4,NF1,CPLX2,MAP2,STAT1,FZD5,OPA1,CNTNAP2,EPM2A,GLRX3,HTR1B,PRKAA2,NSMF,PREX1,PTEN,ABL1,HNRNPR,CLSTN1,FRMPD4,IL6ST,NIN,KCNA1,SAMD4A,SYNPO,COBL,MAPK8,I…
GO Component	GO:0031226	Intrinsic component of plasma membrane	214	1703	0.11	0.0215	SYT13,P2RY10,RAB26,PRRT1,IL2RB,MMP15,SLC6A2,KCNA7,NOD1,YKT6,HBEGF,SSPN,ACVR1C,SLC10A2,ATP1B2,SLC27A1,CHRM3,DCLK1,LYVE1,SLC38A2,PDGFRA,SEMA6A,KCNMB4,SLC16A7,CLCN3,SLC6A4,HCN4,TRPC5,NOX4,KCNK6,TYRO3,PVRL1,GABRA4,GLRB,SLC12A7,SEMA3C,OPRK1,KCNC1,SLC5A1,CACNA1C,ERBB3,SSTR1,TSPAN3,CDH2,SLC39A6,EGFR,SIGMAR1,SLC1A2,GPM6A,KCNA6,EPS8,EPHA4,GRID2,KCNK13,FLT1,APP,ATP1B3,MMP16,KCNMA1,SLC6A1,KIT,AQP5,ADCY9,PDP…
GO Component	GO:0099056	Integral component of presynaptic membrane	20	77	0.42	0.0217	CHRM3,SLC6A4,PVRL1,KCNC1,CDH2,SLC1A2,GPM6A,EPHA4,SLC6A1,P2RY1,CHRM1,APH1A,HTR1B,PCDH17,ADRA1A,KCNA1,NRG1,NRXN1,ATP2B1,HTR2A
GO Component	GO:0000151	Ubiquitin ligase complex	49	286	0.24	0.0261	RHBDD2,KCTD10,CDKN1B,DCUN1D5,CUL3,ASB1,UBE2B,KLHL8,MARCH6,SKP2,SPOPL,AMN1,RMND5A,OTULIN,AMFR,FBXO33,MAEA,KLHL3,KCTD2,RANBP10,WDTC1,RNF168,RNF144A,FBXL3,ANAPC11,DCAF4,WWP2,ZSWIM5,DCAF12,BRCC3,DCAF17,CUL4A,KLHL21,ARIH1,KLHL42,DCAF16,CUL5,RNF14,LRRC29,VPRBP,UBE2L3,ATP5SL,FBXL7,NEDD4,RNF19A,LMO7,CAND1,CUL2,ENC1
GO Component	GO:0005654	Nucleoplasm	454	3973	0.07	0.0261	BAIAP2L1,HOXA11,RHBDD2,KIAA2022,RELT,FOXJ2,DLD,CDC6,SIRT1,ZBED4,PAPOLA,TBL1X,ZNF500,SIPA1L3,DHX33,RPS6KB1,DRG2,JADE1,KCTD10,CDKN1B,CNOT2,ASF1A,GPR63,FASTKD2,ADAT2,ABCG2,PAPOLG,NUDCD1,DUSP4,KALRN,POLK,HOXA7,SNRPA,SGPP1,PIAS1,FAM64A,ZC3H14,MNX1,UBE2M,RBM39,ACSS2,GINS2,SMARCC1,GRSF1,USPL1,CCNA1,MBD2,PDGFRA,DZIP1,APC,HILPDA,TFCP2,MDM2,STX6,ALDH1L2,HUS1,BRIP1,IMP4,RNF38,NUAK1,USP22,KPNA3,CCNT1,ANKRD12…
GO Component	GO:0071944	Cell periphery	604	5432	0.05	0.0261	BAIAP2L1,SYT13,RELT,INPP4A,P2RY10,RAB26,PRRT1,IL2RB,FERMT1,MMP15,SMPD3,CDIPT,SLC6A2,RASL12,SFRP1,KCNA7,SIPA1L3,NOD1,SERPINE1,YKT6,CLIP2,CPD,JADE1,MANBA,CNOT2,GPR63,HBEGF,GNB4,NKTR,TFPI,IGFBP2,TMEM59,ABCG2,LRP11,ARAP3,BBS9,SSPN,ACVR1C,SLC36A1,GPR83,SLC10A2,SLC22A5,DSTN,SGPP1,KIF17,YWHAH,ATP1B2,C16orf62,SLC27A1,EFR3A,PTPRE,CHRM3,DCLK1,CSNK1G2,LYVE1,RRAS2,SLC38A2,PDGFRA,SEMA6A,APC,MRAP2,KCNMB4,MDM2,…
GO Component	GO:0098889	Intrinsic component of presynaptic membrane	21	86	0.4	0.0271	CHRM3,SLC6A4,PVRL1,KCNC1,CDH2,SLC1A2,GPM6A,EPHA4,SLC6A1,P2RY1,CHRM1,APH1A,HTR1B,PCDH17,ADRA1A,KCNA1,NRG1,NRXN1,ATP2B1,CNTN5,HTR2A
GO Component	GO:0098984	Neuron to neuron synapse	60	374	0.21	0.0271	INPP4A,ATP1B2,CHRM3,DCLK1,VAMP7,PVRL1,ADD2,ADD1,CPEB4,CACNA1C,CDH2,SH3GL1,SIGMAR1,RPS3,EPS8,EPHA4,GRID2,ADCY1,VPS35,BCR,P2RY1,GRM5,CHRM1,CTNND2,BAALC,NETO1,TMEM108,PRR7,PDE4B,PTCH1,SPTBN1,MAP2,PAK3,PJA2,EGLN1,NSMF,SLITRK1,CLSTN1,ACTR2,KCNAB2,UNC13B,FRMPD4,PKP4,SYNPO,GRIP1,MX1,DLG4,NRG1,AKAP7,SLC4A8,P2RX6,MPP2,LYN,RNF19A,SHISA9,NETO2,C15orf59,SHANK2,LRRC4B,CPEB1
GO Component	GO:0098982	GABA-ergic synapse	19	74	0.42	0.0276	CBLN4,CLCN3,GABRA4,GLRB,CDH13,SLC6A1,GUCY1A3,GABRB3,SLC6A17,SLITRK1,CLSTN1,PCDH17,ADRA1A,NRG1,NRXN1,ATP2B1,MDGA1,GABRR1,CNTN5
GO Component	GO:0005887	Integral component of plasma membrane	203	1623	0.1	0.0288	SYT13,P2RY10,PRRT1,IL2RB,MMP15,SLC6A2,KCNA7,YKT6,HBEGF,SSPN,ACVR1C,SLC10A2,ATP1B2,SLC27A1,CHRM3,DCLK1,LYVE1,SLC38A2,PDGFRA,SEMA6A,KCNMB4,SLC16A7,CLCN3,SLC6A4,HCN4,TRPC5,NOX4,KCNK6,TYRO3,PVRL1,GABRA4,GLRB,SLC12A7,SEMA3C,OPRK1,KCNC1,SLC5A1,CACNA1C,ERBB3,SSTR1,TSPAN3,CDH2,SLC39A6,EGFR,SIGMAR1,SLC1A2,GPM6A,KCNA6,EPS8,EPHA4,GRID2,KCNK13,FLT1,APP,ATP1B3,MMP16,KCNMA1,SLC6A1,KIT,AQP5,ADCY9,PDPN,TRAT1,SLM…
GO Component	GO:0031252	Cell leading edge	66	425	0.2	0.0288	FERMT1,ARAP3,ARHGEF6,APC,CDH1,VAMP7,GABRA4,CDK6,KCNC1,CDH2,SLC39A6,CTTNBP2NL,ABLIM1,SLC1A2,RPS3,EPS8,APP,PDPN,ABI2,ARF6,LDB2,CSPG4,ARHGEF4,MTSS1,WASF3,STX3,MAPT,MTSS1L,DPYSL3,FGD6,SPRY4,KIAA1598,SPTBN1,ARPIN,CD2AP,ITGB1BP1,CNTNAP2,EXOC8,CDC42BPA,THEM4,PLEKHA1,PKN2,ANGPTL3,ABL1,TLR4,KIAA1462,ARHGEF7,ACTR2,NEDD9,SNX2,AKT2,STX2,TIRAP,LIMA1,COBL,ITGB1,KSR1,DDX3X,ATP2B1,PTPRJ,RHOA,ROBO2,MYO10,MPP2,SNT…
GO Component	GO:0099699	Integral component of synaptic membrane	31	157	0.3	0.0319	PRRT1,CHRM3,SLC6A4,PVRL1,GABRA4,KCNC1,CDH2,SLC1A2,GPM6A,EPHA4,GRID2,SLC6A1,ADCY1,P2RY1,CHRM1,NETO1,APH1A,HTR1B,SLITRK1,CLSTN1,PCDH17,ADRA1A,KCNA1,ITGB1,NRG1,NRXN1,ATP2B1,P2RX6,HTR2A,SHISA9,LRRC4B
GO Component	GO:0016020	Membrane	965	9072	0.03	0.034	BAIAP2L1,RHBDD2,RALBP1,SYT13,RELT,INPP4A,P2RY10,MTMR7,RAB26,PRRT1,SIRT1,ASPHD2,PNPLA3,IL2RB,AP4S1,FERMT1,RNF125,MMP15,SMPD3,CDIPT,SLC6A2,RASL12,SFRP1,KCNA7,SIPA1L3,ABCF2,NOD1,SERPINE1,MEST,YKT6,SFXN3,TVP23C,RPS6KB1,CPD,CCDC47,DRG2,JADE1,MANBA,WFS1,CNOT2,SAYSD1,GPR63,HBEGF,ST8SIA4,GNB4,NKTR,TMEM159,TFPI,SNX17,IGFBP2,CLCN6,TMEM59,SLC35D1,RNF103,ABCG2,VPS4B,PAPOLG,LRP11,ARAP3,RDH10,BBS9,HOXA7,SSPN,A…
GO Component	GO:0031981	Nuclear lumen	529	4733	0.06	0.0346	BAIAP2L1,HOXA11,RHBDD2,KIAA2022,RELT,FOXJ2,DLD,CDC6,SIRT1,ZBED4,PAPOLA,TBL1X,ZNF500,SIPA1L3,DHX33,RPS6KB1,DRG2,JADE1,KCTD10,CDKN1B,CNOT2,ASF1A,GPR63,TLX2,FASTKD2,ADAT2,ABCG2,PAPOLG,NUDCD1,DUSP4,KALRN,POLK,HOXA7,NEUROG3,SNRPA,SGPP1,PIAS1,FAM64A,ZC3H14,MNX1,UBE2M,RBM39,ACSS2,GINS2,SMARCC1,GRSF1,ZBED3,USPL1,CCNA1,MBD2,PDGFRA,DZIP1,APC,HILPDA,TFCP2,MDM2,STX6,ALDH1L2,DDX56,HUS1,BRIP1,IMP4,RNF38,NUAK1,…
GO Component	GO:0150034	Distal axon	51	310	0.22	0.0346	CHRM3,TRPC5,PVRL1,CPEB4,KCNC1,SIGMAR1,GPM6A,KCNA6,EPS8,EPHA4,APP,AMFR,PTPRN,CHRM1,USP9X,CRMP1,PTCH1,STX3,MAPT,CRHR2,SEPT6,DPYSL3,KIAA1598,OPHN1,ELAVL4,CPLX2,MAP2,EXOC8,HTR1B,CRTAC1,PREX1,HNRNPR,PCDH9,KCNAB2,TPRG1L,UNC13B,NIN,BRSK2,KCNA1,PTPRN2,GIT1,COBL,CCK,NRXN1,ATCAY,SLC4A8,KIF21B,CASR,NDRG2,C19orf26,SHANK2
GO Component	GO:0005794	Golgi apparatus	197	1584	0.1	0.0376	RHBDD2,RAB26,AP4S1,RNF125,SMPD3,CDIPT,SIPA1L3,YKT6,TVP23C,ST8SIA4,SNX17,TMEM59,SLC35D1,CAMSAP2,SLC35E2,CHSY1,RRAS2,PDGFRA,STX6,KDELR2,RAB21,XYLT1,MAN2A1,CLCN3,CDH1,NDST1,AP4E1,GLCE,RAB11A,VAMP7,SLA2,COMMD9,LRP2,CUL3,WNT5A,RAB7A,STC2,GLT8D1,GAS8,OTOF,TEX261,MARCH4,EGFR,USP6NL,MYRF,ANK3,EPHA4,HS3ST3A1,ATP8B4,APP,PXYLP1,MMP16,AMFR,AZIN2,TGFA,PTPRN,F2RL1,ARF6,JAM3,TMED3,TVP23A,TRIM68,MAP2K1,FASN,B3GN…
GO Component	GO:0099240	Intrinsic component of synaptic membrane	32	169	0.29	0.0424	PRRT1,CHRM3,SLC6A4,PVRL1,GABRA4,KCNC1,CDH2,SLC1A2,GPM6A,EPHA4,GRID2,SLC6A1,ADCY1,P2RY1,CHRM1,NETO1,APH1A,HTR1B,SLITRK1,CLSTN1,PCDH17,ADRA1A,KCNA1,ITGB1,NRG1,NRXN1,ATP2B1,P2RX6,CNTN5,HTR2A,SHISA9,LRRC4B
GO Component	GO:0005886	Plasma membrane	586	5314	0.05	0.0447	BAIAP2L1,SYT13,RELT,INPP4A,P2RY10,RAB26,PRRT1,IL2RB,FERMT1,MMP15,SMPD3,CDIPT,SLC6A2,RASL12,SFRP1,KCNA7,SIPA1L3,NOD1,SERPINE1,YKT6,CPD,JADE1,MANBA,CNOT2,GPR63,HBEGF,GNB4,NKTR,TFPI,IGFBP2,TMEM59,ABCG2,LRP11,ARAP3,BBS9,SSPN,ACVR1C,SLC36A1,GPR83,SLC10A2,SLC22A5,SGPP1,KIF17,YWHAH,ATP1B2,C16orf62,SLC27A1,EFR3A,PTPRE,CHRM3,DCLK1,CSNK1G2,LYVE1,RRAS2,SLC38A2,PDGFRA,SEMA6A,APC,MRAP2,KCNMB4,MDM2,STX6,TMEM12…
GO Component	GO:0005938	Cell cortex	48	292	0.22	0.0447	CLIP2,DSTN,CD302,TMOD1,MLPH,EXOC6B,FER,EPS8,MYO5B,ARF6,MAEA,STXBP6,PLS1,C2CD2L,CAV1,MTSS1L,SEPT6,SPTBN1,PARD3B,CALD1,EXOC8,GLRX3,MPP1,NSMF,ARHGEF7,ACTR2,UNC13B,SEPT8,NEDD9,AKT2,COBL,SEPT7,DLG4,SAPCD2,SEPT9,RHOA,FGFR2,DCTN4,MICAL3,SLC2A1,MYO10,NEDD4,RAI14,RIMS1,ST5,STIM1,SEPT2,FGF1
GO Component	GO:0045121	Membrane raft	52	324	0.21	0.0447	SLC6A2,TFPI,ABCG2,SLC6A4,CDH1,TRPC5,ADD2,ADD1,PRKAR2A,CDH13,CDH2,EGFR,SLC1A2,APP,ATP1B3,KCNMA1,PDPN,TDGF1,ADCY1,CRK,RGMB,CFLAR,BAALC,GNAI2,GPM6B,PTCH1,RFTN1,UNC5B,LYPD6,TUBB,CAV1,MAPT,ADCY2,PLSCR1,SYNJ2,CASP8,TGFBR2,NOS1AP,ADRA1A,ITGB1,GRIP1,ATP2B1,INPP5D,SLC2A1,LYN,IKBKB,HTR2A,STOML1,GPR56,STIM1,ADCYAP1R1,CD48
GO Component	GO:0070013	Intracellular organelle lumen	641	5857	0.05	0.0447	BAIAP2L1,HOXA11,RHBDD2,KIAA2022,RELT,FOXJ2,ERLEC1,DLD,CDC6,SIRT1,ZBED4,PAPOLA,AP4S1,PCK2,TBL1X,ARL2BP,ZNF500,SIPA1L3,SERPINE1,DHX33,RPS6KB1,DRG2,JADE1,MANBA,WFS1,KCTD10,CDKN1B,CNOT2,ASF1A,GPR63,EHHADH,TLX2,IGFBP5,FASTKD2,ADAT2,ABCG2,PAPOLG,NUDCD1,DUSP4,KALRN,POLK,HOXA7,NEUROG3,SNRPA,MRPS7,SGPP1,PIAS1,FAM64A,ZC3H14,MNX1,UBE2M,MRPL4,RBM39,ACSS2,GINS2,SMARCC1,GRSF1,ZBED3,USPL1,CCNA1,MBD2,ACP2,PDGFRA…
STRING clusters	CL:30936	Cancer/testis gene family 47, and Melanoma-associated antigen B5	12	19	0.81	0.0323	CT47A4,CT47A5,CT47A7,CT47A1,CT47A3,CT47A6,CT47A8,CT47A9,CT47A11,CT47A10,CT47A2,CT47A12
STRING clusters	CL:30938	Cancer/testis gene family 47, and Golgi pH regulator, conserved domain	10	13	0.89	0.0323	CT47A4,CT47A5,CT47A3,CT47A6,CT47A8,CT47A9,CT47A11,CT47A10,CT47A2,CT47A12
KEGG	hsa04012	ErbB signaling pathway	22	83	0.43	0.0367	RPS6KB1,CDKN1B,HBEGF,PIK3R3,ERBB3,EGFR,TGFA,CRK,MAP2K1,CAMK2D,MAPK10,PAK3,NRG2,ABL1,AKT2,GRB2,MAPK8,NRG1,SHC1,PAK6,MYC,PLCG2
KEGG	hsa04218	Cellular senescence	32	150	0.34	0.0367	SIRT1,SERPINE1,CCNA1,RRAS2,MDM2,HUS1,RBL2,PIK3R3,NBN,CDK6,CCNA2,MAP2K1,CDC25A,HIPK3,SMAD3,GATA4,E2F1,TGFBR2,E2F2,HIPK1,PTEN,MCU,RBBP4,RBL1,AKT2,RAD9B,CDK1,PPP3CC,ZFP36L1,CHEK1,NFATC4,MYC
KEGG	hsa04540	Gap junction	21	87	0.39	0.0367	PDGFRA,PRKG2,GUCY1B3,EGFR,TJP1,GUCY1A2,ADCY9,GUCY1A3,ADCY1,MAP2K1,GRM5,GNAI2,TUBB,ADCY2,PDGFA,PRKG1,GRB2,ADCY7,CDK1,HTR2A,PLCB3
KEGG	hsa05206	MicroRNAs in cancer	34	160	0.34	0.0367	SIRT1,CDKN1B,PDGFRA,APC,MDM2,THBS1,PIK3R3,HDAC4,TNC,CDK6,ERBB3,EGFR,MMP16,CRK,MAP2K1,CDC25A,DNMT3B,E2F1,PDGFA,BMF,UBE2I,E2F2,PTEN,ABL1,PLAU,PIM1,RECK,GRB2,RHOA,SHC1,IKBKB,MYC,PLCG2,FOXP1
KEGG	hsa05220	Chronic myeloid leukemia	20	75	0.43	0.0367	CDKN1B,POLK,MDM2,PIK3R3,MECOM,CDK6,RUNX1,CRK,MAP2K1,BCR,SMAD3,E2F1,TGFBR2,E2F2,ABL1,AKT2,GRB2,SHC1,IKBKB,MYC
KEGG	hsa01521	EGFR tyrosine kinase inhibitor resistance	19	78	0.39	0.0485	RPS6KB1,PDGFRA,EIF4E2,PIK3R3,ERBB3,EGFR,TGFA,AXL,MAP2K1,PDGFA,NF1,NRG2,PTEN,AKT2,GRB2,NRG1,SHC1,FGFR2,PLCG2
KEGG	hsa04152	AMPK signaling pathway	25	120	0.33	0.0485	SIRT1,PCK2,RPS6KB1,CCNA1,PIK3R3,PPP2R3A,G6PC3,PFKL,CCNA2,PRKAG2,FASN,CAMKK2,SCD5,ADIPOR1,SREBF1,CREB5,PFKFB2,PRKAA2,ADRA1A,PFKP,AKT2,ADIPOQ,PPP2R5C,CAB39L,ACACA
KEGG	hsa05200	Pathways in cancer	76	517	0.18	0.0485	RALBP1,IL2RB,RPS6KB1,CDKN1B,GNB4,POLK,CCNA1,PDGFRA,APC,MDM2,CDH1,PIK3R3,IL7,WNT5A,MECOM,CDK6,CCNA2,SKP2,EGFR,FZD1,KIT,ADCY9,TGFA,ADCY1,RUNX1,CRK,MAP2K1,BCR,RASGRP1,FGF5,GNAI2,EDNRA,BID,PTCH1,SMAD3,CAMK2D,ADCY2,E2F1,PDGFA,CASP8,ARNT,TGFBR2,MAPK10,STAT1,FZD5,E2F2,EGLN1,MGST3,XIAP,PTEN,ABL1,PIM1,AR,IL6ST,AKT2,GRB2,ADCY7,MAPK8,ITGB1,COL4A3,COL4A4,ARHGEF12,ITGA6,IGF2,RHOA,GNA13,RUNX1T1,ESR1,FGFR2,SLC2…
KEGG	hsa05212	Pancreatic cancer	18	73	0.4	0.0485	RALBP1,RPS6KB1,POLK,ARHGEF6,PIK3R3,CDK6,EGFR,TGFA,MAP2K1,SMAD3,E2F1,TGFBR2,MAPK10,STAT1,E2F2,AKT2,MAPK8,IKBKB
KEGG	hsa05214	Glioma	18	72	0.41	0.0485	POLK,PDGFRA,MDM2,PIK3R3,CDK6,EGFR,CAMK4,TGFA,MAP2K1,CAMK2D,E2F1,PDGFA,E2F2,PTEN,AKT2,GRB2,SHC1,PLCG2
TISSUES	BTO:0000042	Animal	1723	14895	0.07	4.38e-45	BAIAP2L1,HOXA11,RHBDD2,RALBP1,SYT13,KIAA2022,CBLN4,RELT,INPP4A,TRIB2,OTUD5,FOXJ2,TRIP13,MKRN2,TBX21,MTMR7,ERLEC1,UHRF1BP1,CHRD,DLD,MYO15A,CDC6,RAB26,PRRT1,ZNF184,SIRT1,ASPHD2,PNPLA3,ST13,IL2RB,ZBED4,PAPOLA,AP4S1,CHGA,PCK2,FERMT1,RNF125,TBL1X,ARL2BP,MMP15,SMPD3,HSDL1,ZNF500,CDIPT,SLC6A2,RASL12,SFRP1,KCNA7,SIPA1L3,ABCF2,NOD1,SERPINE1,MEST,YKT6,CLIP2,ATE1,SFXN3,DNAJC12,DHX33,RPS6KB1,CPD,CCDC47,DRG2,…
TISSUES	BTO:0000000	Tissues, cell types and enzyme sources	1725	14943	0.07	8.81e-45	BAIAP2L1,HOXA11,RHBDD2,RALBP1,SYT13,KIAA2022,CBLN4,RELT,INPP4A,TRIB2,OTUD5,FOXJ2,TRIP13,MKRN2,TBX21,MTMR7,ERLEC1,UHRF1BP1,CHRD,DLD,MYO15A,CDC6,RAB26,PRRT1,ZNF184,SIRT1,ASPHD2,PNPLA3,ST13,IL2RB,ZBED4,PAPOLA,AP4S1,CHGA,PCK2,FERMT1,RNF125,TBL1X,ARL2BP,MMP15,SMPD3,HSDL1,ZNF500,CDIPT,SLC6A2,RASL12,SFRP1,KCNA7,SIPA1L3,ABCF2,NOD1,SERPINE1,MEST,YKT6,CLIP2,ATE1,SFXN3,DNAJC12,DHX33,RPS6KB1,CPD,CCDC47,DRG2,…
TISSUES	BTO:0000142	Brain	816	5462	0.18	6.75e-36	RHBDD2,SYT13,INPP4A,TRIB2,OTUD5,MKRN2,ERLEC1,DLD,MYO15A,RAB26,PRRT1,ST13,PAPOLA,AP4S1,CHGA,ARL2BP,HSDL1,ZNF500,CDIPT,SFRP1,CLIP2,CPD,JADE1,WFS1,KCTD10,CDKN1B,ASF1A,GNB4,KLHL18,TTL,SNX17,IGFBP2,IGFBP5,CLCN6,TMEM59,CAMSAP2,FASTKD2,RNF103,ABCG2,GDA,FAM98A,KALRN,POLK,BBS9,SSPN,GPR83,SPHK2,DSTN,PITHD1,SLC35E2,YWHAH,APOL2,PIAS1,ATP1B2,ARHGEF6,RBM39,SMARCC1,PTPRE,GRSF1,MATN2,CHRM3,DCLK1,SARAF,SLC38A2,AC…
TISSUES	BTO:0000282	Head	910	6329	0.17	6.75e-36	RHBDD2,SYT13,INPP4A,TRIB2,OTUD5,MKRN2,ERLEC1,DLD,MYO15A,RAB26,PRRT1,ST13,PAPOLA,AP4S1,CHGA,ARL2BP,HSDL1,ZNF500,CDIPT,RASL12,SFRP1,CLIP2,SFXN3,RPS6KB1,CPD,JADE1,WFS1,KCTD10,CDKN1B,ASF1A,HBEGF,GNB4,KLHL18,TTL,SNX17,IGFBP2,IGFBP5,CLCN6,TMEM59,CAMSAP2,FASTKD2,RNF103,ABCG2,GDA,FAM98A,RDH10,KALRN,POLK,BBS9,SSPN,GPR83,MEA1,SPHK2,MRPS7,DSTN,PITHD1,SLC35E2,KIF17,YWHAH,APOL2,PIAS1,ATP1B2,ARHGEF6,C16orf62,Z…
TISSUES	BTO:0000227	Central nervous system	822	5558	0.18	6.89e-35	RHBDD2,SYT13,INPP4A,TRIB2,OTUD5,MKRN2,ERLEC1,DLD,MYO15A,RAB26,PRRT1,ST13,PAPOLA,AP4S1,CHGA,ARL2BP,HSDL1,ZNF500,CDIPT,SFRP1,CLIP2,CPD,JADE1,WFS1,KCTD10,CDKN1B,ASF1A,GNB4,KLHL18,TTL,SNX17,IGFBP2,IGFBP5,CLCN6,TMEM59,CAMSAP2,FASTKD2,RNF103,SOGA1,ABCG2,GDA,FAM98A,KALRN,POLK,BBS9,SSPN,GPR83,SPHK2,DSTN,PITHD1,SLC35E2,YWHAH,APOL2,PIAS1,ATP1B2,ARHGEF6,RBM39,SMARCC1,PTPRE,GRSF1,MATN2,CHRM3,DCLK1,SARAF,SLC3…
TISSUES	BTO:0001484	Nervous system	836	5707	0.17	2.04e-34	RHBDD2,SYT13,INPP4A,TRIB2,OTUD5,MKRN2,ERLEC1,DLD,MYO15A,RAB26,PRRT1,ST13,PAPOLA,AP4S1,CHGA,ARL2BP,HSDL1,ZNF500,CDIPT,SFRP1,YKT6,CLIP2,CPD,JADE1,WFS1,KCTD10,CDKN1B,ASF1A,GNB4,KLHL18,TTL,SNX17,IGFBP2,IGFBP5,CLCN6,TMEM59,CAMSAP2,FASTKD2,RNF103,SOGA1,ABCG2,GDA,FAM98A,KALRN,POLK,BBS9,SSPN,GPR83,SPHK2,DSTN,PITHD1,SLC35E2,YWHAH,APOL2,PIAS1,ATP1B2,ARHGEF6,RBM39,SMARCC1,PTPRE,GRSF1,MATN2,CHRM3,DCLK1,SARAF…
TISSUES	BTO:0001489	Whole body	1462	12619	0.07	2.24e-23	BAIAP2L1,HOXA11,RHBDD2,RALBP1,SYT13,RELT,INPP4A,TRIB2,OTUD5,FOXJ2,TRIP13,MKRN2,TBX21,ERLEC1,CHRD,DLD,MYO15A,RAB26,PRRT1,SIRT1,ST13,IL2RB,PAPOLA,AP4S1,CHGA,PCK2,FERMT1,TBL1X,ARL2BP,MMP15,HSDL1,ZNF500,CDIPT,SLC6A2,RASL12,SFRP1,KCNA7,ABCF2,NOD1,SERPINE1,MEST,YKT6,CLIP2,ATE1,SFXN3,DHX33,RPS6KB1,CPD,CCDC47,JADE1,WFS1,KCTD10,CDKN1B,CNOT2,ASF1A,HBEGF,EHHADH,GNB4,KLHL18,NKTR,TFPI,TTL,SNX17,IGFBP2,IGFBP5,…
TISSUES	BTO:0000928	Limbic system	149	762	0.3	4.67e-11	JADE1,WFS1,CLCN6,ABCG2,KALRN,PITHD1,PIAS1,DCLK1,SARAF,MRAP2,NUAK1,CDH1,VAMP7,MECR,GLRB,ADD1,CPEB4,CACNA1C,ERBB3,RHOB,ANK3,EPHA4,NEIL2,APP,KLF10,CBR1,POGLUT1,RICTOR,CCT2,MAPRE2,DRD5,NECAB2,CLOCK,NR1D2,CAMKK2,ZBTB33,PLA2G16,ETV4,MTURN,STXBP6,LMBR1,EHD3,SETD3,PHACTR1,SLC6A17,OPCML,PDE4B,UNC5B,LYPD6,PAQR6,CRHR2,RNF13,ADCY2,FGD6,PLS3,ELAVL4,FRMD4A,WTAP,RAD52,MAP3K5,MAPK10,ELAVL3,SLC39A14,CALD1,CD47,EG…
TISSUES	BTO:0000083	Female reproductive system	723	5799	0.1	1.23e-10	BAIAP2L1,HOXA11,RHBDD2,RALBP1,ERLEC1,DLD,SIRT1,ST13,PAPOLA,PCK2,ARL2BP,MMP15,ZNF500,CDIPT,SLC6A2,ABCF2,NOD1,SERPINE1,MEST,DHX33,RPS6KB1,CPD,CCDC47,JADE1,CDKN1B,CNOT2,ASF1A,EHHADH,GNB4,TFPI,SNX17,IGFBP2,IGFBP5,TMEM59,CAMSAP2,FASTKD2,ABCG2,VPS4B,PAPOLG,DUSP4,KALRN,BBS9,HOXA7,PLA2G12A,MEA1,SPHK2,DSTN,SGPP1,YWHAH,APOL2,ZC3H14,ZFYVE26,C16orf62,RSPH3,UBE2M,MRPL4,ZNF331,RBM39,SMARCC1,EFR3A,GRSF1,MATN2,M…
TISSUES	BTO:0000081	Reproductive system	751	6107	0.1	4.19e-10	BAIAP2L1,HOXA11,RHBDD2,RALBP1,ERLEC1,DLD,SIRT1,ST13,PAPOLA,PCK2,ARL2BP,MMP15,ZNF500,CDIPT,SLC6A2,ABCF2,NOD1,SERPINE1,MEST,DHX33,RPS6KB1,CPD,CCDC47,JADE1,CDKN1B,CNOT2,ASF1A,EHHADH,GNB4,NKTR,TFPI,SNX17,IGFBP2,IGFBP5,TMEM59,CAMSAP2,FASTKD2,ABCG2,VPS4B,PAPOLG,DUSP4,KALRN,BBS9,HOXA7,PLA2G12A,MEA1,SPHK2,DSTN,SGPP1,YWHAH,APOL2,ZC3H14,ZFYVE26,C16orf62,RSPH3,UBE2M,MRPL4,ZNF331,RBM39,SMARCC1,EFR3A,GRSF1,MA…
TISSUES	BTO:0001355	Temporal lobe	123	604	0.32	4.69e-10	OTUD5,RAB26,JADE1,WFS1,CLCN6,ABCG2,KALRN,PIAS1,DCLK1,SARAF,MRAP2,NUAK1,CDH1,VAMP7,MECR,GLRB,ADD1,CPEB4,CACNA1C,ERBB3,RHOB,ANK3,EPHA4,APP,KLF10,CBR1,RICTOR,CCT2,MAPRE2,DRD5,NECAB2,NR1D2,CAMKK2,ZBTB33,ETV4,MTURN,EHD3,SETD3,PHACTR1,SLC6A17,OPCML,PDE4B,UNC5B,LYPD6,PAQR6,MAPT,CRHR2,RNF13,ADCY2,FGD6,PLS3,FRMD4A,RAD52,MAP3K5,MAPK10,ELAVL3,SLC39A14,CD47,EGLN1,CACNA1E,ADAR,MPP1,HTR1B,OPALIN,PCDH19,FABP3,T…
TISSUES	BTO:0000478	Forebrain	235	1473	0.21	8.41e-10	OTUD5,DLD,RAB26,JADE1,WFS1,CLCN6,ABCG2,KALRN,PITHD1,PIAS1,ATP1B2,GRSF1,DCLK1,SARAF,ACP2,MRAP2,IMP4,NUAK1,NOL4,SLC6A4,CDH1,HCN4,VAMP7,MECR,GABRA4,GLRB,ADD1,DGKG,CPEB4,CACNA1C,ERBB3,ARHGDIA,ARL8A,RHOB,GFRA3,GLUD1,SLC1A2,ANK3,EPHA4,NEIL2,APP,KLF10,KCNMA1,CBR1,AZIN2,TGFA,POGLUT1,PTPRN,RICTOR,JAM3,AVPR1A,CCT2,CHP2,MAPRE2,SLC27A4,ECEL1,ZNF25,FASN,PAM,DRD5,RGPD8,NECAB2,CANT1,CLOCK,NR1D2,RASGRP1,CFLAR,CA…
TISSUES	BTO:0000445	Cerebral lobe	135	716	0.28	3.59e-09	OTUD5,RAB26,JADE1,WFS1,CLCN6,ABCG2,KALRN,PIAS1,ATP1B2,DCLK1,SARAF,MRAP2,NUAK1,CDH1,VAMP7,MECR,GLRB,ADD1,CPEB4,CACNA1C,ERBB3,RHOB,ANK3,EPHA4,APP,KLF10,CBR1,RICTOR,CCT2,MAPRE2,FASN,DRD5,RGPD8,NECAB2,NR1D2,RASGRP1,CAMKK2,ZBTB33,PLA2G16,ETV4,MTURN,EHD3,SETD3,PHACTR1,SLC6A17,PLEKHH1,OPCML,PDE4B,UNC5B,LYPD6,PAQR6,MAPT,CRHR2,RNF13,ADCY2,FGD6,PLS3,FRMD4A,RAD52,MAP3K5,MAPK10,ELAVL3,SLC39A14,CALD1,CD47,EGL…
TISSUES	BTO:0003091	Urogenital system	806	6716	0.09	3.59e-09	BAIAP2L1,HOXA11,RHBDD2,RALBP1,OTUD5,ERLEC1,DLD,SIRT1,ST13,PAPOLA,PCK2,ARL2BP,MMP15,ZNF500,CDIPT,SLC6A2,ABCF2,NOD1,SERPINE1,MEST,DHX33,RPS6KB1,CPD,CCDC47,JADE1,CDKN1B,CNOT2,ASF1A,EHHADH,GNB4,NKTR,TFPI,SNX17,IGFBP2,IGFBP5,TMEM59,CAMSAP2,FASTKD2,ABCG2,VPS4B,PAPOLG,DUSP4,KALRN,BBS9,HOXA7,PLA2G12A,MEA1,SPHK2,SLC22A5,DSTN,SGPP1,PLEKHG3,YWHAH,APOL2,ZC3H14,ZFYVE26,C16orf62,RSPH3,UBE2M,MRPL4,ZNF331,RBM39,…
TISSUES	BTO:0000233	Cerebral cortex	178	1075	0.23	2.73e-08	OTUD5,DLD,RAB26,JADE1,WFS1,CLCN6,ABCG2,KALRN,PIAS1,ATP1B2,GRSF1,DCLK1,SARAF,MRAP2,IMP4,NUAK1,SLC6A4,CDH1,VAMP7,MECR,GABRA4,GLRB,ADD1,CPEB4,CACNA1C,ERBB3,ARHGDIA,ARL8A,RHOB,GFRA3,GLUD1,SLC1A2,ANK3,EPHA4,NEIL2,APP,KLF10,KCNMA1,CBR1,AZIN2,RICTOR,AVPR1A,CCT2,CHP2,MAPRE2,ECEL1,FASN,DRD5,RGPD8,NECAB2,CANT1,NR1D2,RASGRP1,CFLAR,CAMKK2,ZBTB33,MRFAP1,PLA2G16,ETV4,MTURN,TMEM108,EHD3,SETD3,PHACTR1,SLC6A17,PL…
TISSUES	BTO:0000239	Telencephalon	186	1153	0.22	6.18e-08	OTUD5,DLD,RAB26,JADE1,WFS1,CLCN6,ABCG2,KALRN,PIAS1,ATP1B2,GRSF1,DCLK1,SARAF,MRAP2,IMP4,NUAK1,SLC6A4,CDH1,VAMP7,MECR,GABRA4,GLRB,ADD1,CPEB4,CACNA1C,ERBB3,ARHGDIA,ARL8A,RHOB,GFRA3,GLUD1,SLC1A2,ANK3,EPHA4,NEIL2,APP,KLF10,KCNMA1,CBR1,AZIN2,RICTOR,AVPR1A,CCT2,CHP2,MAPRE2,ECEL1,FASN,DRD5,RGPD8,NECAB2,CANT1,NR1D2,RASGRP1,CFLAR,CAMKK2,ZBTB33,MRFAP1,PLA2G16,ETV4,MTURN,TMEM108,EHD3,SETD3,PHACTR1,SLC6A17,PL…
TISSUES	BTO:0000231	Cerebral hemisphere	184	1144	0.21	8.93e-08	OTUD5,DLD,RAB26,JADE1,WFS1,CLCN6,ABCG2,KALRN,PIAS1,ATP1B2,GRSF1,DCLK1,SARAF,MRAP2,IMP4,NUAK1,SLC6A4,CDH1,VAMP7,MECR,GABRA4,GLRB,ADD1,CPEB4,CACNA1C,ERBB3,ARHGDIA,ARL8A,RHOB,GFRA3,GLUD1,SLC1A2,ANK3,EPHA4,NEIL2,APP,KLF10,KCNMA1,CBR1,AZIN2,RICTOR,AVPR1A,CCT2,CHP2,MAPRE2,ECEL1,FASN,DRD5,RGPD8,NECAB2,CANT1,NR1D2,RASGRP1,CFLAR,CAMKK2,ZBTB33,MRFAP1,PLA2G16,ETV4,MTURN,TMEM108,EHD3,SETD3,PHACTR1,SLC6A17,PL…
TISSUES	BTO:0000601	Hippocampus	59	278	0.33	4.47e-05	JADE1,CLCN6,ABCG2,DCLK1,NUAK1,CDH1,VAMP7,MECR,GLRB,ADD1,CACNA1C,ERBB3,RHOB,ANK3,APP,CBR1,NECAB2,PHACTR1,SLC6A17,PDE4B,FGD6,MAPK10,ELAVL3,SLC39A14,CD47,CACNA1E,HTR1B,FABP3,TLR4,SLITRK1,CLSTN1,PCDH17,KCNAB2,ADRA1A,KCNIP4,MB21D2,CACNB1,FAM172A,TCF4,NRG1,PHF14,PCDH20,RGS4,SATB1,AKAP7,FGF12,KCNAB1,KCNN2,MPP2,CACNB4,ORC4,NCEH1,NUP153,NDRG2,COX4I1,DTNA,KCNN1,ENC1,ADCYAP1R1
TISSUES	BTO:0003099	Internal female genital organ	331	2593	0.11	0.00015	HOXA11,RHBDD2,ERLEC1,DLD,PAPOLA,ARL2BP,MMP15,CDIPT,SERPINE1,MEST,RPS6KB1,CPD,CCDC47,JADE1,CDKN1B,TFPI,SNX17,IGFBP2,IGFBP5,TMEM59,FASTKD2,ABCG2,HOXA7,SGPP1,ZFYVE26,UBE2M,MATN2,SARAF,SLC38A2,ACP2,PDGFRA,MDM2,EIF4E2,KDELR2,DDX56,TMOD1,THBS1,RAB21,USP22,USP14,SLC6A4,CDH1,NDST1,AP4E1,RBL2,GNAO1,VAMP7,CAPZA1,NOX4,DNAJC10,CUL3,ADD2,WNT5A,ACAD11,RAB7A,UBE2B,EXPH5,GLT8D1,ARNTL2,ERBB3,ZNF280D,TSPAN3,ARHGDI…
TISSUES	BTO:0000522	Gland	747	6602	0.06	0.0004	BAIAP2L1,HOXA11,RHBDD2,RALBP1,OTUD5,FOXJ2,MKRN2,ERLEC1,DLD,SIRT1,ST13,PAPOLA,CHGA,PCK2,TBL1X,ARL2BP,MMP15,CDIPT,SLC6A2,NOD1,SERPINE1,MEST,YKT6,CPD,CCDC47,CDKN1B,CNOT2,EHHADH,NKTR,TFPI,SNX17,IGFBP2,FASTKD2,ABCG2,VPS4B,FAM98A,DUSP4,SNRPA,MEA1,SPHK2,SLC22A5,DSTN,PITHD1,YWHAH,APOL2,PIAS1,ZC3H14,C16orf62,RSPH3,ZNF331,RBM39,ACSS2,GINS2,SMARCC1,GRSF1,MATN2,MTL5,USPL1,CCNA1,CSNK1G2,LYVE1,SARAF,FST,ACP2,D…
TISSUES	BTO:0000174	Embryonic structure	276	2132	0.12	0.00046	FOXJ2,TRIP13,ERLEC1,CHRD,PAPOLA,PCK2,MMP15,CDIPT,NOD1,SERPINE1,MEST,ATE1,RPS6KB1,CPD,CCDC47,CDKN1B,CNOT2,NKTR,TFPI,SNX17,IGFBP2,IGFBP5,TMEM59,FASTKD2,ABCG2,VPS4B,SGPP1,SLC38A2,ACP2,PDGFRA,KDELR2,DDX56,THBS1,RAB21,USP14,SLC6A4,CDH1,NDST1,RBL2,VAMP7,CAPZA1,NOX4,POLD3,ADD2,WNT5A,MECOM,RAB7A,UBE2B,NBN,EXPH5,GLT8D1,ARNTL2,ERBB3,CDH2,ARHGDIA,IGFBP4,PSMA5,MEIS1,TEX261,DNPEP,SKP2,EGFR,NONO,GLUD1,ABLIM1,R…
TISSUES	BTO:0000284	Organism form	287	2239	0.12	0.00056	FOXJ2,TRIP13,ERLEC1,CHRD,PAPOLA,PCK2,MMP15,CDIPT,NOD1,SERPINE1,MEST,ATE1,RPS6KB1,CPD,CCDC47,CDKN1B,CNOT2,NKTR,TFPI,SNX17,IGFBP2,IGFBP5,TMEM59,FASTKD2,ABCG2,VPS4B,SSPN,SGPP1,SLC38A2,ACP2,PDGFRA,KDELR2,DDX56,THBS1,RAB21,USP14,SLC6A4,CDH1,NDST1,RBL2,VAMP7,CAPZA1,NOX4,POLD3,ADD2,WNT5A,MECOM,RAB7A,UBE2B,NBN,EXPH5,GLT8D1,ARNTL2,ERBB3,CDH2,ARHGDIA,IGFBP4,PSMA5,MEIS1,TEX261,DNPEP,SKP2,EGFR,NONO,GLUD1,ABL…
TISSUES	BTO:0000080	Male reproductive gland	315	2505	0.11	0.00074	SIRT1,ST13,PAPOLA,CDIPT,SLC6A2,MEST,CPD,CNOT2,NKTR,SNX17,VPS4B,MEA1,SPHK2,DSTN,ZC3H14,C16orf62,RSPH3,ZNF331,SMARCC1,GRSF1,MATN2,MTL5,USPL1,CCNA1,CSNK1G2,SARAF,DZIP1,MDM2,KDELR2,MARCH7,IMP4,RNF38,THBS1,CLCN3,BTBD1,CILP,RAB11A,RBL2,CBFA2T2,TYRO3,DNAJC10,CUL3,HDAC4,ADD1,SLC12A7,CEP70,MAP3K13,RAB7A,SEMA3C,PIP5K1B,PRKAR2A,SQLE,IDE,TSPAN3,CDH2,PSMA5,MRPS5,CCT6A,NONO,RPS3,EPS8,MBNL1,NEIL2,APP,KCNMA1,IPP…
TISSUES	BTO:0000449	Fetus	170	1229	0.15	0.0015	ERLEC1,PAPOLA,MMP15,CDIPT,SERPINE1,MEST,RPS6KB1,CPD,CCDC47,TFPI,SNX17,IGFBP2,IGFBP5,TMEM59,ABCG2,SGPP1,SLC38A2,ACP2,PDGFRA,KDELR2,THBS1,SLC6A4,CDH1,NDST1,RBL2,CAPZA1,ADD2,WNT5A,RAB7A,UBE2B,EXPH5,GLT8D1,ARNTL2,ERBB3,IGFBP4,TEX261,DNPEP,SKP2,EGFR,NONO,GLUD1,RPS3,FLT1,KLF10,ATP1B3,KCNMA1,KIT,CBR1,AMFR,HPGD,NPM1,VPS35,NUDT21,CRK,RRM1,SPINT2,UBTF,PITX2,ALCAM,YEATS2,CLOCK,CD34,FGF5,CFLAR,CD46,EDNRA,FBN…
TISSUES	BTO:0001078	Placenta	162	1176	0.15	0.0026	ERLEC1,PAPOLA,MMP15,CDIPT,SERPINE1,MEST,RPS6KB1,CPD,CCDC47,TFPI,SNX17,IGFBP2,IGFBP5,TMEM59,ABCG2,SGPP1,SLC38A2,ACP2,PDGFRA,KDELR2,THBS1,SLC6A4,CDH1,NDST1,RBL2,CAPZA1,ADD2,WNT5A,RAB7A,UBE2B,EXPH5,ARNTL2,ERBB3,IGFBP4,TEX261,DNPEP,SKP2,EGFR,NONO,GLUD1,RPS3,FLT1,KLF10,ATP1B3,KCNMA1,KIT,CBR1,HPGD,NPM1,VPS35,NUDT21,RRM1,SPINT2,UBTF,PITX2,ALCAM,YEATS2,CLOCK,CD34,FGF5,CFLAR,CD46,EDNRA,FBN1,HPS1,PTTG1IP,S…
TISSUES	BTO:0001488	Endocrine gland	679	6036	0.06	0.0026	BAIAP2L1,HOXA11,RHBDD2,RALBP1,MKRN2,DLD,SIRT1,ST13,PAPOLA,CHGA,PCK2,TBL1X,ARL2BP,MMP15,CDIPT,SLC6A2,NOD1,SERPINE1,MEST,YKT6,CPD,CCDC47,CNOT2,EHHADH,NKTR,TFPI,SNX17,IGFBP2,FASTKD2,ABCG2,VPS4B,FAM98A,DUSP4,SNRPA,MEA1,SPHK2,DSTN,PITHD1,YWHAH,PIAS1,ZC3H14,C16orf62,RSPH3,ZNF331,RBM39,ACSS2,GINS2,SMARCC1,GRSF1,MATN2,MTL5,USPL1,CCNA1,CSNK1G2,LYVE1,SARAF,FST,ACP2,DZIP1,APC,TFCP2,MDM2,EIF4E2,TMEM127,KDELR…
TISSUES	BTO:0000082	Male reproductive system	325	2671	0.09	0.0049	SIRT1,ST13,PAPOLA,CDIPT,SLC6A2,MEST,CPD,CNOT2,NKTR,SNX17,VPS4B,MEA1,SPHK2,DSTN,ZC3H14,C16orf62,RSPH3,ZNF331,SMARCC1,GRSF1,MATN2,MTL5,USPL1,CCNA1,CSNK1G2,SARAF,PDGFRA,DZIP1,MDM2,KDELR2,MARCH7,IMP4,RNF38,THBS1,CLCN3,BTBD1,CILP,RAB11A,RBL2,CBFA2T2,TYRO3,DNAJC10,CUL3,HDAC4,ADD1,SLC12A7,CEP70,MAP3K13,RAB7A,SEMA3C,PIP5K1B,PRKAR2A,LAMP3,SQLE,IDE,TSPAN3,CDH2,PSMA5,MRPS5,CCT6A,NONO,RPS3,EPS8,MBNL1,NEIL2,A…
TISSUES	BTO:0003399	Avian pallium	42	216	0.3	0.0072	WFS1,KALRN,SARAF,MRAP2,EPHA4,CCT2,DRD5,CAMKK2,MTURN,EHD3,OPCML,PAQR6,CRHR2,RNF13,ADCY2,PLS3,RAD52,MAP3K5,ADAR,MPP1,OPALIN,PCDH19,ADO,ARHGEF7,PCDH9,KCNAB2,NFIB,NCOA7,SCN3B,PDIA6,PUM1,CHID1,BEST1,CHMP3,TBRG1,TMEM130,MPP2,CACNB4,LMO3,NDRG2,SEPT2,FOXP1
TISSUES	BTO:0000180	Cervical carcinoma cell	49	271	0.26	0.0093	SIRT1,RPS6KB1,CDKN1B,GRSF1,HDAC4,ERBB3,CCNA2,SKP2,EGFR,RICTOR,NPM1,MAP2K1,CDC25A,DNMT3B,SMAD3,CAV1,HMGB1,E2F1,SIAH1,ARNT,TGFBR2,MAP3K5,TFRC,STAT1,TOP1,E2F2,XIAP,ABL1,RBL1,AKT2,GRB2,CUL5,CDK1,MAPK8,ITGB1,RUNX3,CHEK1,CYLD,ILF3,SLC2A1,ATP2C1,IKBKB,LATS1,CUL2,HNRNPC,STIM1,UHRF1,MYC,HNRNPDL
TISSUES	BTO:0000583	Bone marrow cancer cell	64	395	0.22	0.0155	SIRT1,RPS6KB1,MDM2,USP14,CBFA2T2,TNFRSF8,CUL3,HDAC4,MECOM,ERBB3,MEIS1,CCNA2,SKP2,TJP1,RICTOR,NPM1,RUNX1,BCR,CDC25A,FEN1,BRD3,MLLT10,NUP98,USP9X,DNMT3B,ATP6V0A2,SMAD3,HMGB1,NF1,MAP3K5,TFRC,ETF1,STAT1,TOP1,EGLN1,MPP1,NFIA,ABL1,RBBP4,PIM1,TET1,CUL4A,ASXL1,DIS3,PSIP1,SDC1,IL6ST,WHSC1,GRB2,AFF1,CDK1,AGFG1,CHEK1,CYLD,SHC1,SLC2A1,EHMT1,EIF4E,LYN,IKBKB,NUP153,HNRNPC,MYC,HNRNPDL
TISSUES	BTO:0000580	Blood cancer cell	147	1098	0.13	0.0162	DLD,SIRT1,HSDL1,RPS6KB1,HBEGF,CLCN6,SNRPA,RBM39,SMARCC1,SLC38A2,MDM2,RAB21,USP14,RAB11A,CCNT1,RBL2,GLIS2,VAMP7,CBFA2T2,TNFRSF8,CUL3,HDAC4,MECOM,CEP70,RAB7A,CDK6,ERBB3,NCOR1,PSMA5,MEIS1,CCNA2,SKP2,NONO,RPS3,DCK,RICTOR,NPM1,SAP30L,KIAA1429,CCT2,MAPRE2,RUNX1,RRM1,BCR,CDC25A,FASN,FEN1,BRD3,ALCAM,MLLT10,SP3,NUP98,USP9X,HMGCS1,PCSK7,DNMT3B,SOCS3,TMED9,ATP6V0A2,SMAD3,RFTN1,TUBB,FAM78B,MAPT,SEPT6,IKZF3,H…
TISSUES	BTO:0000426	Erythroleukemia cell	41	225	0.27	0.0245	SIRT1,RPS6KB1,MDM2,CBFA2T2,HDAC4,MECOM,MEIS1,CCNA2,NPM1,RUNX1,BCR,FEN1,MLLT10,NUP98,DNMT3B,ATP6V0A2,TFRC,ETF1,STAT1,TOP1,EGLN1,MPP1,NFIA,ABL1,RBBP4,PIM1,TET1,ASXL1,PSIP1,GRB2,CDK1,AGFG1,CHEK1,SHC1,SLC2A1,EHMT1,EIF4E,LYN,HNRNPC,MYC,HNRNPDL
TISSUES	BTO:0001085	Vascular system	63	398	0.21	0.0271	NOD1,SERPINE1,KCTD10,CLCN6,APOL2,LYVE1,HILPDA,THBS1,CLCN3,NDST1,HCN4,NOX4,ADD2,GLT8D1,ARNTL2,CDH13,NONO,APP,KCNMA1,PDPN,WDR41,GFM2,KIAA1429,ZNF211,CD34,FGF5,CFLAR,SCD5,RUVBL1,FBN1,CAV1,IDS,FGD6,SPRY4,PDE4D,COMMD6,PLS3,ARNT,CALD1,EGLN1,GPR126,POGK,SEC23IP,CDC5L,ENG,CLCN5,TTC23,EFEMP1,ITGB1,ARL4A,PPP3CC,C4orf29,FAM124B,PUM1,ATP2B1,RGS4,NDRG1,SUMO3,KLF6,CALU,STOML1,FKBP5,RNF213
TISSUES	BTO:0000254	Female reproductive gland	328	2783	0.08	0.0282	HOXA11,RHBDD2,DLD,SIRT1,ST13,PAPOLA,ARL2BP,CDIPT,SLC6A2,NOD1,MEST,CPD,CCDC47,CNOT2,SNX17,IGFBP2,VPS4B,DUSP4,MEA1,DSTN,ZC3H14,C16orf62,RSPH3,ZNF331,SMARCC1,GRSF1,MATN2,MTL5,USPL1,CCNA1,CSNK1G2,SARAF,DZIP1,MDM2,EIF4E2,TMEM127,KDELR2,MARCH7,IMP4,RNF38,THBS1,CLCN3,BTBD1,CILP,RAB11A,RBL2,NOX4,TYRO3,DNAJC10,CUL3,MLPH,HDAC4,ADD1,CEP70,MAP3K13,RAB7A,SEMA3C,PIP5K1B,PRKAR2A,LAMP3,IDE,GLT8D1,TSPAN3,CDH2,SLC…
TISSUES	BTO:0001271	Leukemia cell	128	949	0.14	0.0282	DLD,SIRT1,HSDL1,RPS6KB1,CLCN6,SNRPA,RBM39,SMARCC1,SLC38A2,MDM2,USP14,RBL2,GLIS2,CBFA2T2,TNFRSF8,CUL3,HDAC4,MECOM,CEP70,RAB7A,CDK6,ERBB3,NCOR1,PSMA5,MEIS1,CCNA2,SKP2,NONO,RPS3,DCK,RICTOR,NPM1,SAP30L,KIAA1429,CCT2,RUNX1,RRM1,BCR,CDC25A,FASN,FEN1,BRD3,ALCAM,MLLT10,SP3,NUP98,USP9X,HMGCS1,DNMT3B,ATP6V0A2,SMAD3,RFTN1,TUBB,FAM78B,MAPT,HMGB1,PLSCR1,E2F1,UBE2I,ITGAL,NF1,WTAP,RAD52,PLXNB1,MAP3K5,TFRC,ETF1,…
TISSUES	BTO:0001042	Amygdala	37	204	0.27	0.0438	WFS1,KALRN,SARAF,MRAP2,EPHA4,CCT2,DRD5,CAMKK2,MTURN,EHD3,OPCML,PAQR6,CRHR2,RNF13,ADCY2,PLS3,RAD52,MAP3K5,ADAR,MPP1,OPALIN,PCDH19,ARHGEF7,PCDH9,KCNAB2,NCOA7,SCN3B,PDIA6,PUM1,CHID1,CHMP3,TBRG1,TMEM130,MPP2,LMO3,NDRG2,SEPT2
COMPARTMENTS	GOCC:0005622	Intracellular	1264	11202	0.06	4.46e-10	BAIAP2L1,HOXA11,RHBDD2,RALBP1,SYT13,KIAA2022,INPP4A,TRIB2,OTUD5,FOXJ2,TRIP13,TBX21,MTMR7,ERLEC1,DLD,MYO15A,CDC6,RAB26,SIRT1,PNPLA3,ST13,ZBED4,PAPOLA,AP4S1,CHGA,PCK2,FERMT1,RNF125,TBL1X,ARL2BP,HSDL1,ZNF500,SFRP1,SIPA1L3,NOD1,SERPINE1,MEST,YKT6,CLIP2,ATE1,SFXN3,DNAJC12,DHX33,RPS6KB1,CCDC47,DRG2,JADE1,MANBA,WFS1,PUS3,KCTD10,CDKN1B,CNOT2,ASF1A,HBEGF,ST8SIA4,EHHADH,GNB4,NKTR,TMEM159,TTL,SNX17,CLCN6,TM…
COMPARTMENTS	GOCC:0043226	Organelle	1094	9848	0.05	2.22e-05	BAIAP2L1,HOXA11,RHBDD2,RALBP1,SYT13,INPP4A,FOXJ2,TRIP13,TBX21,ERLEC1,DLD,MYO15A,CDC6,RAB26,SIRT1,PNPLA3,ZBED4,PAPOLA,AP4S1,CHGA,PCK2,FERMT1,RNF125,TBL1X,ARL2BP,HSDL1,ZNF500,CDIPT,SFRP1,SIPA1L3,SERPINE1,MEST,YKT6,CLIP2,ATE1,SFXN3,DHX33,RPS6KB1,CCDC47,DRG2,JADE1,MANBA,WFS1,KCTD10,CDKN1B,CNOT2,ASF1A,HBEGF,ST8SIA4,EHHADH,NKTR,TMEM159,TTL,SNX17,IGFBP2,CLCN6,TMEM59,CAMSAP2,FASTKD2,ADAT2,RNF103,SOGA1,AB…
COMPARTMENTS	GOCC:0043227	Membrane-bounded organelle	975	8685	0.06	4.58e-05	BAIAP2L1,HOXA11,RHBDD2,RALBP1,SYT13,INPP4A,FOXJ2,TBX21,ERLEC1,DLD,CDC6,RAB26,SIRT1,PNPLA3,ZBED4,PAPOLA,AP4S1,CHGA,PCK2,RNF125,TBL1X,ARL2BP,HSDL1,ZNF500,CDIPT,SFRP1,SERPINE1,MEST,YKT6,ATE1,SFXN3,DHX33,RPS6KB1,CCDC47,DRG2,JADE1,MANBA,WFS1,CDKN1B,CNOT2,HBEGF,ST8SIA4,EHHADH,NKTR,TMEM159,SNX17,IGFBP2,CLCN6,TMEM59,FASTKD2,ADAT2,RNF103,SOGA1,ABCG2,VPS4B,PAPOLG,NUDCD1,DUSP4,POLK,BBS9,HOXA7,NEUROG3,SLC36A…
COMPARTMENTS	GOCC:0043229	Intracellular organelle	1027	9242	0.05	6.94e-05	BAIAP2L1,HOXA11,RHBDD2,RALBP1,SYT13,INPP4A,FOXJ2,TRIP13,TBX21,ERLEC1,DLD,MYO15A,CDC6,RAB26,SIRT1,PNPLA3,ZBED4,PAPOLA,AP4S1,CHGA,PCK2,FERMT1,RNF125,TBL1X,ARL2BP,HSDL1,ZNF500,SIPA1L3,SERPINE1,MEST,YKT6,CLIP2,ATE1,SFXN3,DHX33,RPS6KB1,CCDC47,DRG2,JADE1,MANBA,WFS1,KCTD10,CDKN1B,CNOT2,ASF1A,HBEGF,ST8SIA4,EHHADH,NKTR,TMEM159,TTL,SNX17,CLCN6,TMEM59,CAMSAP2,FASTKD2,ADAT2,RNF103,ABCG2,VPS4B,PAPOLG,NUDCD1,D…
COMPARTMENTS	GOCC:0005737	Cytoplasm	883	7871	0.06	0.00031	BAIAP2L1,RHBDD2,RALBP1,SYT13,INPP4A,TRIB2,OTUD5,MTMR7,ERLEC1,DLD,RAB26,SIRT1,ST13,ZBED4,PAPOLA,AP4S1,CHGA,PCK2,FERMT1,RNF125,TBL1X,ARL2BP,HSDL1,SFRP1,NOD1,SERPINE1,MEST,YKT6,ATE1,SFXN3,DNAJC12,DHX33,RPS6KB1,CCDC47,DRG2,JADE1,MANBA,WFS1,PUS3,CDKN1B,CNOT2,HBEGF,ST8SIA4,EHHADH,GNB4,SNX17,CLCN6,TMEM59,CAMSAP2,FASTKD2,RNF103,VPS4B,ARAP3,NUDCD1,RDH10,KALRN,BBS9,SSPN,SLC36A1,SPHK2,MRPS7,PITHD1,KIF17,YWH…
COMPARTMENTS	GOCC:0030054	Cell junction	157	1045	0.18	0.00031	CBLN4,INPP4A,RAB26,FERMT1,SLC6A2,SIPA1L3,RRAS2,PDGFRA,APC,RAB21,CLCN3,DSG2,SLC6A4,CDH1,RAB11A,PVRL1,GABRA4,GLRB,WNT5A,ADD1,CPEB4,TNC,CACNA1C,CDH13,CDH2,SH3GL1,RHOB,OTOF,EGFR,SIGMAR1,SLC1A2,RPS3,ANK3,FER,EPS8,TJP1,EPHA4,GRID2,FLT1,APP,SLC6A1,FZD1,PDPN,PTPRN,ABI2,NPM1,HEPACAM,ARF6,JAM3,MARVELD3,MAPRE2,MAP2K1,BCR,ALCAM,SYNPO2,GRM5,CHRM1,KLF11,CTNND2,CSPG4,NETO1,CD46,VAMP2,SCN4B,TMEM108,SLC6A17,ZSCAN…
COMPARTMENTS	GOCC:0045202	Synapse	88	499	0.25	0.00033	CBLN4,INPP4A,RAB26,SLC6A2,CLCN3,SLC6A4,RAB11A,GABRA4,GLRB,WNT5A,CPEB4,CACNA1C,CDH2,SH3GL1,OTOF,SIGMAR1,SLC1A2,RPS3,ANK3,EPHA4,GRID2,APP,SLC6A1,PTPRN,ABI2,BCR,GRM5,CHRM1,NETO1,VAMP2,TMEM108,SLC6A17,ZSCAN22,ATAD1,ASCC1,MAPT,CRHR2,TMEM230,EGFLAM,OPHN1,CPLX2,TPPP,NOS1AP,RAB4A,HTR1B,NSMF,ABL1,ARHGEF7,SLITRK1,CLSTN1,TPRG1L,UNC13B,SEPT8,FRMPD4,KCNA1,PTPRN2,SV2B,SYNPO,GIT1,MAPK8,ITGB1,CCK,IQSEC2,ELAVL2,G…
COMPARTMENTS	GOCC:0110165	Cellular anatomical entity	1457	13853	0.03	0.00044	BAIAP2L1,HOXA11,RHBDD2,RALBP1,SYT13,CBLN4,INPP4A,TRIB2,OTUD5,FOXJ2,TRIP13,P2RY10,TBX21,MTMR7,ERLEC1,CHRD,DLD,MYO15A,CDC6,RAB26,SIRT1,PNPLA3,ST13,IL2RB,ZBED4,PAPOLA,AP4S1,CHGA,PCK2,FERMT1,RNF125,TBL1X,ARL2BP,MMP15,SMPD3,HSDL1,ZNF500,CDIPT,SLC6A2,SFRP1,KCNA7,SIPA1L3,NOD1,SERPINE1,MEST,YKT6,CLIP2,ATE1,SFXN3,DNAJC12,DHX33,RPS6KB1,CCDC47,DRG2,JADE1,MANBA,WFS1,PUS3,KCTD10,CDKN1B,CNOT2,ASF1A,GPR63,HBEGF…
COMPARTMENTS	GOCC:0043231	Intracellular membrane-bounded organelle	831	7476	0.05	0.0025	BAIAP2L1,HOXA11,RHBDD2,RALBP1,INPP4A,FOXJ2,TBX21,ERLEC1,DLD,CDC6,RAB26,SIRT1,ZBED4,PAPOLA,AP4S1,PCK2,RNF125,TBL1X,ARL2BP,HSDL1,ZNF500,MEST,YKT6,ATE1,SFXN3,DHX33,RPS6KB1,CCDC47,DRG2,JADE1,MANBA,WFS1,CDKN1B,CNOT2,ST8SIA4,EHHADH,NKTR,SNX17,CLCN6,TMEM59,FASTKD2,ADAT2,RNF103,ABCG2,VPS4B,PAPOLG,NUDCD1,DUSP4,POLK,HOXA7,NEUROG3,SLC36A1,SNRPA,SPHK2,MRPS7,PIAS1,FAM64A,ZC3H14,ZFYVE26,MNX1,UBE2M,MRPL4,RBM39,…
COMPARTMENTS	GOCC:0005634	Nucleus	535	4636	0.07	0.0083	BAIAP2L1,HOXA11,INPP4A,FOXJ2,TBX21,DLD,CDC6,SIRT1,ZBED4,PAPOLA,TBL1X,ARL2BP,ZNF500,ATE1,DHX33,RPS6KB1,DRG2,JADE1,CDKN1B,CNOT2,NKTR,ABCG2,VPS4B,PAPOLG,NUDCD1,DUSP4,POLK,HOXA7,NEUROG3,SNRPA,SPHK2,PIAS1,FAM64A,ZC3H14,MNX1,UBE2M,RBM39,ACSS2,GINS2,SMARCC1,PTPRE,MTL5,USPL1,CCNA1,MBD2,DZIP1,APC,TFCP2,MDM2,STX6,DDX56,HUS1,BRIP1,MARCH7,CD302,IMP4,TOR1B,RNF38,DCUN1D5,NUAK1,USP22,NOL4,KPNA3,SLC6A4,CCNT1,ANK…
COMPARTMENTS	GOCC:0042995	Cell projection	170	1268	0.14	0.0173	MYO15A,FERMT1,JADE1,CAMSAP2,ABCG2,PAPOLG,BBS9,GPR83,SLC22A5,KIF17,ATP1B2,ARHGEF6,ZC3H14,RSPH3,PDGFRA,DZIP1,SEMA6A,APC,CD302,CDH1,INVS,VAMP7,LRP2,CUL3,MLPH,KIF3C,CPEB4,PIP5K1B,PRKAR2A,CDK6,KCNC1,SLC5A1,CDH13,GAS8,CDH2,SLC39A6,ABLIM1,SLC1A2,RPS3,GPM6A,RILPL2,ANK3,FER,EPS8,EPHA4,GRID2,APP,ATP1B3,PDPN,AZIN2,SPATA18,PTPRN,ABI2,F2RL1,ANKS6,HEPACAM,ARF6,JAM3,TACR1,P2RY1,ALCAM,DRD5,NPAS4,VAMP2,GPR88,USP9…
COMPARTMENTS	GOCC:0005829	Cytosol	350	2919	0.09	0.019	BAIAP2L1,RALBP1,OTUD5,MTMR7,SIRT1,ST13,FERMT1,ARL2BP,SFRP1,NOD1,YKT6,DHX33,RPS6KB1,DRG2,PUS3,CDKN1B,GNB4,SNX17,VPS4B,ARAP3,NUDCD1,KALRN,SPHK2,KIF17,YWHAH,ARHGEF6,ACSS2,APC,MDM2,STX6,EIF4E2,MARCH7,BLK,TMOD1,HAL,RAB21,AP5M1,USP14,KPNA3,RAB11A,RBL2,PIK3R3,SLA2,CAPZA1,PTPN4,PRKG2,CUL3,GUCY1B3,FNIP2,HDAC4,KIF3C,ADD1,CEP70,DGKG,RAB7A,PIP5K1B,PRKAR2A,CDK6,HPS5,IDE,GMEB2,ARHGDIA,PFKL,SH3GL1,SMG9,PSMA5,RH…
COMPARTMENTS	GOCC:0098590	Plasma membrane region	100	676	0.18	0.0211	FERMT1,SLC6A2,NOD1,TFPI,ABCG2,BBS9,SLC22A5,KIF17,SLC27A1,CHRM3,APC,CDH1,RAB11A,LRP2,GABRA4,PRKAR2A,KCNC1,SLC5A1,ERBB3,CDH13,CDH2,SLC39A6,SLC47A1,RHOB,OTOF,EGFR,SLC1A2,RPS3,ANK3,EPS8,TJP1,KCNMA1,AQP5,PDPN,TGFA,TDGF1,ARF6,DRD5,CHRM1,SLC26A7,CD34,EHD3,PTCH1,ABCC5,STX3,ATAD1,CAV1,MAPT,MTSS1L,SEPT6,SVIL,SPTBN1,SLC29A2,TGFBR2,SLC39A14,TFRC,CNTNAP2,SLC41A1,VANGL2,SLC16A10,PLEKHA1,PKN2,PKHD1,PTEN,KIAA146…
COMPARTMENTS	GOCC:0120025	Plasma membrane bounded cell projection	166	1243	0.13	0.0211	MYO15A,FERMT1,JADE1,CAMSAP2,ABCG2,BBS9,GPR83,SLC22A5,KIF17,ATP1B2,ARHGEF6,ZC3H14,RSPH3,PDGFRA,DZIP1,SEMA6A,APC,CD302,CDH1,INVS,VAMP7,LRP2,CUL3,MLPH,KIF3C,CPEB4,PIP5K1B,PRKAR2A,CDK6,KCNC1,SLC5A1,CDH13,GAS8,CDH2,SLC39A6,ABLIM1,SLC1A2,RPS3,GPM6A,RILPL2,ANK3,EPS8,EPHA4,GRID2,APP,ATP1B3,PDPN,AZIN2,SPATA18,PTPRN,ABI2,F2RL1,ANKS6,HEPACAM,ARF6,JAM3,TACR1,P2RY1,ALCAM,DRD5,NPAS4,VAMP2,GPR88,USP9X,ELMOD3,CR…
[truncated: 31 more rows]

## Sheet: tRF5-Lys-TTT-5-1
#category	term ID	term description	observed gene count	background gene count	strength	false discovery rate	matching proteins in your network
[truncated: 69 more rows]

## Sheet: tRF5-Pro-TGG-3-5
#category	term ID	term description	observed gene count	background gene count	strength	false discovery rate	matching proteins in your network
[truncated: 66 more rows]

## Sheet: tRF5-SeC-TCA-2-1
#category	term ID	term description	observed gene count	background gene count	strength	false discovery rate	matching proteins in your network
[truncated: 157 more rows]
